# Supplementary material for: Data file of a deep proteome analysis of the prefrontal cortex in aged mice with progranulin deficiency or neuronal overexpression of progranulin
Source: Data Brief. 2016 Nov 19;9:1070–3. doi: 10.1016/j.dib.2016.11.030 (PMC5126127; doi:10.1016/j.dib.2016.11.030)
Supplement: Supplementary file 2 — Supplementary material [file mmc2.xlsx]

## Sheet: Raw MaxQuant data
	Table 1: Identified proteins and label free quantification of prefrontal cortex by MaxQuant
Gene names	Protein IDs	Protein names	Fasta headers	Number of proteins	Razor + unique peptides	Unique + razor sequence coverage [%]	Mol. weight [kDa]	LFQ intensity Grn+/+_11	LFQ intensity Grn+/+_12	LFQ intensity Grn+/+_13	LFQ intensity Grn-/-_14	LFQ intensity Grn-/-_16	LFQ intensity Grn-/-_26	LFQ intensity SLICK-Grn_27	LFQ intensity SLICK-Grn_28	LFQ intensitySLICK-Grn_37	LFQ intensity OE&TAM_19	LFQ intensity OE&TAM_29	LFQ intensity OE&TAM_30
mt-Cytb;cytb;Cytb;cytB;CYTB;Mt-Cyb	Q3V2T7;Q5VI45;Q9TET3;C4PAV8;B0LAD5;E3VQ38;G9B4I2;G9B4I1;G9B4H2;G9B4G5;G9B4G3;A0A023UL25;H8Y1I5;A0A023NE65;A0A023NCS0;A0A023NE78;A0A023NDP5;A0A023ND59;A0A023NDQ1;A0A023NCR8;A0A023NDP0;B3Y998;A8DUU6;Q36290;L0L4R1;L0L4K0;L0L1W8;V9TRK2;V9TQ89;V9TP30;V9TP20;V9TN76;A8DUS7;A8DUR3;W0SMJ3;W0SLU4;U6C8B8;U6C8B6;U6C7E5;U6C7D9;U6C6V9;U6C6V7;Q9TDS6;B1P8W3;R9TNV1;Q7JCZ3;Q71EK3;Q71EK1;Q71EJ7;Q3V2F9;G3EBA2;A3R3Q8…	Cytochrome b	>tr|Q3V2T7|Q3V2T7_MOUSE Cytochrome b (Fragment) OS=Mus musculus GN=mt-Cytb PE=2 SV=1;>tr|Q5VI45|Q5VI45_MOUSE Cytochrome b (Fragment) OS=Mus musculus GN=cytb PE=4 SV=1;>tr|Q9TET3|Q9TET3_MOUSE Cytochrome b (Fragment) OS=Mus musculus PE=4 SV=1;>tr|C4PAV8|C4PA	54	1	9.6	10.669	0	0	3332800	2208600	0	0	0	0	0	2487800	3359700	6253500
RBM8;Rbm8a	A0A023T672;Q9CWZ3;Q9CT44	RNA-binding protein 8A	>tr|A0A023T672|A0A023T672_MOUSE RNA-binding protein 8A OS=Mus musculus GN=RBM8 PE=1 SV=1;>sp|Q9CWZ3|RBM8A_MOUSE RNA-binding protein 8A OS=Mus musculus GN=Rbm8a PE=1 SV=3	3	7	56.9	19.889	2015700	1973900	1608700	2038900	1366500	1597600	1386600	3231800	3556500	1685100	2344400	1574900
PTEN;Pten	A0A024QYR9;O08586;Q8BSR7;Q3UUT8	Phosphatidylinositol 3,4,5-trisphosphate 3-phosphatase and dual-specificity protein phosphatase PTEN	>tr|A0A024QYR9|A0A024QYR9_MOUSE Mitochondrial PTENalpha OS=Mus musculus GN=Pten PE=2 SV=1;>sp|O08586|PTEN_MOUSE Phosphatidylinositol 3,4,5-trisphosphate 3-phosphatase and dual-specificity protein phosphatase PTEN OS=Mus musculus GN=Pten PE=1 SV=1;>tr|Q8BSR	4	9	20.1	64.566	2311800	2505400	2290000	1314700	2720800	1720000	2236800	2630300	2534700	3261600	2399300	3776200
Rpgr	Q8CAJ5;Q3UTY5;A2ADP5;Q3UWJ5;A2ADP2;Q8CDM3;A0A067XG46;Q9R0X5	X-linked retinitis pigmentosa GTPase regulator	>tr|Q8CAJ5|Q8CAJ5_MOUSE Putative uncharacterized protein OS=Mus musculus GN=Rpgr PE=2 SV=1;>tr|Q3UTY5|Q3UTY5_MOUSE X-linked retinitis pigmentosa GTPase regulator OS=Mus musculus GN=Rpgr PE=1 SV=1;>tr|A2ADP5|A2ADP5_MOUSE X-linked retinitis pigmentosa GTPase	8	1	2.3	60.975	0	0	0	0	0	0	0	0	996030	0	0	0
Cask	A0A067XG53;Q91VJ0;F6Y9I5;Q3TNZ0;F7CD87;B1AUH6		>tr|A0A067XG53|A0A067XG53_MOUSE Peripheral plasma membrane protein CASK (Fragment) OS=Mus musculus GN=Cask PE=1 SV=1	6	1	1.8	99.226	0	0	0	0	0	0	0	0	0	0	0	1227900
Kank3	A0A068BD58;A0A068BFV2;A0A068BIR7;Q9Z1P7;G3UXN4;Q3V260	KN motif and ankyrin repeat domain-containing protein 3	>tr|A0A068BD58|A0A068BD58_MOUSE Putative KN motif and ankyrin repeat domains 3 isoform 1 OS=Mus musculus GN=Kank3 PE=2 SV=1;>tr|A0A068BFV2|A0A068BFV2_MOUSE Putative KN motif and ankyrin repeat domains 3 isoform 2 OS=Mus musculus GN=Kank3 PE=2 SV=1;>tr|A0A0	6	3	4.2	78.463	1117200	0	452230	1120200	1114700	495340	525070	597350	579980	505790	676170	0
Rxrg;Rxrb;Rxra	Q3V193;E9Q9V9;Q8VCR0;Q6LC96;G3UXP8;A0A068BES4;Q3UMU4;A2AJP1;A0A068BIV0;A0A068BFV6;A0A068BD65;A0A068BGV8;Q3TWJ1;A0A068BGT5;P28705;P28700;P28704	Retinoic acid receptor RXR-gamma;Retinoic acid receptor RXR-alpha;Retinoic acid receptor RXR-beta	>tr|Q3V193|Q3V193_MOUSE Putative uncharacterized protein (Fragment) OS=Mus musculus GN=Rxrg PE=2 SV=1;>tr|E9Q9V9|E9Q9V9_MOUSE Retinoic acid receptor RXR-gamma OS=Mus musculus GN=Rxrg PE=3 SV=1;>tr|Q8VCR0|Q8VCR0_MOUSE Retinoic acid receptor RXR-beta OS=Mus	17	1	7.8	13.162	0	0	0	0	0	0	0	0	0	0	0	85490
H2-Ke6;Hsd17b8	G3UX44;A0A068BEQ2;P50171	Estradiol 17-beta-dehydrogenase 8	>tr|G3UX44|G3UX44_MOUSE Estradiol 17-beta-dehydrogenase 8 (Fragment) OS=Mus musculus GN=H2-Ke6 PE=1 SV=1;>tr|A0A068BEQ2|A0A068BEQ2_MOUSE H2-K region expressed gene 6, isoform CRA_a OS=Mus musculus GN=H2-Ke6 PE=2 SV=1;>sp|P50171|DHB8_MOUSE Estradiol 17-beta	3	7	42.3	23.985	3677300	3060700	3735400	4496400	4145100	3714800	3844500	3166100	3677500	3475200	2123800	4115300
Rab11b;Rab11a	Q78ZJ8;A0A068BFR3;P46638;G3UY29;E9Q3P9;F8WGS1;G3UZD3;Q3UZ37;G3UZL4;Q9QWU0;D3YYB3;Q0PD30;Q9WTL2	Ras-related protein Rab-11B	>tr|Q78ZJ8|Q78ZJ8_MOUSE MCG22989, isoform CRA_b OS=Mus musculus GN=Rab11b PE=2 SV=1;>tr|A0A068BFR3|A0A068BFR3_MOUSE RAS oncogene family protein OS=Mus musculus GN=Rab11b PE=2 SV=1;>sp|P46638|RB11B_MOUSE Ras-related protein Rab-11B OS=Mus musculus GN=Rab11b	13	12	57.8	24.489	57035000	81833000	59964000	73385000	53563000	57598000	60509000	56719000	88040000	59407000	51358000	62245000
Vps52	A0A068BGT0;Q8C754;Q3V3A4;G3UY33;O70545	Vacuolar protein sorting-associated protein 52 homolog	>tr|A0A068BGT0|A0A068BGT0_MOUSE Vacuolar protein sorting 52 OS=Mus musculus GN=Vps52 PE=2 SV=1;>sp|Q8C754|VPS52_MOUSE Vacuolar protein sorting-associated protein 52 homolog OS=Mus musculus GN=Vps52 PE=2 SV=1;>tr|Q3V3A4|Q3V3A4_MOUSE Putative uncharacterized	5	25	45.6	82.029	10260000	8942400	6565800	13630000	9968300	12393000	8342900	9721900	9858700	9084800	9513500	8722900
Tap2	Q3UA79;Q80WF7;Q792S7;Q3TXM1;Q61230;Q61229;Q61228;Q61227;A0A068BGU5;P36371	Antigen peptide transporter 2	>tr|Q3UA79|Q3UA79_MOUSE Putative uncharacterized protein OS=Mus musculus GN=Tap2 PE=2 SV=1;>tr|Q80WF7|Q80WF7_MOUSE Tap2 protein OS=Mus musculus GN=Tap2 PE=2 SV=2;>tr|Q792S7|Q792S7_MOUSE Antigen processing transporter TAP2 OS=Mus musculus GN=Tap2 PE=3 SV=1;	10	1	2.4	77.313	0	0	0	0	0	0	0	0	27852	0	0	0
Tapbp	G3UZZ2;Q5XW46;Q5XW51;Q5XW48;Q3U9A3;Q3TED6;Q9D679;Q91WI5;Q3TCU5;A0A068BIS1;Q9R233	Tapasin	>tr|G3UZZ2|G3UZZ2_MOUSE Tapasin (Fragment) OS=Mus musculus GN=Tapbp PE=1 SV=1;>tr|Q5XW46|Q5XW46_MOUSE Tapasin (Fragment) OS=Mus musculus GN=Tapbp PE=2 SV=1;>tr|Q5XW51|Q5XW51_MOUSE Tapasin (Fragment) OS=Mus musculus GN=Tapbp PE=2 SV=1;>tr|Q5XW48|Q5XW48_MOUS	11	1	10.9	12.826	0	0	0	0	0	0	0	0	45698	0	0	0
Slc39a7	Q14C53;A0A068BIT0;Q31125	Zinc transporter SLC39A7	>tr|Q14C53|Q14C53_MOUSE Solute carrier family 39 (Zinc transporter), member 7 OS=Mus musculus GN=Slc39a7 PE=2 SV=1;>tr|A0A068BIT0|A0A068BIT0_MOUSE Solute carrier family 39 OS=Mus musculus GN=Slc39a7 PE=2 SV=1;>sp|Q31125|S39A7_MOUSE Zinc transporter SLC39A7	3	3	11.3	50.686	870930	1522100	802770	1282500	1481300	1674500	1444600	1969300	1834500	1572200	1258500	1691500
Psmb8	G3UZW8;A0A068BIT8;P28063	Proteasome subunit beta type;Proteasome subunit beta type-8	>tr|G3UZW8|G3UZW8_MOUSE Proteasome subunit beta type (Fragment) OS=Mus musculus GN=Psmb8 PE=1 SV=2;>tr|A0A068BIT8|A0A068BIT8_MOUSE Proteasome subunit beta type OS=Mus musculus GN=Psmb8 PE=2 SV=1;>sp|P28063|PSB8_MOUSE Proteasome subunit beta type-8 OS=Mus m	3	1	5.2	27	0	0	0	0	0	0	0	0	0	0	69253	0
Pml	F7BTZ2;D3Z3A6;D3YXR5;A0A068EW80;Q60953;Q8BSJ6	Protein PML	>tr|F7BTZ2|F7BTZ2_MOUSE Protein PML (Fragment) OS=Mus musculus GN=Pml PE=1 SV=1;>tr|D3Z3A6|D3Z3A6_MOUSE Protein PML OS=Mus musculus GN=Pml PE=1 SV=1;>tr|D3YXR5|D3YXR5_MOUSE Protein PML OS=Mus musculus GN=Pml PE=1 SV=1;>tr|A0A068EW80|A0A068EW80_MOUSE Promye	6	3	5.2	64.501	0	0	0	0	0	0	0	0	0	0	0	110160
Gm20730	A0A075B5J6;P01629	Ig kappa chain V-II region 2S1.3	>tr|A0A075B5J6|A0A075B5J6_MOUSE Protein Gm20730 OS=Mus musculus GN=Gm20730 PE=4 SV=4;>sp|P01629|KV2A4_MOUSE Ig kappa chain V-II region 2S1.3 OS=Mus musculus PE=1 SV=1	2	1	10.8	13.185	0	0	0	0	0	0	0	0	0	0	53276	0
Igkv10-95	A0A075B5L0;A2NVF0;A2NVE9;P01647;P01645;P01644;P01643	Ig kappa chain V-V region HP 124E1;Ig kappa chain V-V region HP 93G7;Ig kappa chain V-V region HP R16.7;Ig kappa chain V-V region MOPC 173	>tr|A0A075B5L0|A0A075B5L0_MOUSE Protein Igkv10-95 OS=Mus musculus GN=Igkv10-95 PE=4 SV=4;>tr|A2NVF0|A2NVF0_MOUSE Immnuoglobulin kappa light chain (Fragment) OS=Mus musculus PE=4 SV=1;>tr|A2NVE9|A2NVE9_MOUSE Immnuoglobulin kappa light chain (Fragment) OS=Mu	7	1	18.8	10.527	0	0	0	0	0	0	0	0	0	0	192210	0
Igkv4-63	A0A075B5M1;Q8K1F0		>tr|A0A075B5M1|A0A075B5M1_MOUSE Protein Igkv4-63 OS=Mus musculus GN=Igkv4-63 PE=1 SV=1;>tr|Q8K1F0|Q8K1F0_MOUSE Anti-VIPase light chain variable region (Fragment) OS=Mus musculus PE=4 SV=1	2	1	18.9	10.157	0	0	0	0	0	0	0	0	0	138650	0	0
Igkv4-61;Igkv4-71;Igkv4-62	A0A075B5M2;L7N239;J3QNZ9		>tr|A0A075B5M2|A0A075B5M2_MOUSE Protein Igkv4-61 OS=Mus musculus GN=Igkv4-61 PE=4 SV=4;>tr|L7N239|L7N239_MOUSE Protein Igkv4-71 OS=Mus musculus GN=Igkv4-71 PE=4 SV=1;>tr|J3QNZ9|J3QNZ9_MOUSE Protein Igkv4-62 OS=Mus musculus GN=Igkv4-62 PE=1 SV=1	3	1	18.9	10.25	0	0	0	0	0	0	0	0	31900	0	0	0
Igkv5-39	A0A075B5M7;A0A0B4J1J2;A0A0B4J1J1;Q65ZI1		>tr|A0A075B5M7|A0A075B5M7_MOUSE Protein Igkv5-39 OS=Mus musculus GN=Igkv5-39 PE=4 SV=4;>tr|A0A0B4J1J2|A0A0B4J1J2_MOUSE Protein Igkv5-43 OS=Mus musculus GN=Igkv5-43 PE=1 SV=1;>tr|A0A0B4J1J1|A0A0B4J1J1_MOUSE Protein Igkv5-45 OS=Mus musculus GN=Igkv5-45 PE=4	4	2	31.2	10.442	871150	0	546750	305840	0	0	0	0	0	0	0	0
Igkv6-13;Igk-V19-17	A0A075B5N7;A2NUE7;P01633	Ig kappa chain V19-17	>tr|A0A075B5N7|A0A075B5N7_MOUSE Protein Igkv6-13 OS=Mus musculus GN=Igkv6-13 PE=1 SV=4;>tr|A2NUE7|A2NUE7_MOUSE V(Kappa) gene product (Fragment) OS=Mus musculus PE=2 SV=1;>sp|P01633|KV5A1_MOUSE Ig kappa chain V19-17 OS=Mus musculus GN=Igk-V19-17 PE=1 SV=1	3	1	9.4	10.554	0	0	0	0	0	0	0	0	455450	0	0	0
Ighg2b;Ighg;Igh-3	A0A075B5P3;Q91Z05;Q8R3H6;Q569X1;P01867;Q5R3X7;A0A0A6YVP0;Q5R3X8;Q5R3Y0	Ig gamma-2B chain C region	>tr|A0A075B5P3|A0A075B5P3_MOUSE Protein Ighg2b (Fragment) OS=Mus musculus GN=Ighg2b PE=1 SV=1;>tr|Q91Z05|Q91Z05_MOUSE Ighg protein OS=Mus musculus GN=Ighg PE=1 SV=1;>tr|Q8R3H6|Q8R3H6_MOUSE Ighg protein OS=Mus musculus GN=Ighg PE=2 SV=1;>tr|Q569X1|Q569X1_MO	9	11	47	36.568	7654900	8930500	20614000	20640000	20591000	4537800	7116900	5744900	6303900	7603700	7852100	3883600
Ighg3	Q6KAM2;A0A075B5P5;P03987	Ig gamma-3 chain C region	>tr|Q6KAM2|Q6KAM2_MOUSE MFLJ00385 protein (Fragment) OS=Mus musculus GN=Ighg3 PE=2 SV=1;>tr|A0A075B5P5|A0A075B5P5_MOUSE Protein Ighg3 (Fragment) OS=Mus musculus GN=Ighg3 PE=4 SV=1;>sp|P03987|IGHG3_MOUSE Ig gamma-3 chain C region OS=Mus musculus PE=1 SV=2	3	7	26.7	34.022	451470	0	573680	12152000	450000	0	473480	1286100	266380	1008700	1366900	308270
Ighm	A0A075B5P6;P01872;A0A075B6A0;Q65ZL8	Ig mu chain C region	>tr|A0A075B5P6|A0A075B5P6_MOUSE Ig mu chain C region (Fragment) OS=Mus musculus GN=Ighm PE=1 SV=1;>sp|P01872|IGHM_MOUSE Ig mu chain C region OS=Mus musculus GN=Ighm PE=1 SV=2;>tr|A0A075B6A0|A0A075B6A0_MOUSE Ig mu chain C region (Fragment) OS=Mus musculus G	4	12	34.3	49.943	25112000	35431000	27052000	45146000	11463000	1949800	7705700	2276800	9931000	7874300	12403000	5612700
Ighv9-4;Ighv9-1	A0A075B5S9;A0A075B5S1		>tr|A0A075B5S9|A0A075B5S9_MOUSE Protein Ighv9-4 OS=Mus musculus GN=Ighv9-4 PE=4 SV=1;>tr|A0A075B5S1|A0A075B5S1_MOUSE Protein Ighv9-1 OS=Mus musculus GN=Ighv9-1 PE=4 SV=1	2	1	12.2	10.934	0	0	0	0	0	0	0	0	0	0	165270	0
Igha;Igh;Igh-VJ558;LOC677563	A0A075B6A3;A0A0A6YXW6;Q9DCD9;Q58E61;Q91Z07;Q99KA4;Q05DT8;Q4V9Z4;Q99M22;Q7TMK4;Q91WP5;Q3KQK2;Q8K0Z4;Q91XE1;Q2NLC3;Q8VCV5;Q91WT3;Q91WT1;Q91X92;Q8K172;Q32NZ5;Q2TAW9;Q2T9K9;Q5U413;Q566J7;Q52L51;Q4VAB6;Q99LA6;Q8VEA0;Q5U472;Q3SYJ4;Q3KQK0;Q6PDB8;Q58E54;Q5HZY6;Q2KHS9;Q80ZI7;Q58E53;Q91WR1;Q8VCX4;P01878	Ig alpha chain C region	>tr|A0A075B6A3|A0A075B6A3_MOUSE Protein Igha (Fragment) OS=Mus musculus GN=Igha PE=1 SV=1;>tr|A0A0A6YXW6|A0A0A6YXW6_MOUSE Protein Igha (Fragment) OS=Mus musculus GN=Igha PE=1 SV=1;>tr|Q9DCD9|Q9DCD9_MOUSE Putative uncharacterized protein OS=Mus musculus PE=	41	7	41.6	36.718	1989500	0	407470	687780	992290	0	637940	1238700	0	6238600	361840	0
Inpp5j	A0A075B6D7;A0PJC0;Q3TBW1;P59644;V9GXL7;D3Z3Q0	Phosphatidylinositol 4,5-bisphosphate 5-phosphatase A	>tr|A0A075B6D7|A0A075B6D7_MOUSE Phosphatidylinositol 4,5-bisphosphate 5-phosphatase A OS=Mus musculus GN=Inpp5j PE=1 SV=1;>tr|A0PJC0|A0PJC0_MOUSE Inpp5j protein (Fragment) OS=Mus musculus GN=Inpp5j PE=2 SV=1;>tr|Q3TBW1|Q3TBW1_MOUSE Putative uncharacterized	6	8	12.6	96.806	1081900	597180	507990	0	539870	0	882730	598630	0	595300	745150	785770
mt-Co2;Mtco2	Q7JCZ1;A0A075DC90;P00405	Cytochrome c oxidase subunit 2	>tr|Q7JCZ1|Q7JCZ1_MOUSE Cytochrome c oxidase subunit 2 OS=Mus musculus GN=mt-Co2 PE=2 SV=1;>tr|A0A075DC90|A0A075DC90_MOUSE Cytochrome c oxidase subunit 2 OS=Mus musculus GN=COX2 PE=3 SV=1;>sp|P00405|COX2_MOUSE Cytochrome c oxidase subunit 2 OS=Mus musculus	3	7	35.2	25.976	581250000	503000000	264200000	371590000	256110000	188220000	281270000	187520000	245870000	154830000	143700000	184540000
mt-Nd4l;ND4L;Mtnd4l	A0A075DC92;Q9MD77;Q7YBV2;P03903	NADH-ubiquinone oxidoreductase chain 4;NADH-ubiquinone oxidoreductase chain 4L	>tr|A0A075DC92|A0A075DC92_MOUSE NADH-ubiquinone oxidoreductase chain 4L OS=Mus musculus GN=ND4L PE=3 SV=1;>tr|Q9MD77|Q9MD77_MOUSE NADH-ubiquinone oxidoreductase chain 4L OS=Mus musculus GN=mt-Nd4l PE=2 SV=1;>tr|Q7YBV2|Q7YBV2_MOUSE NADH-ubiquinone oxidoredu	4	1	18.6	10.481	0	0	0	0	0	0	0	0	0	0	0	28065
mt-Nd1;ND1;Mtnd1	Q3TNL9;Q4JFN6;G3EB90;A0A075DCA9;P03888	NADH-ubiquinone oxidoreductase chain 1	>tr|Q3TNL9|Q3TNL9_MOUSE NADH-ubiquinone oxidoreductase chain 1 (Fragment) OS=Mus musculus GN=mt-Nd1 PE=2 SV=1;>tr|Q4JFN6|Q4JFN6_MOUSE NADH-ubiquinone oxidoreductase chain 1 OS=Mus musculus GN=mt-Nd1 PE=3 SV=1;>tr|G3EB90|G3EB90_MOUSE NADH-ubiquinone oxidore	5	2	9.1	35.928	11872000	2883200	5309800	6011700	3972200	15031000	6086000	4559300	5477500	5669100	6061500	4013200
mt-Nd3;Mtnd3	Q7GIP5;A0A075DCW1;P03899	NADH-ubiquinone oxidoreductase chain 3	>tr|Q7GIP5|Q7GIP5_MOUSE NADH-ubiquinone oxidoreductase chain 3 OS=Mus musculus GN=mt-Nd3 PE=2 SV=1;>tr|A0A075DCW1|A0A075DCW1_MOUSE NADH-ubiquinone oxidoreductase chain 3 OS=Mus musculus GN=ND3 PE=3 SV=1;>sp|P03899|NU3M_MOUSE NADH-ubiquinone oxidoreductase	3	1	13	13.219	0	0	0	0	0	0	0	0	11856000	0	0	0
Hsf1	Q792P1;Q52L52;A0A075F882;A0A075F891;A0A075F5C6;A0A075F6C2;P38532	Heat shock factor protein 1	>tr|Q792P1|Q792P1_MOUSE Heat shock transcription factor I (Fragment) OS=Mus musculus GN=Hsf1 PE=4 SV=1;>tr|Q52L52|Q52L52_MOUSE Hsf1 protein OS=Mus musculus GN=Hsf1 PE=2 SV=1;>tr|A0A075F882|A0A075F882_MOUSE Heat shock factor 1, isoform CRA_a OS=Mus musculus	7	1	53.8	4.0276	0	0	0	0	0	0	0	0	0	0	0	27288
Slc12a5	A0A076FRG6;Q91V14;A0A076FR46	Solute carrier family 12 member 5	>tr|A0A076FRG6|A0A076FRG6_MOUSE KCC2a variant 1 OS=Mus musculus GN=Slc12a5 PE=2 SV=1;>sp|Q91V14|S12A5_MOUSE Solute carrier family 12 member 5 OS=Mus musculus GN=Slc12a5 PE=1 SV=2;>tr|A0A076FR46|A0A076FR46_MOUSE KCC2a-S25 variant 1 OS=Mus musculus GN=Slc12a	3	1	1.8	126.27	0	0	0	0	0	0	0	0	0	0	0	125900
	A0A076FSX1;Q6PFC8;Q3TMR9;A2A5L1;B9EIV8;Q9WVL3;Q920I2;Q9QY65		>tr|A0A076FSX1|A0A076FSX1_MOUSE KCC2b variant 2 OS=Mus musculus GN=Slc12a5 PE=2 SV=1	8	29	31.4	123.59	103290000	125510000	123860000	121470000	123070000	158540000	125400000	137540000	136050000	102370000	123580000	93898000
Alg11	A0A077K846;Q3TZM9;F6R220	GDP-Man:Man(3)GlcNAc(2)-PP-Dol alpha-1,2-mannosyltransferase	>tr|A0A077K846|A0A077K846_MOUSE Mannosyltransferase IV(V) OS=Mus musculus GN=Alg11 PE=2 SV=1;>sp|Q3TZM9|ALG11_MOUSE GDP-Man:Man(3)GlcNAc(2)-PP-Dol alpha-1,2-mannosyltransferase OS=Mus musculus GN=Alg11 PE=2 SV=1;>tr|F6R220|F6R220_MOUSE GDP-Man:Man(3)GlcNAc	3	2	4.7	55.269	0	0	0	0	0	0	0	0	0	574060	0	171840
Lyz2;Lyz1	A0A077S2U6;P08905;A0A077S9N1;P17897	Lysozyme C-2;Lysozyme C-1	>tr|A0A077S2U6|A0A077S2U6_MOUSE Lysozyme OS=Mus musculus GN=Lyz2 PE=3 SV=1;>sp|P08905|LYZ2_MOUSE Lysozyme C-2 OS=Mus musculus GN=Lyz2 PE=1 SV=2;>tr|A0A077S9N1|A0A077S9N1_MOUSE Lysozyme OS=Mus musculus GN=Lyz1 PE=3 SV=1;>sp|P17897|LYZ1_MOUSE Lysozyme C-1 OS	4	2	21.6	16.689	0	0	0	0	0	0	0	0	64275	0	0	0
	A0A087WP63;A0A087WNX7;A0A087WNL7;A0A087WQ44;A0A087WQY5		>tr|A0A087WP63|A0A087WP63_MOUSE Protein Srcap (Fragment) OS=Mus musculus GN=Srcap PE=1 SV=1;>tr|A0A087WNX7|A0A087WNX7_MOUSE Protein Srcap OS=Mus musculus GN=Srcap PE=1 SV=1;>tr|A0A087WNL7|A0A087WNL7_MOUSE Protein Srcap OS=Mus musculus GN=Srcap PE=1 SV=1;>t	5	3	1.3	331.54	0	980510	2439100	0	0	0	1281600	1658600	0	1114600	1136100	1838000
Soat1	A0A087WSJ5;A0A087WNN8;Q06EZ3;Q61263	O-acyltransferase;Sterol O-acyltransferase 1	>tr|A0A087WSJ5|A0A087WSJ5_MOUSE Sterol O-acyltransferase 1 (Fragment) OS=Mus musculus GN=Soat1 PE=1 SV=1;>tr|A0A087WNN8|A0A087WNN8_MOUSE Sterol O-acyltransferase 1 (Fragment) OS=Mus musculus GN=Soat1 PE=1 SV=1;>tr|Q06EZ3|Q06EZ3_MOUSE O-acyltransferase OS=M	4	1	46.9	3.7034	0	0	0	0	0	0	0	0	249610	0	0	0
Cdv3	A0A087WNP6;Q4VAA2;F8WGL9;A0A087WRM0;A0A087WS49	Protein CDV3	>tr|A0A087WNP6|A0A087WNP6_MOUSE Protein CDV3 OS=Mus musculus GN=Cdv3 PE=1 SV=1;>sp|Q4VAA2|CDV3_MOUSE Protein CDV3 OS=Mus musculus GN=Cdv3 PE=1 SV=2;>tr|F8WGL9|F8WGL9_MOUSE Protein CDV3 OS=Mus musculus GN=Cdv3 PE=1 SV=1;>tr|A0A087WRM0|A0A087WRM0_MOUSE Prote	5	6	37.9	24.196	2222100	3350400	3908500	4718800	5138100	4413700	6315000	3707900	3292900	4659000	4652900	5307100
Ly6e	A0A087WNS9;Q8JZT1;A0A087WQ65;A0A087WRZ2;A0A087WNT2;A0A087WPY4;Q9CXN2;Q99JA5;Q64253	Lymphocyte antigen 6E	>tr|A0A087WNS9|A0A087WNS9_MOUSE Lymphocyte antigen 6E (Fragment) OS=Mus musculus GN=Ly6e PE=1 SV=3;>tr|Q8JZT1|Q8JZT1_MOUSE Ly6e protein (Fragment) OS=Mus musculus GN=Ly6e PE=2 SV=1;>tr|A0A087WQ65|A0A087WQ65_MOUSE Lymphocyte antigen 6E (Fragment) OS=Mus mus	9	1	21.9	7.0112	0	0	0	0	0	0	226440	0	0	0	0	0
Tceb1	A0A087WQE6;A0A087WNT1;P83940;A0A087WPE4	Transcription elongation factor B polypeptide 1	>tr|A0A087WQE6|A0A087WQE6_MOUSE Transcription elongation factor B polypeptide 1 (Fragment) OS=Mus musculus GN=Tceb1 PE=1 SV=1;>tr|A0A087WNT1|A0A087WNT1_MOUSE Transcription elongation factor B polypeptide 1 OS=Mus musculus GN=Tceb1 PE=1 SV=1;>sp|P83940|ELOC	4	5	66.3	10.657	13184000	11603000	14352000	16989000	16972000	13892000	16660000	16774000	20508000	15220000	11633000	9810400
Lrrfip1	A0A087WNU6;Q8BLM1;A0A087WSF5;Q3UZ39		>tr|A0A087WNU6|A0A087WNU6_MOUSE Leucine-rich repeat flightless-interacting protein 1 (Fragment) OS=Mus musculus GN=Lrrfip1 PE=1 SV=1;>tr|Q8BLM1|Q8BLM1_MOUSE Putative uncharacterized protein (Fragment) OS=Mus musculus GN=Lrrfip1 PE=2 SV=1;>tr|A0A087WSF5|A0A	4	1	2.3	64.931	0	0	0	0	0	0	0	0	287320	0	0	0
Agfg1	A0A087WNV1;A0A087WSR7;A0A087WR52;Q8K2K6	Arf-GAP domain and FG repeat-containing protein 1	>tr|A0A087WNV1|A0A087WNV1_MOUSE Arf-GAP domain and FG repeat-containing protein 1 OS=Mus musculus GN=Agfg1 PE=1 SV=1;>tr|A0A087WSR7|A0A087WSR7_MOUSE Arf-GAP domain and FG repeat-containing protein 1 OS=Mus musculus GN=Agfg1 PE=1 SV=1;>tr|A0A087WR52|A0A087W	4	10	27.4	53.974	6720700	9648900	4813200	6783400	9173700	3088500	4778400	7042200	12084000	5575100	5099000	4678900
Clasp1	J3QP81;A0A087WRK0;A0A087WQ95;A0A087WNW8;A0A087WP42;A0A087WRE8;A0A087WQ31;B2RY22;A0A087WS18;A0A087WQF1;E9Q6L0;E9QNY9;E9QKH0;A5D6Q8;Q80TV8;A0A0A6YXZ1;A0A0A6YWK1;A0A087WRU7;Q3TPM6	CLIP-associating protein 1	>tr|J3QP81|J3QP81_MOUSE CLIP-associating protein 1 OS=Mus musculus GN=Clasp1 PE=1 SV=1;>tr|A0A087WRK0|A0A087WRK0_MOUSE CLIP-associating protein 1 OS=Mus musculus GN=Clasp1 PE=1 SV=1;>tr|A0A087WQ95|A0A087WQ95_MOUSE CLIP-associating protein 1 OS=Mus musculus	19	40	36.4	160.92	17286000	18613000	14595000	14516000	16428000	14836000	16261000	15123000	18967000	15385000	15099000	16073000
Trip12	A0A087WNZ7;G5E870;A0A087WRV6;A0A0B4J1N9;A0A087WS33	E3 ubiquitin-protein ligase TRIP12	>tr|A0A087WNZ7|A0A087WNZ7_MOUSE E3 ubiquitin-protein ligase TRIP12 OS=Mus musculus GN=Trip12 PE=1 SV=1;>sp|G5E870|TRIPC_MOUSE E3 ubiquitin-protein ligase TRIP12 OS=Mus musculus GN=Trip12 PE=1 SV=1;>tr|A0A087WRV6|A0A087WRV6_MOUSE E3 ubiquitin-protein ligase	5	19	13	220.66	1630500	1153200	1102500	893950	1386800	1261400	1280600	1044000	1357000	1641300	2110900	1855200
Rgs6	A0A087WQG6;A0A087WSJ9;A0A087WPW1;F6WDS8;A0A087WNZ9;A0A087WRP8;A0A087WPC4;A0A087WPD1;A0A087WRN0;Q9Z2H2;A0A087WSH2;Q3UTM5;Q8BRK0	Regulator of G-protein signaling 6	>tr|A0A087WQG6|A0A087WQG6_MOUSE Regulator of G-protein-signaling 6 OS=Mus musculus GN=Rgs6 PE=1 SV=1;>tr|A0A087WSJ9|A0A087WSJ9_MOUSE Regulator of G-protein-signaling 6 OS=Mus musculus GN=Rgs6 PE=1 SV=1;>tr|A0A087WPW1|A0A087WPW1_MOUSE Regulator of G-protein	13	12	43.5	49.477	12577000	10749000	7947300	11829000	13455000	15234000	17808000	16054000	18426000	8061500	14959000	15418000
Nmbr	A0A087WQJ7;A0A087WP36;Q0VEH1;O54799	Neuromedin-B receptor	>tr|A0A087WQJ7|A0A087WQJ7_MOUSE Neuromedin-B receptor OS=Mus musculus GN=Nmbr PE=4 SV=1;>tr|A0A087WP36|A0A087WP36_MOUSE Neuromedin-B receptor OS=Mus musculus GN=Nmbr PE=3 SV=1;>tr|Q0VEH1|Q0VEH1_MOUSE Neuromedin B receptor OS=Mus musculus GN=Nmbr PE=2 SV=1;	4	1	8.9	19.682	0	0	118190	0	0	0	0	0	0	0	0	0
Dstyk	Q6A064;A0A087WP69;Q6XUX1;A0A087WQX0;A1L3P8	Dual serine/threonine and tyrosine protein kinase	>tr|Q6A064|Q6A064_MOUSE MKIAA0472 protein (Fragment) OS=Mus musculus GN=Dstyk PE=2 SV=1;>tr|A0A087WP69|A0A087WP69_MOUSE Dual serine/threonine and tyrosine protein kinase OS=Mus musculus GN=Dstyk PE=1 SV=1;>sp|Q6XUX1|DUSTY_MOUSE Dual serine/threonine and ty	5	2	4	75.224	0	0	0	0	0	0	0	0	0	0	0	134620
Lsamp	Q3TYE5;A0A087WP80;Q8BLK3;A0A087WP70;F6SB80;A0A087WP06	Limbic system-associated membrane protein	>tr|Q3TYE5|Q3TYE5_MOUSE Limbic system-associated membrane protein OS=Mus musculus GN=Lsamp PE=1 SV=1;>tr|A0A087WP80|A0A087WP80_MOUSE Limbic system-associated membrane protein OS=Mus musculus GN=Lsamp PE=1 SV=1;>sp|Q8BLK3|LSAMP_MOUSE Limbic system-associate	6	10	36.7	37.31	31760000	51362000	39576000	35887000	49010000	26951000	30893000	37863000	45297000	25555000	21694000	26298000
Lrrfip1	A6H5U5;A0A087WPK3;E9Q9T1		>tr|A6H5U5|A6H5U5_MOUSE Lrrfip1 protein OS=Mus musculus GN=Lrrfip1 PE=2 SV=1;>tr|A0A087WPK3|A0A087WPK3_MOUSE Leucine-rich repeat flightless-interacting protein 1 OS=Mus musculus GN=Lrrfip1 PE=1 SV=1;>tr|E9Q9T1|E9Q9T1_MOUSE Leucine-rich repeat flightless-in	3	11	19	75.103	1383300	2368000	1808400	2426300	1872600	2257300	1552000	1460600	4867600	1752500	1576700	2255700
Cacna1c	A0A087WQT9;Q5S8D1;F8WJL1;B7ZN95;A0A087WR02;A0A087WPZ8;C7TQ60;A0A087WS40;C7TQ61;A0A087WQJ4;A0A087WRZ6;A0A087WS67;A0A087WPP1;Q0PCR6;C7TQ59;C7TQ57;A0A087WRM3;C7TQ58;A0A087WSE7;F7C376;C7TQ62;Q01815;Q6PDD2;Q99246;A3KPC9;Q3UQQ0;F7CNJ1;Q3UPG8;E9QPX8;E9Q7B5;F8VQE0;Q02789	Voltage-dependent L-type calcium channel subunit alpha-1C	>tr|A0A087WQT9|A0A087WQT9_MOUSE Voltage-dependent L-type calcium channel subunit alpha-1C OS=Mus musculus GN=Cacna1c PE=1 SV=1;>tr|Q5S8D1|Q5S8D1_MOUSE Cacna1c protein OS=Mus musculus GN=Cacna1c PE=2 SV=1;>tr|F8WJL1|F8WJL1_MOUSE Voltage-dependent L-type cal	32	10	6.5	239.69	1694200	2774200	1472700	1907800	2600000	1381900	1563200	2223200	1719700	1451200	1273800	1376400
Spock1	Q8BM07;Q8BM19;A0A087WPP6;Q8BKQ3;Q6DIC9;Q62288;B2RXY1;Q3US75;Q571A9;Q8BKV0	Testican-1	>tr|Q8BM07|Q8BM07_MOUSE Testican-1 OS=Mus musculus GN=Spock1 PE=1 SV=1;>tr|Q8BM19|Q8BM19_MOUSE Putative uncharacterized protein OS=Mus musculus GN=Spock1 PE=2 SV=1;>tr|A0A087WPP6|A0A087WPP6_MOUSE Testican-1 OS=Mus musculus GN=Spock1 PE=1 SV=1;>tr|Q8BKQ3|Q8	10	3	11	40.995	0	0	0	0	0	0	0	0	0	194360	267090	305790
Abi2	A0A087WPP8;Q6AXH6;P62484;Q6AXD2;A0A087WRS3;A0A087WNT3;A0A087WNU9;A0A087WR90;A0A087WP64;A0A087WPE6;Q3UVN6	Abl interactor 2	>tr|A0A087WPP8|A0A087WPP8_MOUSE Abl interactor 2 OS=Mus musculus GN=Abi2 PE=1 SV=1;>tr|Q6AXH6|Q6AXH6_MOUSE Abi2 protein OS=Mus musculus GN=Abi2 PE=1 SV=1;>sp|P62484|ABI2_MOUSE Abl interactor 2 OS=Mus musculus GN=Abi2 PE=2 SV=1;>tr|Q6AXD2|Q6AXD2_MOUSE Abi2	11	9	30.7	52.482	17189000	15466000	16327000	13274000	15123000	9955100	18557000	14791000	18033000	14693000	13737000	15829000
Mag	A0A087WPR1;P20917;Q3ZB60;Q3ZB61	Myelin-associated glycoprotein	>tr|A0A087WPR1|A0A087WPR1_MOUSE Myelin-associated glycoprotein OS=Mus musculus GN=Mag PE=1 SV=1;>sp|P20917|MAG_MOUSE Myelin-associated glycoprotein OS=Mus musculus GN=Mag PE=1 SV=2;>tr|Q3ZB60|Q3ZB60_MOUSE Mag protein (Fragment) OS=Mus musculus GN=Mag PE=1	4	13	29.5	69.387	36821000	22025000	55082000	24506000	15322000	76601000	59398000	87935000	66323000	62923000	52779000	74612000
	A0A087WPR7		>tr|A0A087WPR7|A0A087WPR7_MOUSE Dystonin (Fragment) OS=Mus musculus GN=Dst PE=1 SV=1	1	1	0.6	331.49	0	0	0	0	0	0	0	0	0	0	0	56773
Fam134a	A0A087WPR9;Q6NS82	Protein FAM134A	>tr|A0A087WPR9|A0A087WPR9_MOUSE Protein FAM134A (Fragment) OS=Mus musculus GN=Fam134a PE=1 SV=1;>sp|Q6NS82|F134A_MOUSE Protein FAM134A OS=Mus musculus GN=Fam134a PE=1 SV=2	2	4	16.1	52.011	2736700	1900400	1565300	2657100	2662200	633870	1217300	1452000	1053100	2870200	2946100	4633900
Inppl1	A0A087WPT7;Q6P549;Q9ESD5;Q9ES52	Phosphatidylinositol 3,4,5-trisphosphate 5-phosphatase 2	>tr|A0A087WPT7|A0A087WPT7_MOUSE Phosphatidylinositol 3,4,5-trisphosphate 5-phosphatase 2 (Fragment) OS=Mus musculus GN=Inppl1 PE=1 SV=1;>sp|Q6P549|SHIP2_MOUSE Phosphatidylinositol 3,4,5-trisphosphate 5-phosphatase 2 OS=Mus musculus GN=Inppl1 PE=1 SV=1	4	5	5.1	128.93	0	138720	0	154700	185400	151700	181020	144660	0	166590	184730	195040
	A0A087WPX1		>tr|A0A087WPX1|A0A087WPX1_MOUSE Aminoacylase-1 (Fragment) OS=Mus musculus GN=Acy1 PE=1 SV=1	1	1	10.5	24.836	0	0	0	0	0	0	0	0	157730	0	0	0
Nfasc	A0A087WPX3;A0A087WR56;E9Q171;E9PW06;Q6ZQ54;A0A087WNW2;Q6P6Q1		>tr|A0A087WPX3|A0A087WPX3_MOUSE Neurofascin OS=Mus musculus GN=Nfasc PE=1 SV=1;>tr|A0A087WR56|A0A087WR56_MOUSE Neurofascin (Fragment) OS=Mus musculus GN=Nfasc PE=1 SV=1;>tr|E9Q171|E9Q171_MOUSE Neurofascin OS=Mus musculus GN=Nfasc PE=1 SV=1;>tr|E9PW06|E9PW0	7	36	37	150.36	105540000	110210000	152100000	156000000	137420000	179320000	186140000	166490000	194140000	167360000	173850000	149150000
Hsd3b3;Hsd3b1;Hsd3b6;Hsd3b4;Gm4450;Hsd3b5;Hsd3b2	A0A087WRE2;A0A087WR10;B1ARP0;B1ARN9;A0A087WPY5;A2AEP7;A2AEP8;Q7TPU0;Q76CU3;Q541Q1;Q3UIU9;Q3UI20;E9Q007;Q3UJ12;Q61767;Q61694;P26150;P26149;P24815;O35469	3 beta-hydroxysteroid dehydrogenase type 4;3 beta-hydroxysteroid dehydrogenase type 5;3 beta-hydroxysteroid dehydrogenase/Delta 5-->4-isomerase type 3;3-beta-hydroxy-Delta(5)-steroid dehydrogenase;Steroid Delta-isomerase;3 beta-hydroxysteroid dehydrogenase/Delta 5-->4-isomerase type 2;3-beta-hydroxy-Delta(5)-steroid dehydrogenase;Steroid Delta-isomerase;3 beta-hydroxysteroid dehydrogenase/Delta 5…	>tr|A0A087WRE2|A0A087WRE2_MOUSE Protein Gm4450 OS=Mus musculus GN=Gm4450 PE=3 SV=1;>tr|A0A087WR10|A0A087WR10_MOUSE Protein Gm4450 (Fragment) OS=Mus musculus GN=Gm4450 PE=3 SV=1;>tr|B1ARP0|B1ARP0_MOUSE 3 beta-hydroxysteroid dehydrogenase/Delta 5-->4-isomera	20	1	7.3	13.456	0	0	0	0	0	0	0	262020	0	0	0	0
Iqsec1	E9PUA3;A0A087WQ39;Q8R0S2	IQ motif and SEC7 domain-containing protein 1	>tr|E9PUA3|E9PUA3_MOUSE IQ motif and SEC7 domain-containing protein 1 OS=Mus musculus GN=Iqsec1 PE=1 SV=1;>tr|A0A087WQ39|A0A087WQ39_MOUSE IQ motif and SEC7 domain-containing protein 1 OS=Mus musculus GN=Iqsec1 PE=1 SV=1;>sp|Q8R0S2|IQEC1_MOUSE IQ motif and	3	23	26.8	122.65	39205000	50283000	40587000	47784000	48455000	55080000	54789000	43830000	77098000	39611000	49410000	39846000
Dopey1	A0A087WQ48;H7BWZ9;Q8BL99	Protein dopey-1	>tr|A0A087WQ48|A0A087WQ48_MOUSE Protein dopey-1 OS=Mus musculus GN=Dopey1 PE=1 SV=1;>tr|H7BWZ9|H7BWZ9_MOUSE Protein dopey-1 OS=Mus musculus GN=Dopey1 PE=1 SV=1;>sp|Q8BL99|DOP1_MOUSE Protein dopey-1 OS=Mus musculus GN=Dopey1 PE=2 SV=2	3	1	0.8	191.15	0	0	0	0	0	0	0	0	0	0	0	0
Dock10	B2RWY0;A0A087WRP5;F1AHI9;A0A087WQ86;E9QM99;Q8BZN6;Q8BLX9;A0A087WQA1;Q3T9E0;A0A087WS26	Dedicator of cytokinesis protein 10	>tr|B2RWY0|B2RWY0_MOUSE Dock10 protein OS=Mus musculus GN=Dock10 PE=2 SV=1;>tr|A0A087WRP5|A0A087WRP5_MOUSE Dedicator of cytokinesis protein 10 OS=Mus musculus GN=Dock10 PE=1 SV=1;>tr|F1AHI9|F1AHI9_MOUSE Dedicator of cytokinesis 10 isoform 2 OS=Mus musculus	10	3	2	246.24	0	300830	0	0	186890	284790	0	0	0	485700	284910	363640
Morf4l1	Q3U5J6;Q5DTS9;A0A087WQB0;Q3UIS6;Q569V4;Q3UBK1;P60762	Mortality factor 4-like protein 1	>tr|Q3U5J6|Q3U5J6_MOUSE Putative uncharacterized protein (Fragment) OS=Mus musculus GN=Morf4l1 PE=2 SV=1;>tr|Q5DTS9|Q5DTS9_MOUSE MKIAA4002 protein (Fragment) OS=Mus musculus GN=Morf4l1 PE=2 SV=1;>tr|A0A087WQB0|A0A087WQB0_MOUSE Mortality factor 4-like prote	7	3	20.5	24.668	0	0	0	0	0	0	0	0	0	0	455980	255420
Kif1a	Q6TA13;A0A087WQE8;Q6P5H4;E9QAN4;G3UW47;E9Q9G6;P33173;Q3UH16;Q5DTN3;Q3UUN4;Q05BI6;Q05BP4;A0A087WNM0;A0A087WSU7;Q8VI89;E9Q9B0;Q6A011;O35071	Kinesin-like protein KIF1A	>tr|Q6TA13|Q6TA13_MOUSE Kinesin-like protein OS=Mus musculus GN=Kif1a PE=1 SV=1;>tr|A0A087WQE8|A0A087WQE8_MOUSE Kinesin-like protein OS=Mus musculus GN=Kif1a PE=1 SV=1;>tr|Q6P5H4|Q6P5H4_MOUSE Kinesin-like protein OS=Mus musculus GN=Kif1a PE=2 SV=1;>tr|E9QA	18	49	41.5	191.81	19955000	24312000	21277000	21906000	24001000	19555000	21577000	16997000	21204000	21914000	21002000	17859000
Lppr2	A0A087WQF0;Q8VCY8	Lipid phosphate phosphatase-related protein type 2	>tr|A0A087WQF0|A0A087WQF0_MOUSE Lipid phosphate phosphatase-related protein type 2 OS=Mus musculus GN=Lppr2 PE=1 SV=1;>sp|Q8VCY8|LPPR2_MOUSE Lipid phosphate phosphatase-related protein type 2 OS=Mus musculus GN=Lppr2 PE=2 SV=1	2	3	11.5	45.593	1732000	618230	673080	742690	0	588630	0	907400	0	1102000	0	845180
Ktn1	A0A087WQF8;A0A087WS04;A0A087WS29;A0A087WQG4;A0A087WS23;A0A087WP48;A0A087WQD0;A0A087WNW3;A0A087WPW5;A0A087WQI3;A0A087WP85;A0A087WQQ5;A0A087WP14;A0A087WPX0;A0A087WQ25;A0A087WRS1;F8VQC7;Q61595;Q6A0E9;A0A087WR91;A0A087WPY8	Kinectin	>tr|A0A087WQF8|A0A087WQF8_MOUSE Kinectin OS=Mus musculus GN=Ktn1 PE=1 SV=1;>tr|A0A087WS04|A0A087WS04_MOUSE Kinectin OS=Mus musculus GN=Ktn1 PE=1 SV=1;>tr|A0A087WS29|A0A087WS29_MOUSE Kinectin OS=Mus musculus GN=Ktn1 PE=1 SV=1;>tr|A0A087WQG4|A0A087WQG4_MOUSE	21	32	33.2	137.63	11638000	10619000	8990600	12381000	11891000	8736800	9636400	6891200	10587000	8668900	8526600	8414400
	A0A087WQH8		>tr|A0A087WQH8|A0A087WQH8_MOUSE Probable UDP-sugar transporter protein SLC35A4 OS=Mus musculus GN=Slc35a4 PE=4 SV=1	1	2	30.1	11.157	1498800	5846700	1536000	1086500	1503800	0	0	0	0	3869600	3609000	5533800
1810009A15Rik	A0A087WQJ5;A0A087WRC2;Q9CSS6;Q9D937		>tr|A0A087WQJ5|A0A087WQJ5_MOUSE Protein 1810009A15Rik OS=Mus musculus GN=1810009A15Rik PE=4 SV=1;>tr|A0A087WRC2|A0A087WRC2_MOUSE Integrator complex subunit 5 OS=Mus musculus GN=Ints5 PE=4 SV=1;>tr|Q9CSS6|Q9CSS6_MOUSE Putative uncharacterized protein (Fragm	4	1	17.7	9.0366	0	0	0	0	0	0	0	0	0	0	85844	0
Xrn1	A0A087WQN7;F8VQ87;P97789;A0A087WNV6	5-3 exoribonuclease 1	>tr|A0A087WQN7|A0A087WQN7_MOUSE 5-3 exoribonuclease 1 OS=Mus musculus GN=Xrn1 PE=1 SV=1;>tr|F8VQ87|F8VQ87_MOUSE 5-3 exoribonuclease 1 OS=Mus musculus GN=Xrn1 PE=1 SV=1;>sp|P97789|XRN1_MOUSE 5-3 exoribonuclease 1 OS=Mus musculus GN=Xrn1 PE=1 SV=1	4	7	5.6	194.3	0	0	0	0	0	0	0	0	0	585780	594470	0
Bzw1	A0A087WQS2;Q9CQC6;A0A087WPF9;Q9CVI6;A0A087WS48	Basic leucine zipper and W2 domain-containing protein 1	>tr|A0A087WQS2|A0A087WQS2_MOUSE Basic leucine zipper and W2 domain-containing protein 1 OS=Mus musculus GN=Bzw1 PE=1 SV=1;>sp|Q9CQC6|BZW1_MOUSE Basic leucine zipper and W2 domain-containing protein 1 OS=Mus musculus GN=Bzw1 PE=1 SV=1;>tr|A0A087WPF9|A0A087W	5	16	41.5	51.209	4248400	6308800	7662700	7075300	3009000	5051600	12427000	6733500	10381000	5986700	7859700	8853700
Gorab	A0A087WQS3;Q8BRM2	RAB6-interacting golgin	>tr|A0A087WQS3|A0A087WQS3_MOUSE RAB6-interacting golgin OS=Mus musculus GN=Gorab PE=1 SV=1;>sp|Q8BRM2|GORAB_MOUSE RAB6-interacting golgin OS=Mus musculus GN=Gorab PE=1 SV=1	2	1	12.4	17.724	0	0	0	0	0	0	0	0	207430	0	0	0
Stk16	A0A087WQT0;Q05DP1;Q8BSV9;O88697	Serine/threonine-protein kinase 16	>tr|A0A087WQT0|A0A087WQT0_MOUSE Serine/threonine-protein kinase 16 (Fragment) OS=Mus musculus GN=Stk16 PE=1 SV=1;>tr|Q05DP1|Q05DP1_MOUSE Serine/threonine-protein kinase 16 OS=Mus musculus GN=Stk16 PE=1 SV=1;>tr|Q8BSV9|Q8BSV9_MOUSE Putative uncharacterized	4	1	9.1	25.013	0	0	0	0	0	0	0	0	0	0	21473	0
Mturn	A0A087WQV4;Q8CGA4	Maturin	>tr|A0A087WQV4|A0A087WQV4_MOUSE Maturin OS=Mus musculus GN=Mturn PE=1 SV=1;>sp|Q8CGA4|MTURN_MOUSE Maturin OS=Mus musculus GN=Mturn PE=2 SV=1	2	2	19.6	16.877	0	0	1066200	0	0	1154200	0	1784400	0	0	2419500	1928700
Begain	F8WIG2;A0A087WQY4;Q68EF6	Brain-enriched guanylate kinase-associated protein	>tr|F8WIG2|F8WIG2_MOUSE Uncharacterized protein OS=Mus musculus GN=Begain PE=1 SV=2;>tr|A0A087WQY4|A0A087WQY4_MOUSE Brain-enriched guanylate kinase-associated protein (Fragment) OS=Mus musculus GN=Begain PE=1 SV=1;>sp|Q68EF6|BEGIN_MOUSE Brain-enriched guan	3	15	35.1	67.376	2224600	4432100	2452200	3028300	4255700	2142100	2867600	2731500	3267500	2550500	2722700	2689000
	A0A087WQY7;A2AMZ4	Uncharacterized protein C17orf89 homolog	>tr|A0A087WQY7|A0A087WQY7_MOUSE Protein 1810043H04Rik OS=Mus musculus GN=1810043H04Rik PE=1 SV=1;>sp|A2AMZ4|CQ089_MOUSE Uncharacterized protein C17orf89 homolog OS=Mus musculus PE=4 SV=1	2	3	44.2	9.0532	0	0	0	0	0	0	0	0	0	0	0	78681
	A0A087WRB4;A0A087WSB0;A0A087WSL5		>tr|A0A087WRB4|A0A087WRB4_MOUSE Tubulin alpha-4A chain (Fragment) OS=Mus musculus GN=Tuba4a PE=1 SV=1;>tr|A0A087WSB0|A0A087WSB0_MOUSE Tubulin alpha-4A chain (Fragment) OS=Mus musculus GN=Tuba4a PE=1 SV=1;>tr|A0A087WSL5|A0A087WSL5_MOUSE Tubulin alpha-4A cha	3	2	25	11.101	0	0	0	500730	399580	0	0	0	0	458710	619990	557450
Nudt16	A0A087WRE5;Q6P3D0;A0A087WSB5	U8 snoRNA-decapping enzyme	>tr|A0A087WRE5|A0A087WRE5_MOUSE U8 snoRNA-decapping enzyme (Fragment) OS=Mus musculus GN=Nudt16 PE=1 SV=1;>sp|Q6P3D0|NUD16_MOUSE U8 snoRNA-decapping enzyme OS=Mus musculus GN=Nudt16 PE=1 SV=1;>tr|A0A087WSB5|A0A087WSB5_MOUSE U8 snoRNA-decapping enzyme (Frag	3	5	32.5	21.248	1438300	1238400	1252000	847670	3482800	1387000	930360	590000	1130300	1305200	1398500	1718400
Adhfe1	A0A087WRE7;Q8R0N6	Hydroxyacid-oxoacid transhydrogenase, mitochondrial	>tr|A0A087WRE7|A0A087WRE7_MOUSE Hydroxyacid-oxoacid transhydrogenase, mitochondrial (Fragment) OS=Mus musculus GN=Adhfe1 PE=1 SV=1;>sp|Q8R0N6|HOT_MOUSE Hydroxyacid-oxoacid transhydrogenase, mitochondrial OS=Mus musculus GN=Adhfe1 PE=1 SV=2	2	5	14.2	49.039	3309100	268090	293750	0	438980	0	0	0	0	0	0	0
Agap1	A0A087WRF2;Q8BXK8;E9Q3K3;Q3UH88	Arf-GAP with GTPase, ANK repeat and PH domain-containing protein 1	>tr|A0A087WRF2|A0A087WRF2_MOUSE Arf-GAP with GTPase, ANK repeat and PH domain-containing protein 1 OS=Mus musculus GN=Agap1 PE=1 SV=1;>sp|Q8BXK8|AGAP1_MOUSE Arf-GAP with GTPase, ANK repeat and PH domain-containing protein 1 OS=Mus musculus GN=Agap1 PE=2 SV	4	11	18.8	89.02	1237000	919320	1080700	978190	1093600	1021400	807790	920020	955020	1216600	1039200	1202400
Pfkfb2	B2Z893;Q6GTL7;A0A087WRG0;A0A087WRM7;P70265;Q8CDS6;B2Z892;B2Z895;B2Z894;B2Z891;Q8BX50;C9VZF3;C9VZF2;A2AFM9;A7UAK4;A0A0A6YY64;Q8BVM1;A2AUP3;A2AUP5;Q9ESY2;A2AUP1;Q7TS91;A2AUP4;A7UAK8;Q3U3S6;A7UAK5;Q6DTY7;P70266	6-phosphofructo-2-kinase/fructose-2,6-bisphosphatase 2;6-phosphofructo-2-kinase;Fructose-2,6-bisphosphatase	>tr|B2Z893|B2Z893_MOUSE 6-phosphofructo-2-kinase/fructose-2, 6-biphosphatase 2, isoform CRA_a OS=Mus musculus GN=Pfkfb2 PE=1 SV=1;>tr|Q6GTL7|Q6GTL7_MOUSE 6-phosphofructo-2-kinase/fructose-2, 6-biphosphatase 2 OS=Mus musculus GN=Pfkfb2 PE=1 SV=1;>tr|A0A087W	28	10	20.9	54.72	756580	626590	540190	960180	1038800	910980	1275300	1012300	945400	925510	816610	607950
Pcbp4	A0A087WRH3;Q9DB01;Q8BP63;P57724;A0A087WSI1;A0A087WRJ6;A0A087WQ06;A0A087WP16	Poly(rC)-binding protein 4	>tr|A0A087WRH3|A0A087WRH3_MOUSE Poly(rC)-binding protein 4 (Fragment) OS=Mus musculus GN=Pcbp4 PE=1 SV=1;>tr|Q9DB01|Q9DB01_MOUSE Putative uncharacterized protein OS=Mus musculus GN=Pcbp4 PE=2 SV=1;>tr|Q8BP63|Q8BP63_MOUSE Putative uncharacterized protein OS	8	3	25.4	20.486	0	0	0	0	0	0	923150	0	0	827100	0	728960
Ag2	A0A087WSH6;A0A087WRN5;Q3UPL5	Uncharacterized protein C11orf96 homolog	>tr|A0A087WSH6|A0A087WSH6_MOUSE Uncharacterized protein C11orf96 homolog OS=Mus musculus GN=Gm13889 PE=1 SV=1;>tr|A0A087WRN5|A0A087WRN5_MOUSE Uncharacterized protein C11orf96 homolog OS=Mus musculus GN=Gm13889 PE=1 SV=1;>sp|Q3UPL5|CK096_MOUSE Uncharacteriz	3	2	15.4	13.785	0	0	0	0	0	0	24731	0	0	0	0	0
Tns1	A0A087WRU0;A0A087WQ94;A0A087WQM0;A0A087WQS0;E9Q0S6;Q9DBT6;Q7TPM8;Q3U0Q9;Q7TSV1;Q8C6V6		>tr|A0A087WRU0|A0A087WRU0_MOUSE Protein Tns1 (Fragment) OS=Mus musculus GN=Tns1 PE=1 SV=1;>tr|A0A087WQ94|A0A087WQ94_MOUSE Protein Tns1 (Fragment) OS=Mus musculus GN=Tns1 PE=1 SV=1;>tr|A0A087WQM0|A0A087WQM0_MOUSE Protein Tns1 OS=Mus musculus GN=Tns1 PE=1 SV	10	14	12.2	181.79	0	970340	1908800	1285200	1557600	1516300	878280	1364700	1203200	818510	2334200	1135500
	A0A087WRV5		>tr|A0A087WRV5|A0A087WRV5_MOUSE Phosphatidylinositol 3,4,5-trisphosphate-dependent Rac exchanger 2 protein (Fragment) OS=Mus musculus GN=Prex2 PE=4 SV=1	1	1	20	5.5382	0	0	0	0	0	0	0	0	0	0	84092	0
Mdm4	A0A087WRX7;O35618;Q99L86;Q3UTC9	Protein Mdm4	>tr|A0A087WRX7|A0A087WRX7_MOUSE Protein Mdm4 OS=Mus musculus GN=Mdm4 PE=4 SV=1;>sp|O35618|MDM4_MOUSE Protein Mdm4 OS=Mus musculus GN=Mdm4 PE=1 SV=2;>tr|Q99L86|Q99L86_MOUSE Mdm4 protein OS=Mus musculus GN=Mdm4 PE=2 SV=1;>tr|Q3UTC9|Q3UTC9_MOUSE Protein Mdm4	4	2	7.5	35.616	0	0	0	0	0	0	0	0	0	0	1195800	0
Tardbp	A0A087WRZ5;Q8R0B4;Q8BLD4;Q8BUM1;Q6VYI5;Q6VYI4;Q544R5;Q921F2;Q05C33;C9DT14;D2KPZ5;A0A087WR97;A0A087WQA5;A0A087WRP4;H3BJV1;A0A087WSE4;A0A087WSH7;A0A087WS74;A0A087WS17;A0A087WP57;A0A087WQX8;A0A087WNY6;A0A087WSC6	TAR DNA-binding protein 43	>tr|A0A087WRZ5|A0A087WRZ5_MOUSE TAR DNA-binding protein 43 OS=Mus musculus GN=Tardbp PE=1 SV=1;>tr|Q8R0B4|Q8R0B4_MOUSE MCG16669, isoform CRA_a OS=Mus musculus GN=Tardbp PE=1 SV=1;>tr|Q8BLD4|Q8BLD4_MOUSE MCG16669, isoform CRA_f OS=Mus musculus GN=Tardbp PE=	23	10	57.2	32.177	30067000	25424000	19166000	16288000	15069000	21710000	21840000	19287000	17312000	21930000	17885000	18064000
Cspp1	A0A087WS14;D3Z378;Q8C5S5;B2RX88	Centrosome and spindle pole associated protein 1	>tr|A0A087WS14|A0A087WS14_MOUSE Centrosome and spindle pole-associated protein 1 (Fragment) OS=Mus musculus GN=Cspp1 PE=4 SV=1;>tr|D3Z378|D3Z378_MOUSE Centrosome and spindle pole-associated protein 1 (Fragment) OS=Mus musculus GN=Cspp1 PE=4 SV=1;>tr|Q8C5S5	4	1	17.1	7.7368	0	0	0	0	0	0	0	0	0	0	0	72694
Col6a3	J3QQ16;A0A087WS16;E9PWQ3;O88493;Q9Z0I9;D3YWD1;Q05504		>tr|J3QQ16|J3QQ16_MOUSE Protein Col6a3 OS=Mus musculus GN=Col6a3 PE=1 SV=1;>tr|A0A087WS16|A0A087WS16_MOUSE Protein Col6a3 OS=Mus musculus GN=Col6a3 PE=1 SV=1;>tr|E9PWQ3|E9PWQ3_MOUSE Protein Col6a3 OS=Mus musculus GN=Col6a3 PE=1 SV=2;>tr|O88493|O88493_MOUSE	7	23	12.7	288.69	6871200	12105000	16893000	7070200	15933000	6570400	9925700	10970000	13801000	9132300	5365700	8808400
Cacna1e	A0A087WS83;Q61290;B2RWX7;E9QK20	Voltage-dependent R-type calcium channel subunit alpha-1E	>tr|A0A087WS83|A0A087WS83_MOUSE Voltage-dependent R-type calcium channel subunit alpha-1E OS=Mus musculus GN=Cacna1e PE=1 SV=1;>sp|Q61290|CAC1E_MOUSE Voltage-dependent R-type calcium channel subunit alpha-1E OS=Mus musculus GN=Cacna1e PE=1 SV=1;>tr|B2RWX7|	4	28	17.7	257.2	11042000	9788900	13801000	12373000	10259000	6182400	9271600	9035200	8169900	12374000	8718500	10606000
Sh3bgrl2	Q8C073;A0A087WS96;Q8BG73;Q8C0Z4;A0A087WQU5;A0A087WQX3	SH3 domain-binding glutamic acid-rich-like protein;SH3 domain-binding glutamic acid-rich-like protein 2	>tr|Q8C073|Q8C073_MOUSE SH3 domain-binding glutamic acid-rich-like protein OS=Mus musculus GN=Sh3bgrl2 PE=2 SV=1;>tr|A0A087WS96|A0A087WS96_MOUSE SH3 domain-binding glutamic acid-rich-like protein OS=Mus musculus GN=Sh3bgrl2 PE=1 SV=1;>sp|Q8BG73|SH3L2_MOUSE	6	5	52.5	13.589	929460	2837900	2162700	1154700	919680	1687600	0	0	1239800	1947200	897220	3327900
Speg	A0A087WSE3;E9QQ25;Q62407	Striated muscle-specific serine/threonine-protein kinase	>tr|A0A087WSE3|A0A087WSE3_MOUSE Striated muscle-specific serine/threonine-protein kinase (Fragment) OS=Mus musculus GN=Speg PE=1 SV=1;>tr|E9QQ25|E9QQ25_MOUSE Striated muscle-specific serine/threonine-protein kinase OS=Mus musculus GN=Speg PE=1 SV=1;>sp|Q62	3	8	3.6	328.32	0	0	0	0	0	0	0	0	0	768860	1047000	897080
Bend6	A0A087WSH8;Q6PFX2	BEN domain-containing protein 6	>tr|A0A087WSH8|A0A087WSH8_MOUSE BEN domain-containing protein 6 OS=Mus musculus GN=Bend6 PE=4 SV=1;>sp|Q6PFX2|BEND6_MOUSE BEN domain-containing protein 6 OS=Mus musculus GN=Bend6 PE=2 SV=1	2	1	33.3	4.8304	0	0	0	0	0	0	0	0	0	0	0	0
Kcnma1	E3VRY9;A0A087WSJ2;Q08460;J3QN27;C3VLD3;E3VS02;E3VS01;E3VS00;E3VS04;E3VRZ4;E3VRZ3;E3VRY7;J3QMT8;E3VRY4;A0A087WQ41;E3VRY6;E3VRZ5;E3VRZ6;E3VRY8;E3VRZ7;E3VRZ0;A0A087WRS4;A0A087WQN5;E9Q9P4;F6V0P5;F6XW53;F6ZSN2;E3VRY5;F6WSZ3;E3VS03;E3VRZ2;E3VRZ1;E3VRZ8;F7BHL0;J3QP84;A0A087WQE1;Q3UQ23;Q3TSL8;Q3UXG3;A0A087WSQ4	Calcium-activated potassium channel subunit alpha-1	>tr|E3VRY9|E3VRY9_MOUSE Large conductance Ca2+-activated potassium channel DEC variant 8 OS=Mus musculus GN=Kcnma1 PE=2 SV=1;>tr|A0A087WSJ2|A0A087WSJ2_MOUSE Calcium-activated potassium channel subunit alpha-1 OS=Mus musculus GN=Kcnma1 PE=1 SV=1;>sp|Q08460|	40	23	30.5	134.11	9413400	6277700	7199000	8418700	9589700	11571000	8201900	6715700	5010400	8790800	8211100	6410300
Ica1l	A0A087WSM1;Q3TY65	Islet cell autoantigen 1-like protein	>tr|A0A087WSM1|A0A087WSM1_MOUSE Islet cell autoantigen 1-like protein OS=Mus musculus GN=Ica1l PE=1 SV=1;>sp|Q3TY65|ICA1L_MOUSE Islet cell autoantigen 1-like protein OS=Mus musculus GN=Ica1l PE=2 SV=1	2	6	13.7	49.179	1811100	1231200	1289900	1422700	1522600	853840	0	0	1527200	1069100	0	627150
Fn1	Q3TBB4;B7ZNJ1;B9EHT6;Q3TCF1;A0A087WSN6;Q3UHR1;Q3UH17;A0A087WS56;Q3UHL6;Q3UGY5;A0A087WR50;P11276;Q3UZF9;A0A087WS99;Q8R3F3;Q9Z1Z7	Fibronectin;Anastellin	>tr|Q3TBB4|Q3TBB4_MOUSE Putative uncharacterized protein (Fragment) OS=Mus musculus GN=Fn1 PE=2 SV=1;>tr|B7ZNJ1|B7ZNJ1_MOUSE Fibronectin OS=Mus musculus GN=Fn1 PE=1 SV=1;>tr|B9EHT6|B9EHT6_MOUSE Fibronectin OS=Mus musculus GN=Fn1 PE=1 SV=1;>tr|Q3TCF1|Q3TCF1	16	8	8.4	201.26	0	537840	0	867000	0	0	0	0	0	1241200	1409700	778910
Stat1	Q99K94;Q9D323;Q8C497;Q8C3V4;Q3TW11;Q8C8M3;A0A087WSP5;P42225;Q91Y52;A0A087WSQ5;A0A087WRI1;Q8CFQ1	Signal transducer and activator of transcription;Signal transducer and activator of transcription 1	>tr|Q99K94|Q99K94_MOUSE Signal transducer and activator of transcription OS=Mus musculus GN=Stat1 PE=1 SV=1;>tr|Q9D323|Q9D323_MOUSE Signal transducer and activator of transcription OS=Mus musculus GN=Stat1 PE=2 SV=1;>tr|Q8C497|Q8C497_MOUSE Signal transduce	12	10	18.8	83.106	536480	332120	1054800	963460	488390	1132800	527950	527850	945330	660850	1005200	827630
	A0A087WSS1;Q9D743;Q8CAN3;A0A087WPW3		>tr|A0A087WSS1|A0A087WSS1_MOUSE Protein 2310035C23Rik OS=Mus musculus GN=2310035C23Rik PE=1 SV=1	4	1	0.9	131.87	1847100	2683200	1308800	2442900	3443700	1278300	1591500	2440800	4140200	1409700	1105600	1561600
	A0A087WSU3		>tr|A0A087WSU3|A0A087WSU3_MOUSE NADH-ubiquinone oxidoreductase 75 kDa subunit, mitochondrial (Fragment) OS=Mus musculus GN=Ndufs1 PE=1 SV=1	1	1	16.4	6.4345	0	0	0	0	0	0	0	0	0	0	303970	0
Gfra1	A0A097BVN3;P97785;Q9QWK2;D6RDD4	GDNF family receptor alpha-1	>tr|A0A097BVN3|A0A097BVN3_MOUSE Glial cell line derived neurotrophic factor family receptor alpha 1 OS=Mus musculus GN=Gfra1 PE=2 SV=1;>sp|P97785|GFRA1_MOUSE GDNF family receptor alpha-1 OS=Mus musculus GN=Gfra1 PE=2 SV=2;>tr|Q9QWK2|Q9QWK2_MOUSE GDNF recep	4	3	8.3	51.711	395540	1099000	925990	953190	915470	431230	590390	0	1036300	613430	648310	373610
Gcdh	A0A0A0MQ68;Q60759;Q8BVD4;Q8BV83;D3Z4I2	Glutaryl-CoA dehydrogenase, mitochondrial	>tr|A0A0A0MQ68|A0A0A0MQ68_MOUSE Glutaryl-CoA dehydrogenase, mitochondrial OS=Mus musculus GN=Gcdh PE=1 SV=1;>sp|Q60759|GCDH_MOUSE Glutaryl-CoA dehydrogenase, mitochondrial OS=Mus musculus GN=Gcdh PE=1 SV=2;>tr|Q8BVD4|Q8BVD4_MOUSE Putative uncharacterized p	5	9	36	49.57	1062500	1302500	1062300	841820	969560	857050	1855400	1576900	1352300	1694500	1509100	1912900
Atf6b	Q3TXP5;Q3UJ07;A0A0A0MQ69;G3UX19;O35451	Cyclic AMP-dependent transcription factor ATF-6 beta;Processed cyclic AMP-dependent transcription factor ATF-6 beta	>tr|Q3TXP5|Q3TXP5_MOUSE Putative uncharacterized protein OS=Mus musculus GN=Atf6b PE=2 SV=1;>tr|Q3UJ07|Q3UJ07_MOUSE cAMP responsive element binding protein-like 1 OS=Mus musculus GN=Atf6b PE=2 SV=1;>tr|A0A0A0MQ69|A0A0A0MQ69_MOUSE Cyclic AMP-dependent trans	5	1	1.7	75.724	2094500	0	0	0	0	0	0	0	0	0	0	0
Prrc2c	A0A0A0MQ79;Q3TLH4;S4R294;S4R2J9;S4R209;S4R2E2;S4R2L9;S4R298	Protein PRRC2C	>tr|A0A0A0MQ79|A0A0A0MQ79_MOUSE Protein PRRC2C OS=Mus musculus GN=Prrc2c PE=1 SV=1;>sp|Q3TLH4|PRC2C_MOUSE Protein PRRC2C OS=Mus musculus GN=Prrc2c PE=1 SV=3;>tr|S4R294|S4R294_MOUSE Protein PRRC2C OS=Mus musculus GN=Prrc2c PE=1 SV=1;>tr|S4R2J9|S4R2J9_MOUSE	8	25	12.3	310.72	7073300	6293300	6110900	7798700	7784200	6129000	6713800	6069800	7148300	6126300	5131900	6345200
Katnal2;Spata5	D3Z0U5;D6RGM7;A0A0E4D027;A0A0E4HJ81;D3Z4J2;A0A0E3WJP9;A0A0E4D014;A0A0E4HEY7;A0A0A0MQ80;B7ZNK9;Q9D3R6;Q3UMC0	Katanin p60 ATPase-containing subunit A-like 2;Spermatogenesis-associated protein 5	>tr|D3Z0U5|D3Z0U5_MOUSE Katanin p60 ATPase-containing subunit A-like 2 OS=Mus musculus GN=Katnal2 PE=4 SV=1;>tr|D6RGM7|D6RGM7_MOUSE Katanin p60 ATPase-containing subunit A-like 2 OS=Mus musculus GN=Katnal2 PE=4 SV=1;>tr|A0A0E4D027|A0A0E4D027_MOUSE Katanin-	12	1	4.3	31.2	0	0	0	0	0	0	0	0	0	0	3483300	0
S100a13	Q545H7;A0A0A0MQ90;P97352	Protein S100-A13	>tr|Q545H7|Q545H7_MOUSE S100 calcium binding protein A13 OS=Mus musculus GN=S100a13 PE=2 SV=1;>tr|A0A0A0MQ90|A0A0A0MQ90_MOUSE Protein S100-A13 OS=Mus musculus GN=S100a13 PE=1 SV=1;>sp|P97352|S10AD_MOUSE Protein S100-A13 OS=Mus musculus GN=S100a13 PE=1 SV=1	3	4	39.8	11.158	0	2908000	4117100	1928400	2905900	1547900	1182300	1533500	2658600	1457700	1695800	601600
Tenm2	A0A0A0MQB7;A0A0A0MQ92;Q9WTS5;B9EJ72	Teneurin-2;Ten-2, soluble form;Ten-2 intracellular domain	>tr|A0A0A0MQB7|A0A0A0MQB7_MOUSE Teneurin-2 OS=Mus musculus GN=Tenm2 PE=1 SV=1;>tr|A0A0A0MQ92|A0A0A0MQ92_MOUSE Teneurin-2 OS=Mus musculus GN=Tenm2 PE=1 SV=1;>sp|Q9WTS5|TEN2_MOUSE Teneurin-2 OS=Mus musculus GN=Tenm2 PE=2 SV=1;>tr|B9EJ72|B9EJ72_MOUSE Odz2 pro	4	9	4.7	306.55	441290	0	683550	0	0	0	0	0	0	713210	629870	696360
Swi5	A0A0A0MQ99;V9GXX7;E3WH32;Q8K3D3	DNA repair protein SWI5 homolog	>tr|A0A0A0MQ99|A0A0A0MQ99_MOUSE DNA repair protein SWI5 homolog OS=Mus musculus GN=Swi5 PE=1 SV=1;>tr|V9GXX7|V9GXX7_MOUSE DNA repair protein SWI5 homolog (Fragment) OS=Mus musculus GN=Swi5 PE=1 SV=1;>tr|E3WH32|E3WH32_MOUSE RIKEN cDNA 2900010J23, isoform CR	4	4	43.5	15.175	221150	0	436330	0	353890	276640	754950	438320	386950	0	489280	485140
Serpina1a;Serpina1c	A0A0A0MQA3;P07758;Q00896	Alpha-1-antitrypsin 1-1;Alpha-1-antitrypsin 1-3	>tr|A0A0A0MQA3|A0A0A0MQA3_MOUSE Alpha-1-antitrypsin 1-1 OS=Mus musculus GN=Serpina1a PE=1 SV=1;>sp|P07758|A1AT1_MOUSE Alpha-1-antitrypsin 1-1 OS=Mus musculus GN=Serpina1a PE=1 SV=4;>sp|Q00896|A1AT3_MOUSE Alpha-1-antitrypsin 1-3 OS=Mus musculus GN=Serpina1c	3	12	36.5	48.795	28059000	20876000	37699000	24529000	19625000	13235000	12619000	11912000	12369000	14081000	9705800	11892000
Plekhg5	A0A0A0MQC2;B1AS67;Q66T02	Pleckstrin homology domain-containing family G member 5	>tr|A0A0A0MQC2|A0A0A0MQC2_MOUSE Pleckstrin homology domain-containing family G member 5 OS=Mus musculus GN=Plekhg5 PE=1 SV=1;>tr|B1AS67|B1AS67_MOUSE Pleckstrin homology domain-containing family G member 5 OS=Mus musculus GN=Plekhg5 PE=1 SV=1;>sp|Q66T02|PKH	3	3	3.2	115.75	0	0	0	99178	0	0	0	145980	172540	0	0	338230
	A0A0A0MQD5;A0A088DEG3;E9Q1P5;F8S0X7;A0A088DEG5;A0A088DEG1;F8S0X8;A0A088DEG2		>tr|A0A0A0MQD5|A0A0A0MQD5_MOUSE SH3 and multiple ankyrin repeat domains protein 3 OS=Mus musculus GN=Shank3 PE=1 SV=1	8	1	0.9	192.22	0	0	0	0	0	0	0	0	440370	0	0	0
Ralgps1	A0A0A0MQE4;A2AR50	Ras-specific guanine nucleotide-releasing factor RalGPS1	>tr|A0A0A0MQE4|A0A0A0MQE4_MOUSE Ras-specific guanine nucleotide-releasing factor RalGPS1 OS=Mus musculus GN=Ralgps1 PE=1 SV=2;>sp|A2AR50|RGPS1_MOUSE Ras-specific guanine nucleotide-releasing factor RalGPS1 OS=Mus musculus GN=Ralgps1 PE=1 SV=2	2	2	4.5	62.229	0	0	32517	0	0	0	0	0	0	0	0	0
Camsap1	A0A0A0MQE5;A2AHC3;A2AHC4;F6Q2D3;F6QF29;F6W3X2;V9GXT0	Calmodulin-regulated spectrin-associated protein 1	>tr|A0A0A0MQE5|A0A0A0MQE5_MOUSE Calmodulin-regulated spectrin-associated protein 1 OS=Mus musculus GN=Camsap1 PE=1 SV=1;>sp|A2AHC3|CAMP1_MOUSE Calmodulin-regulated spectrin-associated protein 1 OS=Mus musculus GN=Camsap1 PE=1 SV=1;>tr|A2AHC4|A2AHC4_MOUSE C	7	28	23.3	176.01	3622900	3682500	4521300	4129100	5296800	4942200	4144200	4840400	4818100	4379600	4570900	7496500
Kalrn	A0A0A0MQF1;B1B1A7;D3Z560		>tr|A0A0A0MQF1|A0A0A0MQF1_MOUSE Kalirin OS=Mus musculus GN=Kalrn PE=1 SV=1;>tr|B1B1A7|B1B1A7_MOUSE Kalirin (Fragment) OS=Mus musculus GN=Kalrn PE=1 SV=1;>tr|D3Z560|D3Z560_MOUSE Kalirin OS=Mus musculus GN=Kalrn PE=1 SV=1	3	2	2.6	218.71	0	0	0	0	0	0	0	0	0	0	0	96795
GAPDH;Gapdh;Gm7293;Gm10481	D2KHZ9;A0A0A0MQF6;P16858;S4R257;D3YYI5;Q3TUZ9;Q4VBD1;S4R1N5;W8QM43;Q8CEV2;V9GX06;Q3V2I5;S4R2G5;Q64467;Q2VWQ4;Q8BJ40	Glyceraldehyde-3-phosphate dehydrogenase	>tr|D2KHZ9|D2KHZ9_MOUSE Glyceraldehyde-3-phosphate dehydrogenase OS=Mus musculus GN=GAPDH PE=2 SV=1;>tr|A0A0A0MQF6|A0A0A0MQF6_MOUSE Glyceraldehyde-3-phosphate dehydrogenase OS=Mus musculus GN=Gapdh PE=1 SV=1;>sp|P16858|G3P_MOUSE Glyceraldehyde-3-phosphate	16	16	72.4	35.81	2708400000	2597400000	3015300000	2246200000	1833900000	2841700000	1574400000	1633400000	1638500000	1458700000	1289200000	999780000
1700025G04Rik	A0A0A0MQF7;Q3TJL3;Q8K207	Uncharacterized protein C1orf21 homolog	>tr|A0A0A0MQF7|A0A0A0MQF7_MOUSE Protein 1700025G04Rik OS=Mus musculus GN=1700025G04Rik PE=1 SV=1;>tr|Q3TJL3|Q3TJL3_MOUSE Putative uncharacterized protein OS=Mus musculus GN=1700025G04Rik PE=2 SV=1;>sp|Q8K207|CA021_MOUSE Uncharacterized protein C1orf21 homo	3	1	16.7	8.7407	0	0	0	0	0	0	0	0	0	0	0	91163
Phyhd1	D6RIQ3;D6RI61;A0A0A0MQG9;A2AQZ5;A2AQZ2;A2AQZ7;B7ZNN8;Q9DB26	Phytanoyl-CoA dioxygenase domain-containing protein 1	>tr|D6RIQ3|D6RIQ3_MOUSE Phytanoyl-CoA dioxygenase domain-containing protein 1 OS=Mus musculus GN=Phyhd1 PE=1 SV=1;>tr|D6RI61|D6RI61_MOUSE Phytanoyl-CoA dioxygenase domain-containing protein 1 OS=Mus musculus GN=Phyhd1 PE=1 SV=1;>tr|A0A0A0MQG9|A0A0A0MQG9_MO	8	2	19.5	17.984	0	0	0	0	0	0	0	0	0	318080	371910	0
Fbxw5	A0A0A0MQH6;Q9QXW2	F-box/WD repeat-containing protein 5	>tr|A0A0A0MQH6|A0A0A0MQH6_MOUSE F-box/WD repeat-containing protein 5 (Fragment) OS=Mus musculus GN=Fbxw5 PE=1 SV=1;>sp|Q9QXW2|FBXW5_MOUSE F-box/WD repeat-containing protein 5 OS=Mus musculus GN=Fbxw5 PE=1 SV=1	2	1	7.7	27.44	0	0	0	0	0	0	0	0	0	0	95357	0
Gtdc1	A0A0A0MQI8;B1AY88;A0A0A0MQK2;B1AY87;Q8BW56	Glycosyltransferase-like domain-containing protein 1	>tr|A0A0A0MQI8|A0A0A0MQI8_MOUSE Glycosyltransferase-like domain-containing protein 1 (Fragment) OS=Mus musculus GN=Gtdc1 PE=1 SV=1;>tr|B1AY88|B1AY88_MOUSE Glycosyltransferase-like domain-containing protein 1 (Fragment) OS=Mus musculus GN=Gtdc1 PE=1 SV=5;>t	5	1	12.2	13.57	0	0	0	0	0	0	0	0	0	0	0	50710
Slc25a14	A0A0A0MQJ8;Q8CJ24;Q8CJ23;Q9Z2B2;Q8R206;Q9CR58	Brain mitochondrial carrier protein 1	>tr|A0A0A0MQJ8|A0A0A0MQJ8_MOUSE Brain mitochondrial carrier protein 1 OS=Mus musculus GN=Slc25a14 PE=1 SV=1;>tr|Q8CJ24|Q8CJ24_MOUSE Brain mitochondrial carrier protein short-inserted form OS=Mus musculus GN=Slc25a14 PE=2 SV=2;>tr|Q8CJ23|Q8CJ23_MOUSE Brain	6	6	32.4	32.534	0	0	0	0	0	0	626250	467010	0	598770	502730	487870
BC017643	X1WI15;A0A0A0MQK0;Q3TYS2;E9PZ42;E9Q3W5	Uncharacterized protein C17orf62 homolog	>tr|X1WI15|X1WI15_MOUSE Protein BC017643 (Fragment) OS=Mus musculus GN=BC017643 PE=1 SV=4;>tr|A0A0A0MQK0|A0A0A0MQK0_MOUSE Protein BC017643 (Fragment) OS=Mus musculus GN=BC017643 PE=1 SV=1;>sp|Q3TYS2|CQ062_MOUSE Uncharacterized protein C17orf62 homolog OS=M	5	3	22.7	15.055	0	0	0	0	0	0	0	0	0	0	1120700	0
Tmeff1	A0A0A0MQL0;Q6PFE7;A2AML9	Tomoregulin-1	>tr|A0A0A0MQL0|A0A0A0MQL0_MOUSE Tomoregulin-1 (Fragment) OS=Mus musculus GN=Tmeff1 PE=1 SV=1;>sp|Q6PFE7|TEFF1_MOUSE Tomoregulin-1 OS=Mus musculus GN=Tmeff1 PE=2 SV=1;>tr|A2AML9|A2AML9_MOUSE Tomoregulin-1 (Fragment) OS=Mus musculus GN=Tmeff1 PE=1 SV=1	3	4	12.7	37.433	786990	0	364540	296560	0	0	649780	0	658090	478780	329920	601180
Cetn4	A0A0A0MQN3;Q8K4K1	Centrin-4	>tr|A0A0A0MQN3|A0A0A0MQN3_MOUSE Centrin-4 OS=Mus musculus GN=Cetn4 PE=1 SV=1;>sp|Q8K4K1|CETN4_MOUSE Centrin-4 OS=Mus musculus GN=Cetn4 PE=1 SV=1	2	1	11.2	13.308	0	0	0	0	0	0	0	0	0	0	0	333680
Atg7	Q3TAB9;A0A0A0MQN4;Q9D906;Q3TM87;S4R2T5;S4R2D5;S4R2P7;S4R1T0;S4R1N8;S4R1U3;S4R1W9	Ubiquitin-like modifier-activating enzyme ATG7	>tr|Q3TAB9|Q3TAB9_MOUSE Putative uncharacterized protein OS=Mus musculus GN=Atg7 PE=2 SV=1;>tr|A0A0A0MQN4|A0A0A0MQN4_MOUSE Ubiquitin-like modifier-activating enzyme ATG7 OS=Mus musculus GN=Atg7 PE=1 SV=1;>sp|Q9D906|ATG7_MOUSE Ubiquitin-like modifier-activa	11	24	47.6	77.5	7839200	7789600	9441800	7289700	7256100	10334000	7333800	5452500	6879800	5774700	6808800	7952900
Surf1	A0A0A6YVR9;I6L9E0;Q3U3J6;P09925;V9GXE6;A0A0A6YVY3	Surfeit locus protein 1	>tr|A0A0A6YVR9|A0A0A6YVR9_MOUSE Surfeit locus protein 1 (Fragment) OS=Mus musculus GN=Surf1 PE=1 SV=1;>tr|I6L9E0|I6L9E0_MOUSE Surf1 protein OS=Mus musculus GN=Surf1 PE=2 SV=1;>tr|Q3U3J6|Q3U3J6_MOUSE Putative uncharacterized protein OS=Mus musculus GN=Surf1	6	5	31.7	27.146	545780	340110	609220	577260	663680	673800	493680	0	833830	623400	545180	469570
R3hcc1	A0A0A6YVT3;E9PUE1;Q8BSI6	R3H and coiled-coil domain-containing protein 1	>tr|A0A0A6YVT3|A0A0A6YVT3_MOUSE R3H and coiled-coil domain-containing protein 1 OS=Mus musculus GN=R3hcc1 PE=1 SV=1;>tr|E9PUE1|E9PUE1_MOUSE R3H and coiled-coil domain-containing protein 1 OS=Mus musculus GN=R3hcc1 PE=1 SV=2;>sp|Q8BSI6|R3HC1_MOUSE R3H and c	3	2	9.9	33.958	0	902550	0	0	0	0	0	0	0	0	0	0
Adrm1;Gm9774	A0A0A6YVU8;Q9JKV1;Q8VCI8;D3YUD8	Proteasomal ubiquitin receptor ADRM1	>tr|A0A0A6YVU8|A0A0A6YVU8_MOUSE MCG119397 OS=Mus musculus GN=Gm9774 PE=4 SV=1;>sp|Q9JKV1|ADRM1_MOUSE Proteasomal ubiquitin receptor ADRM1 OS=Mus musculus GN=Adrm1 PE=1 SV=2;>tr|Q8VCI8|Q8VCI8_MOUSE Adrm1 protein OS=Mus musculus GN=Adrm1 PE=2 SV=1;>tr|D3YUD8	4	5	16.5	42.147	11339000	4581700	2157700	4556000	8989700	5961400	5685600	7433700	2250600	4766400	5170600	5931500
Capn8	A0A0A6YVU9;Q91VA3	Calpain-8	>tr|A0A0A6YVU9|A0A0A6YVU9_MOUSE Calpain-8 OS=Mus musculus GN=Capn8 PE=1 SV=1;>sp|Q91VA3|CAN8_MOUSE Calpain-8 OS=Mus musculus GN=Capn8 PE=1 SV=1	2	1	1	77.564	0	0	0	0	0	0	0	0	0	0	0	535970
Mbnl1	A0A0A6YWB0;A0A0A6YVV8;A0A0A6YXE3;Q8CAQ1;G3X9Q0;Q9JKP5;A0A0A6YXP3;Q8CHF5;A0A0A6YWG1;A0A0A6YXQ4;A0A0A6YXL7;A0A0A6YWJ5;Q4VA08;Q3U570;Q3U581;S4R267;Q542D8;Q8R003	Muscleblind-like protein 1	>tr|A0A0A6YWB0|A0A0A6YWB0_MOUSE Muscleblind-like protein 1 OS=Mus musculus GN=Mbnl1 PE=1 SV=1;>tr|A0A0A6YVV8|A0A0A6YVV8_MOUSE Muscleblind-like protein 1 OS=Mus musculus GN=Mbnl1 PE=1 SV=1;>tr|A0A0A6YXE3|A0A0A6YXE3_MOUSE Muscleblind-like protein 1 OS=Mus mu	18	2	10.1	37.8	0	0	0	0	0	0	0	0	0	250740	234920	305710
Ildr2	B5TVM7;A0A0A6YVY9;B5TVM4;A0A0A6YXV2;B5TVM2;B5TVM5;A0A0A6YWD2;B5TVM6;A0A0A6YY76;B5TVM8;A0A0A6YY19;A0A0A6YXF0;B5TVM9	Immunoglobulin-like domain-containing receptor 2	>tr|B5TVM7|B5TVM7_MOUSE Lisch-like isoform 5 OS=Mus musculus GN=Ildr2 PE=2 SV=1;>tr|A0A0A6YVY9|A0A0A6YVY9_MOUSE Immunoglobulin-like domain-containing receptor 2 OS=Mus musculus GN=Ildr2 PE=1 SV=1;>tr|B5TVM4|B5TVM4_MOUSE Lisch-like isoform 2 OS=Mus musculus	13	11	24.7	60.487	6212300	6615500	8179300	7169000	7973600	5310400	4246200	3886400	5523100	5537200	7142900	5690000
Lin9	A0A0A6YWF7;A0A0A6YWD3;A0A0A6YVZ7;Q8C735	Protein lin-9 homolog	>tr|A0A0A6YWF7|A0A0A6YWF7_MOUSE Protein lin-9 homolog OS=Mus musculus GN=Lin9 PE=1 SV=1;>tr|A0A0A6YWD3|A0A0A6YWD3_MOUSE Protein lin-9 homolog (Fragment) OS=Mus musculus GN=Lin9 PE=1 SV=1;>tr|A0A0A6YVZ7|A0A0A6YVZ7_MOUSE Protein lin-9 homolog OS=Mus musculus	4	1	5.5	31.324	0	0	0	0	0	0	0	0	20629	0	0	0
Zbtb18	A0A0A6YXP2;A0A0A6YW03;A0A0A6YWT8;A0A0A6YY33;A0A0A6YWR6;H7BX69;Q9WUK6	Zinc finger and BTB domain-containing protein 18	>tr|A0A0A6YXP2|A0A0A6YXP2_MOUSE Zinc finger and BTB domain-containing protein 18 (Fragment) OS=Mus musculus GN=Zbtb18 PE=4 SV=1;>tr|A0A0A6YW03|A0A0A6YW03_MOUSE Zinc finger and BTB domain-containing protein 18 (Fragment) OS=Mus musculus GN=Zbtb18 PE=4 SV=1;	7	1	16.4	14.727	0	0	0	0	0	0	0	0	0	0	0	150510
Enah	A0A0A6YW06;E9QKR1;J3QNM3;E9QKQ9;E9QLZ9;Q03173;A0A0A6YXC8;A0A0A6YVZ6	Protein enabled homolog	>tr|A0A0A6YW06|A0A0A6YW06_MOUSE Protein enabled homolog OS=Mus musculus GN=Enah PE=1 SV=1;>tr|E9QKR1|E9QKR1_MOUSE Protein enabled homolog OS=Mus musculus GN=Enah PE=1 SV=2;>tr|J3QNM3|J3QNM3_MOUSE Protein enabled homolog OS=Mus musculus GN=Enah PE=1 SV=1;>t	8	12	23.8	83.983	6213100	4530800	3849700	7319700	6572400	2733300	5546300	8034300	12687000	5610400	5243500	3652700
Usp4	Q921M8;A0A0A6YW28;Q3TEX8;P35123;Q6NXV6;A0A0A6YVY7;Q5DTK8;Q3TPN5;A0A0A6YWM7;A0A0A6YW63;Q3TQZ9	Ubiquitin carboxyl-terminal hydrolase;Ubiquitin carboxyl-terminal hydrolase 4	>tr|Q921M8|Q921M8_MOUSE Ubiquitin carboxyl-terminal hydrolase OS=Mus musculus GN=Usp4 PE=2 SV=1;>tr|A0A0A6YW28|A0A0A6YW28_MOUSE Ubiquitin carboxyl-terminal hydrolase OS=Mus musculus GN=Usp4 PE=1 SV=1;>tr|Q3TEX8|Q3TEX8_MOUSE Ubiquitin carboxyl-terminal hydr	11	19	30.7	103.75	2238000	2319000	2321600	3272200	1926500	5693700	1763100	3190900	2876900	2586500	2318900	2783500
Rgs7	Q80XD3;A0A0A6YW36;O54829;Q45FE4;Q45FE5;Q45FE1;Q45FE2;Q45FE3;A0A0A6YVV6	Regulator of G-protein signaling 7	>tr|Q80XD3|Q80XD3_MOUSE Regulator of G-protein-signaling 7 OS=Mus musculus GN=Rgs7 PE=1 SV=1;>tr|A0A0A6YW36|A0A0A6YW36_MOUSE Regulator of G-protein-signaling 7 OS=Mus musculus GN=Rgs7 PE=1 SV=1;>sp|O54829|RGS7_MOUSE Regulator of G-protein signaling 7 OS=Mu	9	17	45.7	55.014	28342000	31882000	18629000	36704000	27788000	32807000	31032000	28802000	30834000	28773000	37194000	36297000
Mapkap1	A0A0A6YW60;Q8BKH7	Target of rapamycin complex 2 subunit MAPKAP1	>tr|A0A0A6YW60|A0A0A6YW60_MOUSE Target of rapamycin complex 2 subunit MAPKAP1 (Fragment) OS=Mus musculus GN=Mapkap1 PE=1 SV=1;>sp|Q8BKH7|SIN1_MOUSE Target of rapamycin complex 2 subunit MAPKAP1 OS=Mus musculus GN=Mapkap1 PE=1 SV=1	2	1	9.9	19.345	0	0	0	0	0	0	0	0	0	0	0	38100
	A0A0A6YW86		>tr|A0A0A6YW86|A0A0A6YW86_MOUSE V-type proton ATPase subunit H (Fragment) OS=Mus musculus GN=Atp6v1h PE=1 SV=1	1	2	15.6	9.2024	0	0	777730	0	646370	378410	1977300	0	1594400	0	0	0
Cnih4	A0A0A6YW87;Q9CX13	Protein cornichon homolog 4	>tr|A0A0A6YW87|A0A0A6YW87_MOUSE Cornichon homolog 4 (Drosophila), isoform CRA_a OS=Mus musculus GN=Cnih4 PE=1 SV=1;>sp|Q9CX13|CNIH4_MOUSE Protein cornichon homolog 4 OS=Mus musculus GN=Cnih4 PE=2 SV=1	2	1	25.6	9.22	553640	0	744500	0	0	0	0	0	0	877750	0	0
Ntrk3	A0A0A6YWF9;A0A0A6YWL7;Q6VNS1;Q3TRX1;Q3TNY3;Q3TP58	NT-3 growth factor receptor	>tr|A0A0A6YWF9|A0A0A6YWF9_MOUSE Tyrosine-protein kinase receptor OS=Mus musculus GN=Ntrk3 PE=1 SV=1;>tr|A0A0A6YWL7|A0A0A6YWL7_MOUSE Tyrosine-protein kinase receptor OS=Mus musculus GN=Ntrk3 PE=1 SV=1;>sp|Q6VNS1|NTRK3_MOUSE NT-3 growth factor receptor OS=Mu	6	8	12.2	94.386	2996800	8571000	6148700	6437200	9856900	5521500	4818200	5957900	4551800	5348400	6990100	3270500
Rapgef2	A0A0A6YWG7;E9QNQ4;Q8CHG7;Q6NXI4;Q5DTR1;Q5NCJ4;Q5NCJ5;Q3UPQ2;Q5NCJ0;B2RUJ6;Q5NCJ1;Q562E3;Q8R3E5;Q8VCK0;Q3TPI6;Q3TKC6;Q8BLC8	Rap guanine nucleotide exchange factor 2	>tr|A0A0A6YWG7|A0A0A6YWG7_MOUSE Rap guanine nucleotide exchange factor 2 OS=Mus musculus GN=Rapgef2 PE=1 SV=1;>tr|E9QNQ4|E9QNQ4_MOUSE Rap guanine nucleotide exchange factor 2 OS=Mus musculus GN=Rapgef2 PE=1 SV=1;>sp|Q8CHG7|RPGF2_MOUSE Rap guanine nucleotid	17	41	37.3	184.11	19269000	20492000	21624000	19147000	18322000	15496000	18463000	17640000	14841000	20999000	19820000	19918000
Aif1l	A0A0A6YWH2;Q9EQX4	Allograft inflammatory factor 1-like	>tr|A0A0A6YWH2|A0A0A6YWH2_MOUSE Allograft inflammatory factor 1-like OS=Mus musculus GN=Aif1l PE=1 SV=1;>sp|Q9EQX4|AIF1L_MOUSE Allograft inflammatory factor 1-like OS=Mus musculus GN=Aif1l PE=2 SV=1	2	3	19.1	15.311	0	0	0	0	0	0	0	0	0	594380	678900	621320
Rab3gap2	A0A0A6YWM5;E9QKE4;Q8BMG7;Q3UEY3;Q8BYZ6;Q3TZV1	Rab3 GTPase-activating protein non-catalytic subunit	>tr|A0A0A6YWM5|A0A0A6YWM5_MOUSE Rab3 GTPase-activating protein non-catalytic subunit OS=Mus musculus GN=Rab3gap2 PE=1 SV=1;>tr|E9QKE4|E9QKE4_MOUSE Rab3 GTPase-activating protein non-catalytic subunit OS=Mus musculus GN=Rab3gap2 PE=1 SV=1;>sp|Q8BMG7|RBGPR_M	6	38	40.5	152.54	11281000	12412000	14422000	15295000	10592000	13100000	10068000	11606000	11324000	13471000	11985000	15055000
Map4k4;mKIAA0687	B2RUE8;A0A0A6YWM8;B7ZNR9;A0A0A6YWR8;F8VPL5;Q6ZQ68;E9PVG7;B7ZNR8;A0A0A6YW53;P97820;A0A0A6YVZ8;Q3UTY9;A0A0A6YWJ2	Mitogen-activated protein kinase kinase kinase kinase 4	>tr|B2RUE8|B2RUE8_MOUSE Map4k4 protein OS=Mus musculus GN=Map4k4 PE=1 SV=1;>tr|A0A0A6YWM8|A0A0A6YWM8_MOUSE Mitogen-activated protein kinase kinase kinase kinase 4 OS=Mus musculus GN=Map4k4 PE=1 SV=1;>tr|B7ZNR9|B7ZNR9_MOUSE Map4k4 protein OS=Mus musculus GN	13	5	6.6	139.06	703960	917750	0	0	0	0	0	0	0	431880	512810	0
Txndc9	A0A0A6YWP9;A0A0A6YXY0;Q9CQ79;A0A0A6YVV3	Thioredoxin domain-containing protein 9	>tr|A0A0A6YWP9|A0A0A6YWP9_MOUSE Thioredoxin domain-containing protein 9 (Fragment) OS=Mus musculus GN=Txndc9 PE=1 SV=1;>tr|A0A0A6YXY0|A0A0A6YXY0_MOUSE Thioredoxin domain-containing protein 9 OS=Mus musculus GN=Txndc9 PE=1 SV=1;>sp|Q9CQ79|TXND9_MOUSE Thiore	4	4	29	19.666	745340	472860	523080	605450	683140	474300	664200	606520	482070	436560	321920	617730
Usp19	E9Q9M5;A0A0A6YWX1;J3KMM1;Q3UJD6;A0A0A6YWN9;A0A0A6YX42;A0A0A6YXT9	Ubiquitin carboxyl-terminal hydrolase;Ubiquitin carboxyl-terminal hydrolase 19	>tr|E9Q9M5|E9Q9M5_MOUSE Ubiquitin carboxyl-terminal hydrolase OS=Mus musculus GN=Usp19 PE=1 SV=1;>tr|A0A0A6YWX1|A0A0A6YWX1_MOUSE Ubiquitin carboxyl-terminal hydrolase OS=Mus musculus GN=Usp19 PE=1 SV=1;>tr|J3KMM1|J3KMM1_MOUSE Ubiquitin carboxyl-terminal hy	7	11	12.2	143.45	1366900	1129900	1722500	1206600	1220400	0	1321700	0	0	2388100	1631500	1289500
Nprl2	A0A0A6YWX8;Q9WUE4	Nitrogen permease regulator 2-like protein	>tr|A0A0A6YWX8|A0A0A6YWX8_MOUSE Nitrogen permease regulator 2-like protein OS=Mus musculus GN=Nprl2 PE=1 SV=1;>sp|Q9WUE4|NPRL2_MOUSE Nitrogen permease regulator 2-like protein OS=Mus musculus GN=Nprl2 PE=2 SV=1	2	2	20.2	18.08	302190	826360	181280	391970	268420	0	0	0	318350	186330	269140	246490
Pcdh9	B2RXR7;A0A0A6YY09;B2RY66;A0A0A6YWY8;F8VPK8;B2RY69;A0A0A6YY37;A0A0A6YWM0;Q8BY10;Q2TJI3;Q2TJI1;Q8C421;Q2TJI2;Q2TJI0		>tr|B2RXR7|B2RXR7_MOUSE Pcdh9 protein OS=Mus musculus GN=Pcdh9 PE=2 SV=1;>tr|A0A0A6YY09|A0A0A6YY09_MOUSE Protein Pcdh9 OS=Mus musculus GN=Pcdh9 PE=1 SV=1;>tr|B2RY66|B2RY66_MOUSE Pcdh9 protein OS=Mus musculus GN=Pcdh9 PE=2 SV=1;>tr|A0A0A6YWY8|A0A0A6YWY8_MOU	14	11	14.3	127.88	1343100	1304300	1785500	2173700	2638900	1840000	2531900	808610	1200400	1986300	3517200	1618900
Lamtor1	A0A0A6YX02;Q9CQ22	Ragulator complex protein LAMTOR1	>tr|A0A0A6YX02|A0A0A6YX02_MOUSE Ragulator complex protein LAMTOR1 OS=Mus musculus GN=Lamtor1 PE=1 SV=1;>sp|Q9CQ22|LTOR1_MOUSE Ragulator complex protein LAMTOR1 OS=Mus musculus GN=Lamtor1 PE=1 SV=1	2	4	45.1	15.738	868820	1849600	1458400	1146600	1615600	1870800	1495600	1728600	1636300	1963300	1031600	3091000
	A0A0A6YX06		>tr|A0A0A6YX06|A0A0A6YX06_MOUSE Protein Trbv21 (Fragment) OS=Mus musculus GN=Trbv21 PE=4 SV=1	1	1	10.3	11.04	0	0	0	0	0	0	0	0	0	3502400	3225700	8276400
Atp6v1h	A0A0A6YX18;Q8BVE3;A0A0A6YWP6;Q3U9S9;A0A0A6YVU0	V-type proton ATPase subunit H	>tr|A0A0A6YX18|A0A0A6YX18_MOUSE V-type proton ATPase subunit H OS=Mus musculus GN=Atp6v1h PE=1 SV=1;>sp|Q8BVE3|VATH_MOUSE V-type proton ATPase subunit H OS=Mus musculus GN=Atp6v1h PE=1 SV=1;>tr|A0A0A6YWP6|A0A0A6YWP6_MOUSE V-type proton ATPase subunit H OS=	5	21	59.4	54.108	201630000	214550000	183590000	182850000	163190000	160190000	204540000	236580000	204670000	206880000	179850000	177260000
Igsf3	A0A0A6YX40;Q6ZQA6	Immunoglobulin superfamily member 3	>tr|A0A0A6YX40|A0A0A6YX40_MOUSE Immunoglobulin superfamily member 3 OS=Mus musculus GN=Igsf3 PE=1 SV=1;>sp|Q6ZQA6|IGSF3_MOUSE Immunoglobulin superfamily member 3 OS=Mus musculus GN=Igsf3 PE=1 SV=2	2	2	1.7	137.03	1487200	2587000	0	1699100	0	0	0	0	0	0	695720	604950
Dclk2	A0A0A6YX71;Q6PGN3;A0A0A6YWI6;A0A0A6YX33	Serine/threonine-protein kinase DCLK2	>tr|A0A0A6YX71|A0A0A6YX71_MOUSE Serine/threonine-protein kinase DCLK2 OS=Mus musculus GN=Dclk2 PE=1 SV=1;>sp|Q6PGN3|DCLK2_MOUSE Serine/threonine-protein kinase DCLK2 OS=Mus musculus GN=Dclk2 PE=1 SV=1;>tr|A0A0A6YWI6|A0A0A6YWI6_MOUSE Serine/threonine-protei	4	21	40.2	78.052	16106000	9576600	13520000	13022000	11207000	8646300	12870000	8306200	7758600	9741200	10620000	10808000
Prkar2a	A0A0A6YX73;Q8K1M3;P12367;A0A0A6YY28;Q9CYV3	cAMP-dependent protein kinase type II-alpha regulatory subunit	>tr|A0A0A6YX73|A0A0A6YX73_MOUSE cAMP-dependent protein kinase type II-alpha regulatory subunit OS=Mus musculus GN=Prkar2a PE=1 SV=1;>tr|Q8K1M3|Q8K1M3_MOUSE Protein kinase, cAMP dependent regulatory, type II alpha OS=Mus musculus GN=Prkar2a PE=1 SV=1;>sp|P1	5	15	55.8	43.165	56413000	41727000	45007000	54082000	50750000	30503000	43496000	47469000	47516000	39416000	37464000	44617000
Mast4	E9PWX8;E9QPR4;A0A0A6YXG1;Q811L6;E9Q6G0;E9Q4Q9;E9Q1M8	Microtubule-associated serine/threonine-protein kinase 4	>tr|E9PWX8|E9PWX8_MOUSE Non-specific serine/threonine protein kinase OS=Mus musculus GN=Mast4 PE=1 SV=1;>tr|E9QPR4|E9QPR4_MOUSE Non-specific serine/threonine protein kinase OS=Mus musculus GN=Mast4 PE=1 SV=1;>tr|A0A0A6YXG1|A0A0A6YXG1_MOUSE Microtubule-asso	7	3	1.6	264.58	0	0	0	0	0	0	0	0	0	106260	88738	108220
Osbpl9	A0A0A6YXH3;F6UHR6;E9PXZ2;A2A8Z1;Q5FWX7;E9Q6C1;Q8VDM5;Q8R0G3;Q99LZ2;F8VQE8	Oxysterol-binding protein;Oxysterol-binding protein-related protein 9	>tr|A0A0A6YXH3|A0A0A6YXH3_MOUSE Oxysterol-binding protein OS=Mus musculus GN=Osbpl9 PE=1 SV=1;>tr|F6UHR6|F6UHR6_MOUSE Oxysterol-binding protein OS=Mus musculus GN=Osbpl9 PE=1 SV=2;>tr|E9PXZ2|E9PXZ2_MOUSE Oxysterol-binding protein OS=Mus musculus GN=Osbpl9	10	6	9.7	84.197	0	0	0	0	0	954450	0	0	0	541900	659150	426780
Lrba	A0A0A6YXL6;E9Q3Y4;A0A0A6YXX3;Q9ESE1;Q8BSM6;Q8CBR4;Q8C7C2	Lipopolysaccharide-responsive and beige-like anchor protein	>tr|A0A0A6YXL6|A0A0A6YXL6_MOUSE Lipopolysaccharide-responsive and beige-like anchor protein OS=Mus musculus GN=Lrba PE=1 SV=1;>tr|E9Q3Y4|E9Q3Y4_MOUSE Lipopolysaccharide-responsive and beige-like anchor protein OS=Mus musculus GN=Lrba PE=1 SV=1;>tr|A0A0A6YX	7	16	7.5	309.37	4250900	961110	2133800	1348300	1522600	1579400	597040	582210	0	1466500	1182300	839710
Cr1l	A0A0A6YXN9;A0A0A6YVT1;A0A0A6YY75;Q64735;A0A0A6YXR6;Q62479	Complement component receptor 1-like protein	>tr|A0A0A6YXN9|A0A0A6YXN9_MOUSE Complement component receptor 1-like protein OS=Mus musculus GN=Cr1l PE=1 SV=1;>tr|A0A0A6YVT1|A0A0A6YVT1_MOUSE Complement component receptor 1-like protein (Fragment) OS=Mus musculus GN=Cr1l PE=1 SV=1;>tr|A0A0A6YY75|A0A0A6YY	6	3	9.8	39.812	983070	569150	824120	907160	1471500	342880	1488500	2099500	3001100	705500	1773000	1677600
Cryz	A0A0A6YXR4;P47199;Q80XR3;Q3UYY0;V9GXY8;A0A0A6YVS7;D3YUG9;D3Z2X0;D3YWU6;D3Z4Q4	Quinone oxidoreductase	>tr|A0A0A6YXR4|A0A0A6YXR4_MOUSE Quinone oxidoreductase (Fragment) OS=Mus musculus GN=Cryz PE=1 SV=2;>sp|P47199|QOR_MOUSE Quinone oxidoreductase OS=Mus musculus GN=Cryz PE=1 SV=1;>tr|Q80XR3|Q80XR3_MOUSE Crystallin, zeta OS=Mus musculus GN=Cryz PE=2 SV=1;>tr	10	11	57.3	32.136	5533100	5116800	6727000	7117000	5557700	4296000	4957100	3629900	3990900	6789400	4425900	4378500
Pkia	A0A0A6YXS7;P63248	cAMP-dependent protein kinase inhibitor alpha	>tr|A0A0A6YXS7|A0A0A6YXS7_MOUSE cAMP-dependent protein kinase inhibitor alpha (Fragment) OS=Mus musculus GN=Pkia PE=1 SV=1;>sp|P63248|IPKA_MOUSE cAMP-dependent protein kinase inhibitor alpha OS=Mus musculus GN=Pkia PE=1 SV=2	2	3	88	5.3088	1116400	537950	2251500	2595900	459910	0	0	2871800	680840	1074500	1213500	0
Ntmt1	A0A0A6YXY1;A2APZ3;Q8R2U4;A2APZ2;A0A0A6YX97;A0A0A6YVQ9	N-terminal Xaa-Pro-Lys N-methyltransferase 1;N-terminal Xaa-Pro-Lys N-methyltransferase 1, N-terminally processed	>tr|A0A0A6YXY1|A0A0A6YXY1_MOUSE N-terminal Xaa-Pro-Lys N-methyltransferase 1 (Fragment) OS=Mus musculus GN=Ntmt1 PE=1 SV=1;>tr|A2APZ3|A2APZ3_MOUSE N-terminal Xaa-Pro-Lys N-methyltransferase 1 (Fragment) OS=Mus musculus GN=Ntmt1 PE=1 SV=1;>sp|Q8R2U4|NTM1A_M	6	3	32.2	13.305	0	2412100	0	1586400	1511600	671780	0	1455700	0	1297700	1282300	1030000
Cyb561d2	A0A0A6YY22;Q9WUE3	Cytochrome b561 domain-containing protein 2	>tr|A0A0A6YY22|A0A0A6YY22_MOUSE Cytochrome b561 domain-containing protein 2 OS=Mus musculus GN=Cyb561d2 PE=1 SV=1;>sp|Q9WUE3|C56D2_MOUSE Cytochrome b561 domain-containing protein 2 OS=Mus musculus GN=Cyb561d2 PE=2 SV=1	2	1	27.3	4.5663	0	0	0	0	0	0	0	0	0	0	0	67353
Ncam1	A0A0A6YY47;E9QB01;E9Q589;A0A0A6YWU2		>tr|A0A0A6YY47|A0A0A6YY47_MOUSE Neural cell adhesion molecule 1 OS=Mus musculus GN=Ncam1 PE=1 SV=1;>tr|E9QB01|E9QB01_MOUSE Neural cell adhesion molecule 1 OS=Mus musculus GN=Ncam1 PE=1 SV=2;>tr|E9Q589|E9Q589_MOUSE Neural cell adhesion molecule 1 OS=Mus mus	4	2	2.5	93.491	2955900	2924900	3418900	4150600	5074200	2486600	3339500	3528600	4628900	2229100	2224800	2089900
Camsap2	B2RRE3;A0A0A6YY67;H7BX08;Q8C1B1;A0A0A6YXV8	Calmodulin-regulated spectrin-associated protein 2	>tr|B2RRE3|B2RRE3_MOUSE Camsap1l1 protein OS=Mus musculus GN=Camsap2 PE=2 SV=1;>tr|A0A0A6YY67|A0A0A6YY67_MOUSE Calmodulin-regulated spectrin-associated protein 2 OS=Mus musculus GN=Camsap2 PE=1 SV=1;>tr|H7BX08|H7BX08_MOUSE Calmodulin-regulated spectrin-ass	5	28	26.4	165.66	5965000	5869700	4824700	4411300	5700400	5563200	3580400	6728000	9028000	5980700	8507100	7160200
Pcdh7	E9Q2S0;A0A0A6YY83;Q3USI1;A2RS43;O88185;Q3TVS7;A0A0A6YY48;Q2TJI5;Q2TJI6;Q8CA35;O88274;A0A0A6YW34;A0A0A6YWD5;Q2TJI4		>tr|E9Q2S0|E9Q2S0_MOUSE Protein Pcdh7 OS=Mus musculus GN=Pcdh7 PE=1 SV=2;>tr|A0A0A6YY83|A0A0A6YY83_MOUSE Protein Pcdh7 OS=Mus musculus GN=Pcdh7 PE=1 SV=1;>tr|Q3USI1|Q3USI1_MOUSE Putative uncharacterized protein OS=Mus musculus GN=Pcdh7 PE=2 SV=1;>tr|A2RS43	14	20	22.5	135.87	4643900	4188100	3492000	5250500	5365800	8299400	6785100	6282200	6294500	4375100	5167000	6535000
	A0A0A6YY91		>tr|A0A0A6YY91|A0A0A6YY91_MOUSE Neural cell adhesion molecule 1 (Fragment) OS=Mus musculus GN=Ncam1 PE=1 SV=1	1	40	54.8	116.26	384250000	383620000	355600000	292630000	335850000	266330000	311860000	294530000	347570000	329730000	290110000	325030000
Meis2;Meis1	A0A0A7EPH8;Q3TYM2;Q3UJ35;Q3TY73;B1AWK4;Q6GU28;P97367;V9GXB5;A0A0A0MQB8;H3BLB6;Q60954;Q148B2;Q3U2C1;P97368	Homeobox protein Meis2;Homeobox protein Meis1	>tr|A0A0A7EPH8|A0A0A7EPH8_MOUSE Meis2 homeobox isoform 2c (Fragment) OS=Mus musculus GN=Meis2 PE=2 SV=1;>tr|Q3TYM2|Q3TYM2_MOUSE Homeobox protein Meis2 OS=Mus musculus GN=Meis2 PE=1 SV=1;>tr|Q3UJ35|Q3UJ35_MOUSE Putative uncharacterized protein OS=Mus muscul	14	3	10.3	28.928	763820	0	86172	114260	69537	0	0	0	0	0	0	0
Cacnb2	A0A0A7NQN9;C7IVS7;Q32MF3;Q8CC27;C7TQ54;C7TQ55;C7TQ56	Voltage-dependent L-type calcium channel subunit beta-2	>tr|A0A0A7NQN9|A0A0A7NQN9_MOUSE Voltage-gated calcium channel beta2 subunit transcript variant X13 OS=Mus musculus GN=Cacnb2 PE=2 SV=1;>tr|C7IVS7|C7IVS7_MOUSE Calcium channel voltage-dependent beta 2 subunit OS=Mus musculus GN=Cacnb2 PE=1 SV=1;>tr|Q32MF3|Q	7	2	4.2	64.045	0	0	0	0	0	0	0	0	0	216090	170380	0
Snw1	A0A0B4J1E2;Q9CSN1;Q3TM37;Q9CV75;Q80VH1	SNW domain-containing protein 1	>tr|A0A0B4J1E2|A0A0B4J1E2_MOUSE SNW domain-containing protein 1 OS=Mus musculus GN=Snw1 PE=1 SV=1;>sp|Q9CSN1|SNW1_MOUSE SNW domain-containing protein 1 OS=Mus musculus GN=Snw1 PE=1 SV=3;>tr|Q3TM37|Q3TM37_MOUSE Putative uncharacterized protein (Fragment) OS	5	12	33.8	61.461	1126700	1590700	2055700	1737200	1418100	1975800	1707000	2221400	2275400	1702600	1666700	1462800
Kpna4	Q4FJX1;Q3UGH8;A0A0B4J1E7;O35343;D3YTN1	Importin subunit alpha;Importin subunit alpha-3	>tr|Q4FJX1|Q4FJX1_MOUSE Importin subunit alpha OS=Mus musculus GN=Kpna4 PE=2 SV=1;>tr|Q3UGH8|Q3UGH8_MOUSE Putative uncharacterized protein (Fragment) OS=Mus musculus GN=Kpna4 PE=2 SV=1;>tr|A0A0B4J1E7|A0A0B4J1E7_MOUSE Importin subunit alpha-3 OS=Mus musculu	5	10	33.2	57.922	8135100	6167300	7543900	10918000	12992000	8228200	9265000	5672000	5663500	7340100	8025200	5105000
Map4	A0A0B4J1F2;P27546;A0A0B4J1M9;Q78TF3	Microtubule-associated protein 4	>tr|A0A0B4J1F2|A0A0B4J1F2_MOUSE Microtubule-associated protein OS=Mus musculus GN=Map4 PE=1 SV=1;>sp|P27546|MAP4_MOUSE Microtubule-associated protein 4 OS=Mus musculus GN=Map4 PE=1 SV=3;>tr|A0A0B4J1M9|A0A0B4J1M9_MOUSE Microtubule-associated protein OS=Mus	4	30	42.8	117.23	36521000	23798000	34132000	29331000	26001000	45342000	33249000	33006000	27658000	43298000	36924000	29923000
	Q9U410;A0A0B4J1I9;P04945	Ig kappa chain V-VI region NQ2-6.1	>tr|Q9U410|Q9U410_MOUSE Monoclonal anti-idiotypic Schistosoma japonicum antibody NP30 immunoglobulin light chain variable region (Fragment) OS=Mus musculus PE=4 SV=1;>tr|A0A0B4J1I9|A0A0B4J1I9_MOUSE Protein Igkv4-55 OS=Mus musculus GN=Igkv4-55 PE=1 SV=1;>sp	3	1	15.1	11.478	0	0	0	783710	0	0	0	0	0	0	0	0
	A0A0B4J1N0;X5J5L2		>tr|A0A0B4J1N0|A0A0B4J1N0_MOUSE Protein Ighv1-76 OS=Mus musculus GN=Ighv1-76 PE=4 SV=1;>tr|X5J5L2|X5J5L2_MOUSE IgM heavy chain VDJ region (Fragment) OS=Mus musculus PE=2 SV=1	2	1	13.3	10.879	0	0	0	0	0	0	0	0	0	0	0	62419
Ighg1;Igh	A0A0B6VMB2;A0A075B5P4;A0A0A6YWR2;A0A0C6E3V3;I6L985;U5LP42;Q99LC4;P01868;P01869;P01747;P01746	Ig gamma-1 chain C region secreted form;Ig gamma-1 chain C region, membrane-bound form	>tr|A0A0B6VMB2|A0A0B6VMB2_MOUSE MAb 31C6 heavy chain OS=Mus musculus GN=HC PE=4 SV=1;>tr|A0A075B5P4|A0A075B5P4_MOUSE Ig gamma-1 chain C region secreted form (Fragment) OS=Mus musculus GN=Ighg1 PE=1 SV=1;>tr|A0A0A6YWR2|A0A0A6YWR2_MOUSE Ig gamma-1 chain C re	11	9	24.8	50.724	2246700	2713600	8217100	782570	1189900	1047300	629710	2861600	0	3249900	434570	1904300
Igkc;Igk;LOC100046793	Q65ZC0;A2P1G9;A2NHM3;A0A0D5ZY64;Q58EU8;I6L991;I6L958;A0A0C6EL31;A0A0B6VQ20;I6L9E2;Q52L95;I6L9E1;A0A5E3;Q66JS7;A0A0E4B213;P01837;A2NVX3;A2NVX2;A2NVX1;A2NVX0;A2NVW8;A0A075B5P2;Q53VP8;B5UB67;B5DC72;Q5F2I0;A0A0B4J1I0;A0A075B5K8;U5JE78;A2NV19;A2NN81;P01631;F6XWB2;A0A075B5N0	Ig kappa chain C region	>tr|Q65ZC0|Q65ZC0_MOUSE Kappa light chain C_region (Fragment) OS=Mus musculus PE=1 SV=1;>tr|A2P1G9|A2P1G9_MOUSE Kappa light chain (Fragment) OS=Mus musculus GN=Igkc PE=1 SV=1;>tr|A2NHM3|A2NHM3_MOUSE If kappa light chain (Fragment) OS=Mus musculus GN=Igkc P	34	5	37.4	23.944	2140700	5381500	4750000	7824300	4223600	636390	742500	2207700	654580	5316300	3948400	1726300
Ighg2c;Ighg2a	A0A0E4B366;A0A0A6YY53;F6TQW2;Q9D8L4;P01864;A0A075B5Q6;A0A0A6YVS4;K7U6I0;Q5R3X4;K7T918;B5UB70;U5JE47;P01863;P01865		>tr|A0A0E4B366|A0A0E4B366_MOUSE MAb 44B1 heavy chain OS=Mus musculus GN=HC PE=2 SV=1;>tr|A0A0A6YY53|A0A0A6YY53_MOUSE Protein Ighg2c (Fragment) OS=Mus musculus GN=Ighg2c PE=1 SV=1;>tr|F6TQW2|F6TQW2_MOUSE Protein Ighg2c OS=Mus musculus GN=Ighg2c PE=1 SV=1;>t	14	8	27.5	51.819	7574300	8789800	24819000	14729000	13624000	4923700	3407800	1974200	5205700	8221600	5429400	2637000
	A0A0F6AIX6;A0A0F6AIX5;Q8BVA5	UPF0554 protein C2orf43 homolog	>tr|A0A0F6AIX6|A0A0F6AIX6_MOUSE Protein Ldah OS=Mus musculus GN=Ldah PE=4 SV=1;>tr|A0A0F6AIX5|A0A0F6AIX5_MOUSE Protein Ldah OS=Mus musculus GN=Ldah PE=4 SV=1;>sp|Q8BVA5|LDAH_MOUSE Lipid droplet-associated hydrolase OS=Mus musculus GN=Ldah PE=1 SV=1	3	4	23.7	26.779	0	1602400	424320	0	1352400	0	1707600	1138400	913420	1516000	2129400	2361400
Negr1	D3Z4T6;A0A4W9;Q80Z24;H3BKU7	Neuronal growth regulator 1	>tr|D3Z4T6|D3Z4T6_MOUSE Neuronal growth regulator 1 OS=Mus musculus GN=Negr1 PE=1 SV=1;>tr|A0A4W9|A0A4W9_MOUSE Neuronal growth regulator 1 OS=Mus musculus GN=Negr1 PE=1 SV=1;>sp|Q80Z24|NEGR1_MOUSE Neuronal growth regulator 1 OS=Mus musculus GN=Negr1 PE=1 S	4	11	43.2	36.208	21249000	20153000	27772000	29460000	28721000	28739000	30271000	21477000	40508000	38563000	33975000	45134000
Kirrel2	B2RXY2;A0A4X8;Q7TSU7	Kin of IRRE-like protein 2	>tr|B2RXY2|B2RXY2_MOUSE Kin of IRRE like 2 (Drosophila) OS=Mus musculus GN=Kirrel2 PE=2 SV=1;>tr|A0A4X8|A0A4X8_MOUSE Putative uncharacterized protein OS=Mus musculus GN=Kirrel2 PE=2 SV=1;>sp|Q7TSU7|KIRR2_MOUSE Kin of IRRE-like protein 2 OS=Mus musculus GN=	3	1	2.1	74.54	0	0	0	0	39688	0	0	0	0	0	0	0
Sec23ip	A0AUN0;Q4G0C0;G3X928;Q6NZC7;Q3UY74	SEC23-interacting protein	>tr|A0AUN0|A0AUN0_MOUSE Sec23ip protein (Fragment) OS=Mus musculus GN=Sec23ip PE=2 SV=1;>tr|Q4G0C0|Q4G0C0_MOUSE Sec23 interacting protein OS=Mus musculus GN=Sec23ip PE=2 SV=1;>tr|G3X928|G3X928_MOUSE SEC23-interacting protein OS=Mus musculus GN=Sec23ip PE=1	5	11	17	95.116	1582500	2581700	1569300	1386300	579970	2248500	1254700	1127900	1643600	1457800	1428000	1381900
Hist1h2ah;Hist1h2ad;Hist3h2a;H2afj;Hist1h2ak;Hist1h2af;Hist1h2ab;H2afx	A0AUV1;A3KPD0;B2RVF0;A2AB79;Q8CGP6;Q8R1M2;Q8CGP7;Q8CGP5;Q8BFU2;P22752;P27661	Histone H2A;Histone H2A type 1-H;Histone H2A.J;Histone H2A type 1-K;Histone H2A type 1-F;Histone H2A type 3;Histone H2A type 1;Histone H2AX	>tr|A0AUV1|A0AUV1_MOUSE Histone H2A (Fragment) OS=Mus musculus GN=Hist1h2ah PE=2 SV=1;>tr|A3KPD0|A3KPD0_MOUSE Histone H2A OS=Mus musculus GN=Hist1h2ah PE=2 SV=1;>tr|B2RVF0|B2RVF0_MOUSE Histone H2A OS=Mus musculus GN=Hist1h2ad PE=2 SV=1;>tr|A2AB79|A2AB79_MO	11	1	22.8	13.819	603010	0	1846600	1451900	0	10170000	3151900	1919000	0	132800	456930	0
Edc3	A0ELI5;Q8K2D3	Enhancer of mRNA-decapping protein 3	>tr|A0ELI5|A0ELI5_MOUSE Putative uncharacterized protein OS=Mus musculus GN=Edc3 PE=4 SV=1;>sp|Q8K2D3|EDC3_MOUSE Enhancer of mRNA-decapping protein 3 OS=Mus musculus GN=Edc3 PE=1 SV=1	2	6	22	55.957	599740	316570	739140	379900	434340	0	897500	450350	0	619850	831680	1293100
Pcid2	Q8BNM3;A0JLQ7;Q8BFV2;E9Q1H5	PCI domain-containing protein 2	>tr|Q8BNM3|Q8BNM3_MOUSE Putative uncharacterized protein OS=Mus musculus GN=Pcid2 PE=2 SV=1;>tr|A0JLQ7|A0JLQ7_MOUSE Pcid2 protein (Fragment) OS=Mus musculus GN=Pcid2 PE=2 SV=1;>sp|Q8BFV2|PCID2_MOUSE PCI domain-containing protein 2 OS=Mus musculus GN=Pcid2	4	6	19.7	44.806	0	558220	428420	446530	0	0	608330	0	315300	467180	733700	318070
Hist1h2bj;Hist1h2bk;Hist1h2bm;Hist1h2br;LOC665622;Hist1h2bp;Hist1h2bc;Hist2h2bb;Hist1h2bh;Hist1h2bb;Hist1h2bf	A0JLV3;B2RVD5;B2RTK3;Q8CBB6;Q921L4;Q8CGP2;Q8CGP1;Q6ZWY9;Q64525;Q64478;Q64475;P10854;P10853;Q8VEE3;G3X9D5;A0JNS9;Q8C622;P70696	Histone H2B;Histone H2B type 1-P;Histone H2B type 1-K;Histone H2B type 1-C/E/G;Histone H2B type 2-B;Histone H2B type 1-H;Histone H2B type 1-B;Histone H2B type 1-M;Histone H2B type 1-F/J/L	>tr|A0JLV3|A0JLV3_MOUSE Histone H2B (Fragment) OS=Mus musculus GN=Hist1h2bj PE=2 SV=1;>tr|B2RVD5|B2RVD5_MOUSE Histone H2B OS=Mus musculus GN=Hist1h2bk PE=2 SV=1;>tr|B2RTK3|B2RTK3_MOUSE Histone H2B OS=Mus musculus GN=Hist1h2bm PE=2 SV=1;>tr|Q8CBB6|Q8CBB6_MO	18	5	33.3	13.579	336090000	212330000	469240000	237760000	163250000	310330000	225400000	251820000	291090000	177870000	128360000	158990000
Gphn	A0JNY3;Q8BUV3;Q571C2	Gephyrin;Molybdopterin adenylyltransferase;Molybdopterin molybdenumtransferase	>tr|A0JNY3|A0JNY3_MOUSE Gephyrin OS=Mus musculus GN=Gphn PE=1 SV=1;>sp|Q8BUV3|GEPH_MOUSE Gephyrin OS=Mus musculus GN=Gphn PE=1 SV=2	3	32	60	83.665	67908000	63702000	71275000	65638000	61828000	74085000	85674000	74565000	67845000	78083000	83779000	75945000
Eif4g2	A0JNY7;F7CBP1;G3XA17;Q62448;Q3U9U9;Q3URI0;F6UU81;F6TW20	Eukaryotic translation initiation factor 4 gamma 2	>tr|A0JNY7|A0JNY7_MOUSE Eukaryotic translation initiation factor 4, gamma 2 OS=Mus musculus GN=Eif4g2 PE=2 SV=1;>tr|F7CBP1|F7CBP1_MOUSE Eukaryotic translation initiation factor 4 gamma 2 OS=Mus musculus GN=Eif4g2 PE=1 SV=1;>tr|G3XA17|G3XA17_MOUSE Eukaryoti	8	24	33.7	102.13	5679600	7523500	6779800	6621600	8357300	10772000	9830700	7058100	9407500	8609700	9678900	10479000
Zdhhc2	A4FUU5;A0JP44;P59267	Palmitoyltransferase;Palmitoyltransferase ZDHHC2	>tr|A4FUU5|A4FUU5_MOUSE Palmitoyltransferase (Fragment) OS=Mus musculus GN=Zdhhc2 PE=2 SV=1;>tr|A0JP44|A0JP44_MOUSE Palmitoyltransferase OS=Mus musculus GN=Zdhhc2 PE=2 SV=1;>sp|P59267|ZDHC2_MOUSE Palmitoyltransferase ZDHHC2 OS=Mus musculus GN=Zdhhc2 PE=2 S	3	1	2.5	41.625	0	0	0	0	0	0	0	0	0	0	0	60050
Wdr61	A0MNP4;Q9ERF3;Q8BVQ0;D6RDC7;D6RJ72;Q8BKW0	WD repeat-containing protein 61;WD repeat-containing protein 61, N-terminally processed	>tr|A0MNP4|A0MNP4_MOUSE CDW13/WDR61 OS=Mus musculus GN=Wdr61 PE=2 SV=1;>sp|Q9ERF3|WDR61_MOUSE WD repeat-containing protein 61 OS=Mus musculus GN=Wdr61 PE=2 SV=1;>tr|Q8BVQ0|Q8BVQ0_MOUSE WD repeat-containing protein 61 OS=Mus musculus GN=Wdr61 PE=1 SV=1;>tr|	6	9	49.2	33.772	4002900	3630000	1767500	2197900	2136300	2893600	2442400	1059200	1477600	1967700	1833600	1407900
Vash1	A0PCF8;Q8C1W1	Vasohibin-1	>tr|A0PCF8|A0PCF8_MOUSE Vasohibin 1 OS=Mus musculus GN=Vash1 PE=2 SV=1;>sp|Q8C1W1|VASH1_MOUSE Vasohibin-1 OS=Mus musculus GN=Vash1 PE=2 SV=4	2	1	3.5	41.844	0	0	0	0	0	0	0	0	0	0	0	90439
Ccdc55;Nsrp1	Q8BQY7;A0PJ67;Q5NCR9	Nuclear speckle splicing regulatory protein 1	>tr|Q8BQY7|Q8BQY7_MOUSE Putative uncharacterized protein (Fragment) OS=Mus musculus GN=Ccdc55 PE=2 SV=1;>tr|A0PJ67|A0PJ67_MOUSE Ccdc55 protein (Fragment) OS=Mus musculus GN=Ccdc55 PE=2 SV=1;>sp|Q5NCR9|NSRP1_MOUSE Nuclear speckle splicing regulatory protein	3	1	4.2	38.309	0	0	0	0	0	0	0	0	0	0	0	30262
Rbbp6	A0PJG9;P97868	E3 ubiquitin-protein ligase RBBP6	>tr|A0PJG9|A0PJG9_MOUSE Rbbp6 protein (Fragment) OS=Mus musculus GN=Rbbp6 PE=2 SV=1;>sp|P97868|RBBP6_MOUSE E3 ubiquitin-protein ligase RBBP6 OS=Mus musculus GN=Rbbp6 PE=1 SV=5	2	1	2	64.723	0	0	0	0	0	0	57777	0	0	0	0	0
Sarm1	A0PJL3;Q6PDS3	Sterile alpha and TIR motif-containing protein 1	>tr|A0PJL3|A0PJL3_MOUSE Sarm1 protein (Fragment) OS=Mus musculus GN=Sarm1 PE=2 SV=1;>sp|Q6PDS3|SARM1_MOUSE Sterile alpha and TIR motif-containing protein 1 OS=Mus musculus GN=Sarm1 PE=1 SV=1	2	22	37.4	77.295	2764300	2847200	2833700	1861200	4867500	1608000	2118600	2265600	2227900	2229600	2316500	2984000
2310061I04Rik	Q497V8;B8JJ66;A0PJN6;B8JJ69;Q3TA61;Q3UM69;F6X1P1;Q6PDX4;F6W3U3;B8JJ67		>tr|Q497V8|Q497V8_MOUSE 2310061I04Rik protein OS=Mus musculus GN=2310061I04Rik PE=2 SV=1;>tr|B8JJ66|B8JJ66_MOUSE MCG141136, isoform CRA_a OS=Mus musculus GN=2310061I04Rik PE=1 SV=1;>tr|A0PJN6|A0PJN6_MOUSE 2310061I04Rik protein (Fragment) OS=Mus musculus GN	10	3	16.9	20.471	485530	562640	1890700	1476400	2794600	1840200	679710	1010500	1563000	1089600	867910	1267000
Lzts1	A1L146;A0PJT4;P60853	Leucine zipper putative tumor suppressor 1	>tr|A1L146|A1L146_MOUSE Lzts1 protein (Fragment) OS=Mus musculus GN=Lzts1 PE=2 SV=1;>tr|A0PJT4|A0PJT4_MOUSE Leucine zipper, putative tumor suppressor 1 OS=Mus musculus GN=Lzts1 PE=2 SV=1;>sp|P60853|LZTS1_MOUSE Leucine zipper putative tumor suppressor 1 OS=	3	9	16.7	67.231	255930	789060	913680	1123000	1244400	868590	768880	829720	2054900	1016900	722300	1396300
Ccdc25	A0PK78;Q78PG9	Coiled-coil domain-containing protein 25	>tr|A0PK78|A0PK78_MOUSE Coiled-coil domain containing 25 OS=Mus musculus GN=Ccdc25 PE=2 SV=1;>sp|Q78PG9|CCD25_MOUSE Coiled-coil domain-containing protein 25 OS=Mus musculus GN=Ccdc25 PE=1 SV=1	2	2	11.5	24.48	0	0	469750	0	559330	462120	0	0	0	709700	415070	598510
Oscp1	A2A8Y5;A0ZV96;Q8BHW2	Protein OSCP1	>tr|A2A8Y5|A2A8Y5_MOUSE Organic solute carrier 1 (Fragment) OS=Mus musculus GN=Oscp1 PE=2 SV=1;>tr|A0ZV96|A0ZV96_MOUSE Organic solute carrier protein 1 isoform OS=Mus musculus GN=Oscp1 PE=2 SV=1;>sp|Q8BHW2|OSCP1_MOUSE Protein OSCP1 OS=Mus musculus GN=Oscp1	3	16	60.4	43.231	4322900	4335700	4169000	4817400	2500800	3778300	6527100	3166900	3752700	4172200	3223500	4001700
Tbc1d25	S4R2S6;A2BD48;A2VCT6;E9PWX7;A1A5B6	TBC1 domain family member 25	>tr|S4R2S6|S4R2S6_MOUSE TBC1 domain family member 25 OS=Mus musculus GN=Tbc1d25 PE=1 SV=1;>tr|A2BD48|A2BD48_MOUSE Tbc1d25 protein (Fragment) OS=Mus musculus GN=Tbc1d25 PE=2 SV=1;>tr|A2VCT6|A2VCT6_MOUSE Tbc1d25 protein (Fragment) OS=Mus musculus GN=Tbc1d25	5	1	2.1	62.478	0	0	0	0	0	0	0	0	0	0	0	118980
Actn1	A1BN54		>tr|A1BN54|A1BN54_MOUSE Alpha actinin 1a OS=Mus musculus GN=Actn1 PE=1 SV=1	1	44	63.9	102.72	247490000	344160000	272350000	289280000	353150000	239620000	270900000	305600000	323600000	296730000	289020000	261800000
Aif1;iba1;Aif-1	A1E2H8;Q9EQW9;Q4FJL9;O70200;Q7TSW1;G3UYJ2	Allograft inflammatory factor 1	>tr|A1E2H8|A1E2H8_MOUSE Ionized calcium binding adapter molecule 1 (Fragment) OS=Mus musculus GN=Aif1 PE=2 SV=1;>tr|Q9EQW9|Q9EQW9_MOUSE Ionized calcium binding adapter molecule 1 OS=Mus musculus GN=iba1 PE=4 SV=1;>tr|Q4FJL9|Q4FJL9_MOUSE Aif1 protein OS=Mus	6	2	20.6	15.22	0	0	0	0	0	0	0	0	0	619950	0	445090
Vps13c	A1ILG8;Q8BX70;A1ILH0;A1ILG9;A1ILH1;A1ILH4;A1ILH2;A1ILH3	Vacuolar protein sorting-associated protein 13C	>tr|A1ILG8|A1ILG8_MOUSE Chorein OS=Mus musculus GN=Vps13c PE=2 SV=1;>sp|Q8BX70|VP13C_MOUSE Vacuolar protein sorting-associated protein 13C OS=Mus musculus GN=Vps13c PE=1 SV=2	8	73	27.7	420.08	9544100	12841000	14454000	10701000	13311000	12766000	13078000	8876500	8946800	12723000	11069000	10405000
Hist1h3e;Hist2h3b;Hist1h3b	A1L0U3;B9EI85;P84228	Histone H3;Histone H3.2	>tr|A1L0U3|A1L0U3_MOUSE Histone H3 (Fragment) OS=Mus musculus GN=Hist1h3e PE=2 SV=1;>tr|B9EI85|B9EI85_MOUSE Histone H3 OS=Mus musculus GN=Hist2h3b PE=2 SV=1;>sp|P84228|H32_MOUSE Histone H3.2 OS=Mus musculus GN=Hist1h3b PE=1 SV=2	3	1	24.1	15.029	196560000	13600000	24793000	28483000	14763000	17831000	22704000	20942000	21988000	15678000	21245000	10657000
Nckap1	A1L0U6;A2AS98;P28660	Nck-associated protein 1	>tr|A1L0U6|A1L0U6_MOUSE Nckap1 protein (Fragment) OS=Mus musculus GN=Nckap1 PE=2 SV=1;>tr|A2AS98|A2AS98_MOUSE Nck-associated protein 1 OS=Mus musculus GN=Nckap1 PE=1 SV=1;>sp|P28660|NCKP1_MOUSE Nck-associated protein 1 OS=Mus musculus GN=Nckap1 PE=1 SV=2	3	40	45	129.38	113830000	131620000	145030000	115860000	92004000	79989000	99608000	87760000	109710000	92625000	93783000	92907000
Hist1h3i;Hist1h3a	A1L0V4;P68433	Histone H3;Histone H3.1	>tr|A1L0V4|A1L0V4_MOUSE Histone H3 (Fragment) OS=Mus musculus GN=Hist1h3i PE=2 SV=1;>sp|P68433|H31_MOUSE Histone H3.1 OS=Mus musculus GN=Hist1h3a PE=1 SV=2	2	1	23.7	15.273	18449000	3463200	10801000	11922000	0	0	12248000	24497000	14649000	3149500	6203400	7090800
Ddx58	Q8C6Y8;A2AP29;Q3U1I9;Q3KQQ7;Q05CC6;A1L0V6;A7YY79;Q6Q899	Probable ATP-dependent RNA helicase DDX58	>tr|Q8C6Y8|Q8C6Y8_MOUSE Putative uncharacterized protein (Fragment) OS=Mus musculus GN=Ddx58 PE=2 SV=1;>tr|A2AP29|A2AP29_MOUSE Probable ATP-dependent RNA helicase DDX58 (Fragment) OS=Mus musculus GN=Ddx58 PE=1 SV=1;>tr|Q3U1I9|Q3U1I9_MOUSE Putative uncharac	8	1	4.8	25.524	0	0	0	0	0	0	0	0	0	0	32182	0
Rtfdc1	A4QMY9;A1L0V7;Q3TEK4;Q4V9T7;Q3TDK9;Q99K95	Protein RTF2 homolog	>tr|A4QMY9|A4QMY9_MOUSE 2410001C21Rik protein (Fragment) OS=Mus musculus GN=Rtfdc1 PE=2 SV=1;>tr|A1L0V7|A1L0V7_MOUSE 2410001C21Rik protein (Fragment) OS=Mus musculus GN=Rtfdc1 PE=2 SV=1;>tr|Q3TEK4|Q3TEK4_MOUSE Putative uncharacterized protein OS=Mus muscul	6	2	6.1	31	0	0	0	0	0	0	0	0	0	0	0	8609.2
Gpr37l1	A1L151;Q99JG2	Prosaposin receptor GPR37L1	>tr|A1L151|A1L151_MOUSE G protein-coupled receptor 37-like 1 OS=Mus musculus GN=Gpr37l1 PE=2 SV=1;>sp|Q99JG2|ETBR2_MOUSE Prosaposin receptor GPR37L1 OS=Mus musculus GN=Gpr37l1 PE=2 SV=2	2	4	13.8	38.32	18963000	20705000	14176000	22454000	8175000	6791300	9093600	18030000	12468000	6451700	9233900	5456700
Emc1	A1L2Z3;Q8C7X2;Z4YJW0	ER membrane protein complex subunit 1	>tr|A1L2Z3|A1L2Z3_MOUSE C230096C10Rik protein OS=Mus musculus GN=Emc1 PE=2 SV=1;>sp|Q8C7X2|EMC1_MOUSE ER membrane protein complex subunit 1 OS=Mus musculus GN=Emc1 PE=1 SV=1;>tr|Z4YJW0|Z4YJW0_MOUSE ER membrane protein complex subunit 1 OS=Mus musculus GN=E	3	21	27.4	111.63	10455000	7482900	7328200	7497500	6551800	6819400	5074200	4871400	9595100	5083900	5929200	6215700
Fam13c	G3X9S1;Q8BLV7;A1L311;Q9DBR2;Q99LJ4;Q6NXX8;Q8BU37;Q8K316;Q8BUV9;Q5DTU9;Q8BZ90;Q8BLN2;G3UYL7;Q8BGI4;Q8K2H3	Protein FAM13C	>tr|G3X9S1|G3X9S1_MOUSE Protein FAM13C OS=Mus musculus GN=Fam13c PE=1 SV=1;>tr|Q8BLV7|Q8BLV7_MOUSE Family with sequence similarity 13, member C OS=Mus musculus GN=Fam13c PE=1 SV=1;>tr|A1L311|A1L311_MOUSE Family with sequence similarity 13, member C OS=Mus	15	3	7.7	57.904	0	0	0	0	0	415370	0	0	341790	0	0	0
Atp8a1	A1L332;F6WYQ5;Q3U9N5		>tr|A1L332|A1L332_MOUSE Phospholipid-transporting ATPase OS=Mus musculus GN=Atp8a1 PE=2 SV=1;>tr|F6WYQ5|F6WYQ5_MOUSE Phospholipid-transporting ATPase (Fragment) OS=Mus musculus GN=Atp8a1 PE=1 SV=1	3	1	0.9	131.18	0	0	0	0	0	0	0	0	0	0	0	270540
Ddx5	Q8BTS0;A1L333;Q5U222;Q3V0Z8;Q61656;Q3UXW3;S4R1I6;Q9CSD9;B1ARB9;B1ARC0;O35662;S4R1E3;Q921Y3	Probable ATP-dependent RNA helicase DDX5	>tr|Q8BTS0|Q8BTS0_MOUSE DEAD (Asp-Glu-Ala-Asp) box polypeptide 5 OS=Mus musculus GN=Ddx5 PE=1 SV=1;>tr|A1L333|A1L333_MOUSE DEAD (Asp-Glu-Ala-Asp) box polypeptide 5 OS=Mus musculus GN=Ddx5 PE=2 SV=1;>tr|Q5U222|Q5U222_MOUSE Ddx5 protein (Fragment) OS=Mus mus	13	16	34.1	69.265	15600000	14200000	15596000	14423000	17473000	28250000	19921000	19997000	27618000	21943000	25607000	28545000
Rapgef1	Q91ZZ2;A1L338;Q3UGX8;Q3UHC1;Q8C5V7;F6ZDE5;E0CXV1		>tr|Q91ZZ2|Q91ZZ2_MOUSE Guanine nucleotide exchange factor OS=Mus musculus GN=Rapgef1 PE=1 SV=1;>tr|A1L338|A1L338_MOUSE Rapgef1 protein OS=Mus musculus GN=Rapgef1 PE=2 SV=1;>tr|Q3UGX8|Q3UGX8_MOUSE Protein Rapgef1 OS=Mus musculus GN=Rapgef1 PE=1 SV=1;>tr|Q3	7	11	12.2	121.92	1937400	850140	645220	0	568500	403230	541620	322460	829920	861580	1181200	702950
Dyrk1a;Dyrk1b	A1L341;A9C475;Q61214;Q8K006;Q9Z188;A9C478;A9C477;Q61158;Q80ZK5	Dual specificity tyrosine-phosphorylation-regulated kinase 1A;Dual specificity tyrosine-phosphorylation-regulated kinase 1B	>tr|A1L341|A1L341_MOUSE Dual-specificity tyrosine-phosphorylation-regulated kinase 1A OS=Mus musculus GN=Dyrk1a PE=1 SV=1;>tr|A9C475|A9C475_MOUSE Dual-specificity tyrosine-(Y)-phosphorylation regulated kinase 1a OS=Mus musculus GN=Dyrk1a PE=2 SV=1;>sp|Q612	9	9	13.9	84.466	633680	1013700	396810	338890	613380	713720	746610	980790	0	661910	809450	641180
Hspa1l;Hsc70t	B2CSK2;A1L347;P16627;Q9QWU1;Q91ZU4;Q9R2A1;Q91ZU5	Heat shock 70 kDa protein 1-like	>tr|B2CSK2|B2CSK2_MOUSE Heat shock protein 1-like protein OS=Mus musculus PE=3 SV=1;>tr|A1L347|A1L347_MOUSE Heat shock protein 1-like OS=Mus musculus GN=Hspa1l PE=2 SV=1;>sp|P16627|HS71L_MOUSE Heat shock 70 kDa protein 1-like OS=Mus musculus GN=Hspa1l PE=2	7	1	2.3	70.606	0	0	0	0	0	0	0	0	0	0	0	1617200
Tbk1	A1L361;Q9WUN2;Q3THP3	Serine/threonine-protein kinase TBK1	>tr|A1L361|A1L361_MOUSE TANK-binding kinase 1 OS=Mus musculus GN=Tbk1 PE=2 SV=1;>sp|Q9WUN2|TBK1_MOUSE Serine/threonine-protein kinase TBK1 OS=Mus musculus GN=Tbk1 PE=1 SV=1;>tr|Q3THP3|Q3THP3_MOUSE Putative uncharacterized protein OS=Mus musculus GN=Tbk1 PE	3	8	13.6	83.424	513370	979530	675060	1029700	969740	766290	536100	1111200	1883700	841130	1166100	721460
Rad21	Q6ZQJ6;Q3UTE4;Q3TG35;A1L367;A1L366;Q61550	Double-strand-break repair protein rad21 homolog	>tr|Q6ZQJ6|Q6ZQJ6_MOUSE MKIAA0078 protein (Fragment) OS=Mus musculus GN=Rad21 PE=2 SV=1;>tr|Q3UTE4|Q3UTE4_MOUSE Putative uncharacterized protein (Fragment) OS=Mus musculus GN=Rad21 PE=2 SV=1;>tr|Q3TG35|Q3TG35_MOUSE Putative uncharacterized protein OS=Mus m	6	3	10.6	48.181	2822200	0	0	0	0	0	0	0	0	2679600	1863900	1917000
Nol7	A1L3B6;Q9D7Z3	Nucleolar protein 7	>tr|A1L3B6|A1L3B6_MOUSE Nol7 protein OS=Mus musculus GN=Nol7 PE=2 SV=1;>sp|Q9D7Z3|NOL7_MOUSE Nucleolar protein 7 OS=Mus musculus GN=Nol7 PE=1 SV=1	2	1	7.5	28.97	0	0	0	0	0	0	0	0	0	0	47139	0
Psmd7	A1L3B8;P26516	26S proteasome non-ATPase regulatory subunit 7	>tr|A1L3B8|A1L3B8_MOUSE Proteasome (Prosome, macropain) 26S subunit, non-ATPase, 7 OS=Mus musculus GN=Psmd7 PE=2 SV=1;>sp|P26516|PSMD7_MOUSE 26S proteasome non-ATPase regulatory subunit 7 OS=Mus musculus GN=Psmd7 PE=1 SV=2	2	8	40.8	36.539	11506000	8765400	10873000	8773500	9391400	12612000	13597000	12639000	14290000	10105000	11426000	10532000
Slc9a6	Q80U52;A1L3P4;Q8BTG0;B0QZV3;D3Z0Q9	Sodium/hydrogen exchanger	>tr|Q80U52|Q80U52_MOUSE Sodium/hydrogen exchanger (Fragment) OS=Mus musculus GN=Slc9a6 PE=2 SV=1;>tr|A1L3P4|A1L3P4_MOUSE Sodium/hydrogen exchanger OS=Mus musculus GN=Slc9a6 PE=1 SV=1;>tr|Q8BTG0|Q8BTG0_MOUSE Sodium/hydrogen exchanger OS=Mus musculus GN=Slc9	5	7	12.3	77.75	2185700	3345900	3800400	2211900	2665800	2988800	2499900	2384100	2429100	4313400	4211200	4475400
Gatad2b	A1L3S7;Q8VHR5;Q69ZQ5;Q6PAH8	Transcriptional repressor p66-beta	>tr|A1L3S7|A1L3S7_MOUSE Gatad2b protein OS=Mus musculus GN=Gatad2b PE=2 SV=1;>sp|Q8VHR5|P66B_MOUSE Transcriptional repressor p66-beta OS=Mus musculus GN=Gatad2b PE=1 SV=1;>tr|Q69ZQ5|Q69ZQ5_MOUSE MKIAA1150 protein (Fragment) OS=Mus musculus GN=Gatad2b PE=2	4	10	25.1	63.638	1781200	1417200	1537300	1845700	2648800	1589300	1853900	1930100	937840	1166200	891440	1838500
Phactr2	Q3UTF8;B1AVN9;Q3UQ19;A1L3S9;A3KGD2;B1AVN8;B1AVP0;Q91VK6	Phosphatase and actin regulator	>tr|Q3UTF8|Q3UTF8_MOUSE Phosphatase and actin regulator (Fragment) OS=Mus musculus GN=Phactr2 PE=2 SV=1;>tr|B1AVN9|B1AVN9_MOUSE Phosphatase and actin regulator (Fragment) OS=Mus musculus GN=Phactr2 PE=1 SV=1;>tr|Q3UQ19|Q3UQ19_MOUSE Phosphatase and actin re	8	2	5.8	50.348	0	0	0	0	0	491790	0	0	0	0	0	0
Cul4b	E9PXY1;A2A432;J3QJX0;Q3TP81	Cullin-4B	>tr|E9PXY1|E9PXY1_MOUSE Cullin-4B OS=Mus musculus GN=Cul4b PE=1 SV=2;>sp|A2A432|CUL4B_MOUSE Cullin-4B OS=Mus musculus GN=Cul4b PE=1 SV=1;>tr|J3QJX0|J3QJX0_MOUSE Cullin-4B OS=Mus musculus GN=Cul4b PE=1 SV=1	4	25	31.4	102.41	16420000	13393000	13634000	15156000	10750000	12091000	12165000	10766000	15193000	11301000	9582900	8926700
Zmynd8	Q80XT8;Q3UH28;Q3V1I9;Q3U1M7;A2A483;E9Q8D1;A2A482;A2A484;Q8CHB3;Q80Y82;Q3V437		>tr|Q80XT8|Q80XT8_MOUSE Prkcbp1 protein (Fragment) OS=Mus musculus GN=Zmynd8 PE=2 SV=1;>tr|Q3UH28|Q3UH28_MOUSE Protein Zmynd8 OS=Mus musculus GN=Zmynd8 PE=1 SV=1;>tr|Q3V1I9|Q3V1I9_MOUSE Putative uncharacterized protein OS=Mus musculus GN=Zmynd8 PE=2 SV=1;>	11	4	4.9	98.797	0	0	0	0	0	0	0	0	0	0	159950	0
Plcg1	A2A4A6;Q62077;Q2M4I9;Q3UZ68;G3UXP4;Q3TUJ5;F6SLL0;G3V016	Phosphoinositide phospholipase C;1-phosphatidylinositol 4,5-bisphosphate phosphodiesterase gamma-1	>tr|A2A4A6|A2A4A6_MOUSE Phosphoinositide phospholipase C OS=Mus musculus GN=Plcg1 PE=1 SV=1;>sp|Q62077|PLCG1_MOUSE 1-phosphatidylinositol 4,5-bisphosphate phosphodiesterase gamma-1 OS=Mus musculus GN=Plcg1 PE=1 SV=2;>tr|Q2M4I9|Q2M4I9_MOUSE Phosphoinositide	8	29	32.6	148.53	4053400	5088200	4192100	3165000	4366300	3413300	4558100	5875900	3423200	5798900	4291300	4522300
Vps25	A2A4J8;Q9CQ80;A8XY17;A2A4K0;E9PXS9	Vacuolar protein-sorting-associated protein 25	>tr|A2A4J8|A2A4J8_MOUSE Vacuolar protein-sorting-associated protein 25 OS=Mus musculus GN=Vps25 PE=1 SV=1;>sp|Q9CQ80|VPS25_MOUSE Vacuolar protein-sorting-associated protein 25 OS=Mus musculus GN=Vps25 PE=2 SV=1;>tr|A8XY17|A8XY17_MOUSE Vacuolar protein-sort	5	5	46.2	21.594	0	0	0	0	0	0	0	0	0	0	318420	0
Dhx8	Q3UQQ4;Q5DTN5;A2A4P0	ATP-dependent RNA helicase DHX8	>tr|Q3UQQ4|Q3UQQ4_MOUSE Putative uncharacterized protein OS=Mus musculus GN=Dhx8 PE=2 SV=1;>tr|Q5DTN5|Q5DTN5_MOUSE MKIAA4096 protein (Fragment) OS=Mus musculus GN=Dhx8 PE=2 SV=1;>sp|A2A4P0|DHX8_MOUSE ATP-dependent RNA helicase DHX8 OS=Mus musculus GN=Dhx8	3	1	1.2	142.55	0	0	0	0	0	0	0	0	38371	0	0	0
Slc13a3	A2A4U9;Q3UUJ6;Q91Y63	Solute carrier family 13 member 3	>tr|A2A4U9|A2A4U9_MOUSE Solute carrier family 13 member 3 OS=Mus musculus GN=Slc13a3 PE=1 SV=1;>tr|Q3UUJ6|Q3UUJ6_MOUSE Solute carrier family 13 (Sodium-dependent dicarboxylate transporter), member 3, isoform CRA_b OS=Mus musculus GN=Slc13a3 PE=2 SV=1;>sp|Q	3	3	7.5	61.177	0	0	0	0	0	0	649350	0	0	0	0	0
Cacnb1	A2A543;I2FKE4;Q8R3Z5;Q6DD95;Q3U2N3;A2A545;A2A542	Voltage-dependent L-type calcium channel subunit beta-1	>tr|A2A543|A2A543_MOUSE Voltage-dependent L-type calcium channel subunit beta-1 OS=Mus musculus GN=Cacnb1 PE=1 SV=1;>tr|I2FKE4|I2FKE4_MOUSE Voltage dependent calcium channel, beta1 subunit, variant5 OS=Mus musculus GN=Cacnb1 PE=2 SV=1;>sp|Q8R3Z5|CACB1_MOUS	7	10	25.1	65.481	26918000	15708000	22058000	37694000	9883200	3279300	13550000	10516000	58628000	26285000	13306000	27805000
Rpl19	A2A547;Q5I0T8;P84099	Ribosomal protein L19;60S ribosomal protein L19	>tr|A2A547|A2A547_MOUSE Ribosomal protein L19 OS=Mus musculus GN=Rpl19 PE=1 SV=1;>tr|Q5I0T8|Q5I0T8_MOUSE Ribosomal protein L19 OS=Mus musculus GN=Rpl19 PE=2 SV=1;>sp|P84099|RL19_MOUSE 60S ribosomal protein L19 OS=Mus musculus GN=Rpl19 PE=1 SV=1	3	3	17	23.247	13442000	11678000	7053500	17024000	8292500	8978600	9500200	5027500	18767000	8876200	13541000	19567000
Ywhab	A2A5N2;Q9CQV8;A2A5N1	14-3-3 protein beta/alpha;14-3-3 protein beta/alpha, N-terminally processed	>tr|A2A5N2|A2A5N2_MOUSE Tyrosine 3-monooxygenase/tryptophan 5-monooxygenase activation protein, beta polypeptide OS=Mus musculus GN=Ywhab PE=2 SV=1;>sp|Q9CQV8|1433B_MOUSE 14-3-3 protein beta/alpha OS=Mus musculus GN=Ywhab PE=1 SV=3;>tr|A2A5N1|A2A5N1_MOUSE	3	9	51.6	28.086	403590000	446180000	391520000	420780000	281280000	346620000	363690000	498830000	400030000	344870000	322430000	310750000
Arfgef2	A2A5R2;Q3U2F2;Q3U5C3;F6YCJ0	Brefeldin A-inhibited guanine nucleotide-exchange protein 2	>sp|A2A5R2|BIG2_MOUSE Brefeldin A-inhibited guanine nucleotide-exchange protein 2 OS=Mus musculus GN=Arfgef2 PE=1 SV=1;>tr|Q3U2F2|Q3U2F2_MOUSE Putative uncharacterized protein (Fragment) OS=Mus musculus GN=Arfgef2 PE=2 SV=1	4	29	22.2	202.24	6017100	7114100	4612700	4568200	6801800	4562100	4921400	7209900	6166600	6355400	6603000	8077500
Stau1	Q3U7A6;A2A5R8;Q9DBE7;A2A5S3;Q3TWP5;Q641P2;Q3TJ07;Q3UTC8;Q3TU43;Q3TWA1;Q3UKX3;Q3U8D3;Q9Z108;V9GX87;Q6TNG5	Double-stranded RNA-binding protein Staufen homolog 1	>tr|Q3U7A6|Q3U7A6_MOUSE Putative uncharacterized protein OS=Mus musculus GN=Stau1 PE=2 SV=1;>tr|A2A5R8|A2A5R8_MOUSE Double-stranded RNA-binding protein Staufen homolog 1 OS=Mus musculus GN=Stau1 PE=1 SV=1;>tr|Q9DBE7|Q9DBE7_MOUSE Double-stranded RNA-binding	15	9	23.9	53.815	551080	272720	405020	408980	669850	374190	1479200	815710	4869200	1045900	1426400	1324800
Sh3bp1	A2A5V3;A2A5V2;S4R2D3;A2A5V4;P55194;S4R2T6;A2A5V1	SH3 domain-binding protein 1	>tr|A2A5V3|A2A5V3_MOUSE SH3 domain-binding protein 1 OS=Mus musculus GN=Sh3bp1 PE=1 SV=1;>tr|A2A5V2|A2A5V2_MOUSE SH3 domain-binding protein 1 OS=Mus musculus GN=Sh3bp1 PE=1 SV=1;>tr|S4R2D3|S4R2D3_MOUSE SH3 domain-binding protein 1 OS=Mus musculus GN=Sh3bp1	7	8	18.4	64.462	608010	791770	510530	377710	481330	697160	1106300	590390	277650	635520	783800	658890
Glrx2	Q3UQ95;A2A5W4;Q6P0X6;B7ZC40;Q923X4	Glutaredoxin-2, mitochondrial	>tr|Q3UQ95|Q3UQ95_MOUSE Putative uncharacterized protein OS=Mus musculus GN=Glrx2 PE=2 SV=1;>tr|A2A5W4|A2A5W4_MOUSE Glutaredoxin 2 (Thioltransferase) OS=Mus musculus GN=Glrx2 PE=2 SV=1;>tr|Q6P0X6|Q6P0X6_MOUSE Glrx2 protein (Fragment) OS=Mus musculus GN=Glr	5	2	23.6	14.042	0	0	0	0	0	0	0	0	0	435580	0	0
Mapt	A2A5Y6;A0A0A0MQC7;P10637	Microtubule-associated protein;Microtubule-associated protein tau	>tr|A2A5Y6|A2A5Y6_MOUSE Microtubule-associated protein OS=Mus musculus GN=Mapt PE=1 SV=1;>tr|A0A0A0MQC7|A0A0A0MQC7_MOUSE Microtubule-associated protein OS=Mus musculus GN=Mapt PE=1 SV=1;>sp|P10637|TAU_MOUSE Microtubule-associated protein tau OS=Mus musculu	3	22	47.3	78.085	147270000	180280000	115990000	172380000	151640000	110380000	147730000	182070000	260490000	147760000	130240000	124590000
Tanc2	A2A690;F6VP19;F6VCI2;Q8BUK5	Protein TANC2	>sp|A2A690|TANC2_MOUSE Protein TANC2 OS=Mus musculus GN=Tanc2 PE=1 SV=1;>tr|F6VP19|F6VP19_MOUSE Protein TANC2 (Fragment) OS=Mus musculus GN=Tanc2 PE=1 SV=1	4	39	27.4	220.26	7413400	10488000	9509000	10716000	6959600	8267900	9246300	8516500	6382200	10786000	10398000	11087000
Fam171a2	A2A699	Protein FAM171A2	>sp|A2A699|F1712_MOUSE Protein FAM171A2 OS=Mus musculus GN=Fam171a2 PE=1 SV=1	1	12	23.1	87.486	2063400	2897100	2572000	1709300	1130300	1921300	1671500	1231900	1723200	1496400	1476300	1560500
Lasp1	A2A6H1		>tr|A2A6H1|A2A6H1_MOUSE LIM and SH3 domain protein 1 (Fragment) OS=Mus musculus GN=Lasp1 PE=1 SV=1	1	1	16.1	6.5092	0	0	0	0	0	0	0	0	0	0	951920	0
Lsp1	A2A6J7;P19973;A2A6J4	Lymphocyte-specific protein 1	>tr|A2A6J7|A2A6J7_MOUSE Lymphocyte-specific protein 1 OS=Mus musculus GN=Lsp1 PE=1 SV=1;>sp|P19973|LSP1_MOUSE Lymphocyte-specific protein 1 OS=Mus musculus GN=Lsp1 PE=1 SV=2;>tr|A2A6J4|A2A6J4_MOUSE Lymphocyte-specific protein 1 OS=Mus musculus GN=Lsp1 PE=1	3	3	9.9	35.928	0	176610	222600	424150	330880	601160	384130	321390	275890	563320	232070	271590
Cdc27	A2A6Q5;Q3TTW1	Cell division cycle protein 27 homolog	>sp|A2A6Q5|CDC27_MOUSE Cell division cycle protein 27 homolog OS=Mus musculus GN=Cdc27 PE=1 SV=1;>tr|Q3TTW1|Q3TTW1_MOUSE Putative uncharacterized protein (Fragment) OS=Mus musculus GN=Cdc27 PE=2 SV=1	2	3	4.2	91.841	0	0	0	0	0	0	0	0	0	217630	0	0
Myl4	A2A6Q8;Q9CZ19;P09541	Myosin light chain 4	>tr|A2A6Q8|A2A6Q8_MOUSE Myosin light chain 4 (Fragment) OS=Mus musculus GN=Myl4 PE=1 SV=5;>tr|Q9CZ19|Q9CZ19_MOUSE Myosin light chain 4 OS=Mus musculus GN=Myl4 PE=1 SV=1;>sp|P09541|MYL4_MOUSE Myosin light chain 4 OS=Mus musculus GN=Myl4 PE=2 SV=3	3	7	39.1	21.132	947220	1419600	1053100	2618400	3003800	1312000	3107100	1258200	1784500	1481100	2795500	2237500
Cdr2l	B2RWR4;B7ZMV4;A2A6T1	Cerebellar degeneration-related protein 2-like	>tr|B2RWR4|B2RWR4_MOUSE Cerebellar degeneration-related protein 2-like OS=Mus musculus GN=Cdr2l PE=2 SV=1;>tr|B7ZMV4|B7ZMV4_MOUSE Cdr2l protein OS=Mus musculus GN=Cdr2l PE=2 SV=1;>sp|A2A6T1|CDR2L_MOUSE Cerebellar degeneration-related protein 2-like OS=Mus	3	2	5.4	53.238	0	0	0	0	0	0	0	0	0	0	551030	0
Ict1	A2A6T4;Q8R035	Peptidyl-tRNA hydrolase ICT1, mitochondrial	>tr|A2A6T4|A2A6T4_MOUSE Immature colon carcinoma transcript 1, isoform CRA_c OS=Mus musculus GN=Ict1 PE=1 SV=1;>sp|Q8R035|ICT1_MOUSE Peptidyl-tRNA hydrolase ICT1, mitochondrial OS=Mus musculus GN=Ict1 PE=1 SV=1	2	4	24.2	21.356	1534400	2372600	1945800	2218500	4172800	2373300	2027400	1277100	3197500	1438700	1550400	1551900
2009-09-01	A2A6U3;Q80UG5;Q3TDR9;A2A6U5;A8Y5D3	Septin-9	>tr|A2A6U3|A2A6U3_MOUSE Septin-9 OS=Mus musculus GN=Sept9 PE=1 SV=1;>sp|Q80UG5|SEPT9_MOUSE Septin-9 OS=Mus musculus GN=Sept9 PE=1 SV=1	5	25	55	63.772	41245000	42681000	41272000	47792000	36225000	32562000	41113000	35668000	38136000	38430000	38040000	33097000
Yars	A2A7S7;F6VXZ2		>tr|A2A7S7|A2A7S7_MOUSE Tyrosine--tRNA ligase OS=Mus musculus GN=Yars PE=1 SV=1	2	28	57.4	63.001	24936000	24058000	27152000	35417000	33934000	41121000	34605000	36443000	42735000	32691000	36886000	33848000
Kiaa1522	A2A7S8	Uncharacterized protein KIAA1522	>sp|A2A7S8|K1522_MOUSE Uncharacterized protein KIAA1522 OS=Mus musculus GN=Kiaa1522 PE=1 SV=1	1	2	1.7	104.84	0	0	0	0	0	0	0	0	177510	0	0	0
Btf3l4	A2A7Z4;Q78IG7;Q9CQH7	Transcription factor BTF3 homolog 4	>tr|A2A7Z4|A2A7Z4_MOUSE Transcription factor BTF3 OS=Mus musculus GN=Btf3l4 PE=2 SV=1;>tr|Q78IG7|Q78IG7_MOUSE Transcription factor BTF3 (Fragment) OS=Mus musculus GN=Btf3l4 PE=2 SV=1;>sp|Q9CQH7|BT3L4_MOUSE Transcription factor BTF3 homolog 4 OS=Mus musculu	3	8	67.1	17.27	3654600	4650200	5781200	8112300	8243700	3794800	5304100	9680600	11284000	4250200	4673600	4509000
Epb4.1;Epb41	A2A839;A2A838;A2A841;P48193;A0A068WAZ7;A0A068WAQ5;A2A842;A2AD32;B6ZHC8;F7BUB8;F6S4K9;Q3V048;B6ZHC3;B6ZHC2;Q3U0G7;F7CR30;Q3UH12	Protein 4.1	>tr|A2A839|A2A839_MOUSE Protein 4.1 OS=Mus musculus GN=Epb4.1 PE=1 SV=1;>tr|A2A838|A2A838_MOUSE Protein 4.1 (Fragment) OS=Mus musculus GN=Epb4.1 PE=1 SV=1;>tr|A2A841|A2A841_MOUSE Protein 4.1 OS=Mus musculus GN=Epb4.1 PE=1 SV=1;>sp|P48193|41_MOUSE Protein 4	17	8	16.9	72.423	1463100	1122700	1956900	2313900	2760900	1400000	1121200	959010	1264000	1708800	1127400	768820
Acox1	A2A848;Q8C168	Acyl-coenzyme A oxidase	>tr|A2A848|A2A848_MOUSE Peroxisomal acyl-coenzyme A oxidase 1 (Fragment) OS=Mus musculus GN=Acox1 PE=1 SV=1;>tr|Q8C168|Q8C168_MOUSE Acyl-coenzyme A oxidase OS=Mus musculus PE=2 SV=1	2	1	4.5	70.03	0	0	0	0	0	0	0	0	265320	0	0	0
Camta1	B9EK89;A2A891	Calmodulin-binding transcription activator 1	>tr|B9EK89|B9EK89_MOUSE Camta1 protein OS=Mus musculus GN=Camta1 PE=2 SV=1;>sp|A2A891|CMTA1_MOUSE Calmodulin-binding transcription activator 1 OS=Mus musculus GN=Camta1 PE=2 SV=1	2	1	0.6	168.36	0	0	0	0	0	0	0	0	0	0	201520	0
Lurap1	A2A8F6;Q9D6I9	Leucine rich adaptor protein 1	>tr|A2A8F6|A2A8F6_MOUSE MCG19659, isoform CRA_b OS=Mus musculus GN=Lurap1 PE=2 SV=1;>sp|Q9D6I9|LURA1_MOUSE Leucine rich adaptor protein 1 OS=Mus musculus GN=Lurap1 PE=2 SV=1	2	6	33.5	25.83	306350	0	0	180150	0	401330	257470	0	163820	189050	649160	1077000
Chd5	E9PYU4;E9PYL1;A2A8L1;Q4QQN1;Q8BL30	Chromodomain-helicase-DNA-binding protein 5	>tr|E9PYU4|E9PYU4_MOUSE Chromodomain-helicase-DNA-binding protein 5 OS=Mus musculus GN=Chd5 PE=1 SV=1;>tr|E9PYL1|E9PYL1_MOUSE Chromodomain-helicase-DNA-binding protein 5 OS=Mus musculus GN=Chd5 PE=1 SV=1;>sp|A2A8L1|CHD5_MOUSE Chromodomain-helicase-DNA-bind	5	4	2.7	218.95	0	0	0	0	0	0	214600	0	0	326610	416360	266690
Ptprf	A2A8L5;F6Y3V0;F6S1X8;Q4U1Z0;Q3V0J9;Q3TT24;Q64696	Receptor-type tyrosine-protein phosphatase F	>sp|A2A8L5|PTPRF_MOUSE Receptor-type tyrosine-protein phosphatase F OS=Mus musculus GN=Ptprf PE=1 SV=1;>tr|F6Y3V0|F6Y3V0_MOUSE Receptor-type tyrosine-protein phosphatase F (Fragment) OS=Mus musculus GN=Ptprf PE=1 SV=1;>tr|F6S1X8|F6S1X8_MOUSE Receptor-type	7	9	7.6	211.49	570040	278070	288190	0	297810	0	0	0	0	848830	564320	440970
Zfyve9	A8Y5G5;A2A8R0;A0S860;Q6PDX5;Q80XL0		>tr|A8Y5G5|A8Y5G5_MOUSE Protein Zfyve9 OS=Mus musculus GN=Zfyve9 PE=1 SV=1;>tr|A2A8R0|A2A8R0_MOUSE MCG17975 OS=Mus musculus GN=Zfyve9 PE=1 SV=1	5	6	7.7	146.33	0	0	0	0	0	0	0	0	0	0	350240	0
Tmem201	Q3TXY3;A2A8U2;Q8C9U2;Q8C397	Transmembrane protein 201	>tr|Q3TXY3|Q3TXY3_MOUSE Putative uncharacterized protein OS=Mus musculus GN=Tmem201 PE=2 SV=1;>sp|A2A8U2|TM201_MOUSE Transmembrane protein 201 OS=Mus musculus GN=Tmem201 PE=2 SV=1;>tr|Q8C9U2|Q8C9U2_MOUSE Putative uncharacterized protein OS=Mus musculus GN=	4	2	9.5	39.269	476870	354440	270790	462750	420370	247580	374370	315070	0	301490	512500	523100
Srrm1	E9QKA4;A2A8V8;A2A8V9;E9PUK6;Q52KI8;A2A983;F7BWM1;F6T4M4;F6UK16	Serine/arginine repetitive matrix protein 1	>tr|E9QKA4|E9QKA4_MOUSE Serine/arginine repetitive matrix protein 1 OS=Mus musculus GN=Srrm1 PE=1 SV=1;>tr|A2A8V8|A2A8V8_MOUSE Serine/arginine repetitive matrix protein 1 OS=Mus musculus GN=Srrm1 PE=1 SV=1;>tr|A2A8V9|A2A8V9_MOUSE Serine/arginine repetitive	9	6	11.4	101.16	1740600	1785500	1121100	693660	851850	0	760630	4766500	1537400	1233800	1463700	1255600
Mknk1;Mknk2	F6YIU3;F6VT22;Q3V457;A2A8W8;Q3U1I8;O08605;Q3TDV2;Q8CDB0	MAP kinase-interacting serine/threonine-protein kinase 1;MAP kinase-interacting serine/threonine-protein kinase 2	>tr|F6YIU3|F6YIU3_MOUSE MAP kinase-interacting serine/threonine-protein kinase 1 (Fragment) OS=Mus musculus GN=Mknk1 PE=1 SV=1;>tr|F6VT22|F6VT22_MOUSE MAP kinase-interacting serine/threonine-protein kinase 1 (Fragment) OS=Mus musculus GN=Mknk1 PE=1 SV=1;>t	8	2	18.4	13.122	0	0	0	0	0	0	0	0	0	0	0	108630
Sec14l1	A8Y5H7;Q99J07;Q9DBQ0;A2A9B9;Q6A071;Q8BXE6		>tr|A8Y5H7|A8Y5H7_MOUSE Protein Sec14l1 OS=Mus musculus GN=Sec14l1 PE=1 SV=1;>tr|Q99J07|Q99J07_MOUSE Protein Sec14l1 OS=Mus musculus GN=Sec14l1 PE=1 SV=1;>tr|Q9DBQ0|Q9DBQ0_MOUSE Putative uncharacterized protein OS=Mus musculus GN=Sec14l1 PE=2 SV=1;>tr|A2A9	6	11	15.9	81.215	2091000	1497500	1765700	1163900	1209900	984230	1079500	0	0	877340	1323600	1107200
Szt2;mKIAA0467	A2A9C3;Q6ZQA5;V9GXW1	Protein SZT2	>sp|A2A9C3|SZT2_MOUSE Protein SZT2 OS=Mus musculus GN=Szt2 PE=1 SV=1;>tr|Q6ZQA5|Q6ZQA5_MOUSE MKIAA0467 protein (Fragment) OS=Mus musculus GN=mKIAA0467 PE=4 SV=2	3	3	1.2	377.62	0	0	0	0	0	0	0	1766600	2947200	2126200	0	0
Gosr2	A2A9I0;O35166	Golgi SNAP receptor complex member 2	>tr|A2A9I0|A2A9I0_MOUSE Golgi SNAP receptor complex member 2 OS=Mus musculus GN=Gosr2 PE=1 SV=1;>sp|O35166|GOSR2_MOUSE Golgi SNAP receptor complex member 2 OS=Mus musculus GN=Gosr2 PE=2 SV=2	2	4	36.4	19.571	1883600	0	995040	759280	898330	958680	1397600	2588600	2351200	1080800	1001800	1313800
Dock7	E9PX48;A2A9M5;Q8R1A4;A2A9M4;Q3U806;Q7TPP0;A2AW79;F6ZJ55	Dedicator of cytokinesis protein 7	>tr|E9PX48|E9PX48_MOUSE Dedicator of cytokinesis protein 7 OS=Mus musculus GN=Dock7 PE=1 SV=1;>tr|A2A9M5|A2A9M5_MOUSE Dedicator of cytokinesis protein 7 OS=Mus musculus GN=Dock7 PE=1 SV=1;>sp|Q8R1A4|DOCK7_MOUSE Dedicator of cytokinesis protein 7 OS=Mus mus	8	17	12.3	238.09	3361500	1848700	1593200	3258300	1616100	665890	1061500	1708900	792740	1740400	1580100	671860
Cdk11b	Q8R190;A2A9P6;P24788	Cyclin-dependent kinase 11B	>tr|Q8R190|Q8R190_MOUSE Cdc2l1 protein (Fragment) OS=Mus musculus GN=Cdk11b PE=2 SV=1;>tr|A2A9P6|A2A9P6_MOUSE Cyclin-dependent kinase 11B OS=Mus musculus GN=Cdk11b PE=1 SV=1;>sp|P24788|CD11B_MOUSE Cyclin-dependent kinase 11B OS=Mus musculus GN=Cdk11b PE=1	3	6	18.8	41.024	0	1009700	0	631870	0	0	827800	0	0	461330	314350	711520
Nrd1	A2A9Q2;Q8BHG1;Q8R320;A6PWC3;Q8CIJ0;Q8R1H1;Q3V3G9;Q9Z153	Nardilysin	>tr|A2A9Q2|A2A9Q2_MOUSE Nardilysin OS=Mus musculus GN=Nrd1 PE=1 SV=1;>sp|Q8BHG1|NRDC_MOUSE Nardilysin OS=Mus musculus GN=Nrd1 PE=1 SV=1;>tr|Q8R320|Q8R320_MOUSE Nardilysin, N-arginine dibasic convertase, NRD convertase 1 OS=Mus musculus GN=Nrd1 PE=2 SV=1;>t	8	26	28.4	140.62	3320300	4036900	3892600	3217300	5220700	5533000	4121300	3940500	3949700	4401000	4506600	4537200
Elavl4	Q9CXQ0;A2A9R6;Q80XH9;Q61701;A2A9S2;A2A9R8;Q8BVA9;A2A9S0;A2A9S3;A2A9R4;A2A9S1;A2A9R5;J7H3M8;Q1KS26;Q1W5D4	ELAV-like protein 4	>tr|Q9CXQ0|Q9CXQ0_MOUSE ELAV-like protein OS=Mus musculus GN=Elavl4 PE=2 SV=1;>tr|A2A9R6|A2A9R6_MOUSE ELAV-like protein OS=Mus musculus GN=Elavl4 PE=1 SV=1;>tr|Q80XH9|Q80XH9_MOUSE ELAV-like protein OS=Mus musculus GN=Elavl4 PE=2 SV=1;>sp|Q61701|ELAV4_MOUSE	15	14	46.4	40.989	17318000	17179000	15391000	12438000	10717000	22453000	19571000	15612000	18295000	12183000	13916000	15442000
Agbl4	F6VQN0;A2A9S7;E4W7Y4;Q09LZ8	Cytosolic carboxypeptidase 6	>tr|F6VQN0|F6VQN0_MOUSE Cytosolic carboxypeptidase 6 (Fragment) OS=Mus musculus GN=Agbl4 PE=4 SV=1;>tr|A2A9S7|A2A9S7_MOUSE Cytosolic carboxypeptidase 6 OS=Mus musculus GN=Agbl4 PE=4 SV=1;>tr|E4W7Y4|E4W7Y4_MOUSE CCP6 OS=Mus musculus GN=Agbl4 PE=2 SV=1;>sp|Q	4	4	17	32.064	0	0	0	211200	542850	0	0	0	0	453110	379420	0
Kctd2	Q4VBE7;A2A9V9;F6SH71;Q8CEZ0	BTB/POZ domain-containing protein KCTD2	>tr|Q4VBE7|Q4VBE7_MOUSE BTB/POZ domain-containing protein KCTD2 OS=Mus musculus GN=Kctd2 PE=2 SV=1;>tr|A2A9V9|A2A9V9_MOUSE BTB/POZ domain-containing protein KCTD2 OS=Mus musculus GN=Kctd2 PE=1 SV=1;>tr|F6SH71|F6SH71_MOUSE BTB/POZ domain-containing protein	4	3	23.6	28.578	0	0	0	0	0	0	0	0	0	251540	277120	0
Mif4gd	Q8BTE1;A2A9W3;Q3UBZ5	MIF4G domain-containing protein	>tr|Q8BTE1|Q8BTE1_MOUSE MIF4G domain containing, isoform CRA_e OS=Mus musculus GN=Mif4gd PE=2 SV=1;>tr|A2A9W3|A2A9W3_MOUSE MIF4G domain-containing protein OS=Mus musculus GN=Mif4gd PE=1 SV=1;>sp|Q3UBZ5|MI4GD_MOUSE MIF4G domain-containing protein OS=Mus mus	3	1	8.5	19.171	0	0	0	0	0	0	0	0	0	0	81505	0
Gga3	A2A9W7;Q8BMI3;S4R2D2;A2A9W5;Q3UE19;Q3TVV9;Q6P5E6	ADP-ribosylation factor-binding protein GGA3	>tr|A2A9W7|A2A9W7_MOUSE ADP-ribosylation factor-binding protein GGA3 OS=Mus musculus GN=Gga3 PE=1 SV=1;>sp|Q8BMI3|GGA3_MOUSE ADP-ribosylation factor-binding protein GGA3 OS=Mus musculus GN=Gga3 PE=2 SV=2;>tr|S4R2D2|S4R2D2_MOUSE ADP-ribosylation factor-bind	7	13	29.8	70.192	6355300	10385000	6720800	6892400	8740900	8404800	8621900	10399000	10180000	5830500	7501600	7711700
Cyp4x1	A2A9Y7;Q6A152	Cytochrome P450 4X1	>tr|A2A9Y7|A2A9Y7_MOUSE Cytochrome P450 4X1 OS=Mus musculus GN=Cyp4x1 PE=1 SV=1;>sp|Q6A152|CP4X1_MOUSE Cytochrome P450 4X1 OS=Mus musculus GN=Cyp4x1 PE=1 SV=1	2	1	3.1	55.535	0	0	0	0	0	0	0	0	0	0	0	0
Sec24a	A2AA71;Q3U2P1;A4FUV5;A2AA72;Q8BJ88	Protein transport protein Sec24A	>tr|A2AA71|A2AA71_MOUSE Protein transport protein Sec24A OS=Mus musculus GN=Sec24a PE=1 SV=1;>sp|Q3U2P1|SC24A_MOUSE Protein transport protein Sec24A OS=Mus musculus GN=Sec24a PE=1 SV=1;>tr|A4FUV5|A4FUV5_MOUSE Sec24a protein (Fragment) OS=Mus musculus GN=Se	5	7	7.6	118.65	390750	318190	615460	429020	322520	0	0	0	0	388690	0	272630
Kiaa1109	A2AAE1;D6RI50	Uncharacterized protein KIAA1109	>sp|A2AAE1|K1109_MOUSE Uncharacterized protein KIAA1109 OS=Mus musculus GN=Kiaa1109 PE=1 SV=4	2	15	3.9	555.36	650060	881770	759190	586120	792860	451940	604710	811280	1334500	889330	825680	700270
Rnf157	A2AAP0;A2AAN9;Q3TEL6;Q8CAR4;F7D0T8	RING finger protein 157	>tr|A2AAP0|A2AAP0_MOUSE RING finger protein 157 OS=Mus musculus GN=Rnf157 PE=4 SV=1;>tr|A2AAN9|A2AAN9_MOUSE RING finger protein 157 OS=Mus musculus GN=Rnf157 PE=1 SV=1;>sp|Q3TEL6|RN157_MOUSE RING finger protein 157 OS=Mus musculus GN=Rnf157 PE=2 SV=2;>tr|Q	5	2	5	72.261	0	0	0	0	0	0	0	0	0	158780	0	120200
Fmnl1	A2AB60;Q3TY82;G3UWI1		>tr|A2AB60|A2AB60_MOUSE Formin-like 1, isoform CRA_c OS=Mus musculus GN=Fmnl1 PE=1 SV=1;>tr|Q3TY82|Q3TY82_MOUSE Putative uncharacterized protein OS=Mus musculus GN=Fmnl1 PE=2 SV=1	3	19	21.3	121.54	2542500	3584700	2389600	3056300	2703000	3370300	2293200	2622800	3588600	2774000	3348900	2810100
Pcyt2	Q3TLU0;A2ABY3;Q3USD5;Q922E4;Q540F5;Q9CTB5	Ethanolamine-phosphate cytidylyltransferase	>tr|Q3TLU0|Q3TLU0_MOUSE Putative uncharacterized protein OS=Mus musculus GN=Pcyt2 PE=2 SV=1;>tr|A2ABY3|A2ABY3_MOUSE Ethanolamine-phosphate cytidylyltransferase OS=Mus musculus GN=Pcyt2 PE=1 SV=1;>tr|Q3USD5|Q3USD5_MOUSE Phosphate cytidylyltransferase 2, eth	6	12	39.6	43.46	8417000	11536000	9235600	7423400	9528500	8037500	10340000	6493300	8646300	8975000	8858400	9260200
Rpn2	Q61833;A2ACG7;Q3U505;Q9DBG6	Dolichyl-diphosphooligosaccharide--protein glycosyltransferase subunit 2	>tr|Q61833|Q61833_MOUSE Ribophorin OS=Mus musculus GN=Rpn2 PE=2 SV=1;>tr|A2ACG7|A2ACG7_MOUSE Dolichyl-diphosphooligosaccharide--protein glycosyltransferase subunit 2 OS=Mus musculus GN=Rpn2 PE=1 SV=1;>tr|Q3U505|Q3U505_MOUSE Putative uncharacterized protein	4	17	45.5	66.301	24654000	19701000	24162000	18875000	17278000	12263000	12888000	12986000	21820000	19325000	17594000	15740000
Nptx1	A2ACL9;Q62443;Q3UST4	Neuronal pentraxin-1	>tr|A2ACL9|A2ACL9_MOUSE Neuronal pentraxin 1 OS=Mus musculus GN=Nptx1 PE=2 SV=1;>sp|Q62443|NPTX1_MOUSE Neuronal pentraxin-1 OS=Mus musculus GN=Nptx1 PE=2 SV=1;>tr|Q3UST4|Q3UST4_MOUSE Putative uncharacterized protein (Fragment) OS=Mus musculus GN=Nptx1 PE=2	3	9	27.1	47.117	11231000	11103000	10064000	6841700	12966000	13693000	4001300	7681800	6644300	7941400	10018000	8584200
Rptor	A4FUW1;A2ACM0;Q8K4Q0;Q6ZPU3;E9PXZ5;A7MAY7;F6U5L3;F7BQS0;F7CN67;F7B6I3	Regulatory-associated protein of mTOR	>tr|A4FUW1|A4FUW1_MOUSE 4932417H02Rik protein (Fragment) OS=Mus musculus GN=Rptor PE=2 SV=1;>tr|A2ACM0|A2ACM0_MOUSE Regulatory-associated protein of mTOR OS=Mus musculus GN=Rptor PE=1 SV=1;>sp|Q8K4Q0|RPTOR_MOUSE Regulatory-associated protein of mTOR OS=Mus	10	29	26.7	149.24	4402300	2817900	3914400	4842500	5722900	3844500	4892300	3692400	3577600	4661700	5416900	6027100
Chm	A2AD03;Q3UR39;Q9QXG2;Q8CBI2;Q9CS14;Q9QZD5	Rab proteins geranylgeranyltransferase component A 1	>tr|A2AD03|A2AD03_MOUSE Rab proteins geranylgeranyltransferase component A 1 OS=Mus musculus GN=Chm PE=1 SV=1;>tr|Q3UR39|Q3UR39_MOUSE Rab proteins geranylgeranyltransferase component A 1 OS=Mus musculus GN=Chm PE=1 SV=1;>sp|Q9QXG2|RAE1_MOUSE Rab proteins g	6	13	34.1	73.663	2726500	5284700	4061100	5043800	5221700	4437700	4765600	3067000	3582200	4476500	4384700	4228300
Pusl1	A2ADA5	tRNA pseudouridine synthase-like 1	>sp|A2ADA5|PUSL1_MOUSE tRNA pseudouridine synthase-like 1 OS=Mus musculus GN=Pusl1 PE=2 SV=1	1	3	15.5	31.992	0	0	241270	0	0	0	0	0	0	406950	0	1120300
Plekhm2	A2ADE0;Z4YJW6;Q80TQ5	Pleckstrin homology domain-containing family M member 2	>tr|A2ADE0|A2ADE0_MOUSE Pleckstrin homology domain-containing family M member 2 OS=Mus musculus GN=Plekhm2 PE=1 SV=1;>tr|Z4YJW6|Z4YJW6_MOUSE Pleckstrin homology domain-containing family M member 2 OS=Mus musculus GN=Plekhm2 PE=1 SV=1;>sp|Q80TQ5|PKHM2_MOUSE	3	1	2	112.15	0	468650	0	0	0	0	151010	0	132320	136870	118980	0
Ppp1r8	A2ADR8;Q8R3G1	Nuclear inhibitor of protein phosphatase 1	>tr|A2ADR8|A2ADR8_MOUSE Nuclear inhibitor of protein phosphatase 1 OS=Mus musculus GN=Ppp1r8 PE=1 SV=1;>sp|Q8R3G1|PP1R8_MOUSE Nuclear inhibitor of protein phosphatase 1 OS=Mus musculus GN=Ppp1r8 PE=1 SV=1	2	5	24	38.399	503000	602920	524880	0	0	0	0	623880	212110	513740	506650	527420
Ddi2	A2ADY9	Protein DDI1 homolog 2	>sp|A2ADY9|DDI2_MOUSE Protein DDI1 homolog 2 OS=Mus musculus GN=Ddi2 PE=1 SV=1	1	7	25.8	44.59	3145900	2862000	1552500	1979600	1789000	2962400	2358300	1060000	2158600	1074800	1572900	2317700
Ampd2	A2AE27;Q9DBT5	AMP deaminase 2	>tr|A2AE27|A2AE27_MOUSE AMP deaminase 2 OS=Mus musculus GN=Ampd2 PE=1 SV=1;>sp|Q9DBT5|AMPD2_MOUSE AMP deaminase 2 OS=Mus musculus GN=Ampd2 PE=1 SV=1	2	17	22.6	94.695	15602000	10827000	8771400	10276000	10543000	11121000	10846000	7208200	9589000	8517600	6703500	4837800
Amigo1	A2AE38;Q80ZD8	Amphoterin-induced protein 1	>tr|A2AE38|A2AE38_MOUSE Amphoterin-induced protein 1 (Fragment) OS=Mus musculus GN=Amigo1 PE=1 SV=1;>sp|Q80ZD8|AMGO1_MOUSE Amphoterin-induced protein 1 OS=Mus musculus GN=Amigo1 PE=1 SV=1	2	8	16.6	69.123	477110	1233900	1061000	1006700	724810	3258300	1602300	2584000	983670	1349500	2149800	1711700
Tceal3;Tceal6	A2AEC2;Q9DB24;Q8R0A5;A2AEC1	Transcription elongation factor A protein-like 3	>tr|A2AEC2|A2AEC2_MOUSE Transcription elongation factor A protein-like 3 (Fragment) OS=Mus musculus GN=Tceal3 PE=4 SV=1;>tr|Q9DB24|Q9DB24_MOUSE Protein Tceal6 OS=Mus musculus GN=Tceal6 PE=2 SV=1;>sp|Q8R0A5|TCAL3_MOUSE Transcription elongation factor A prot	4	5	30.1	19.925	15775000	6414600	15442000	6500700	9452000	10959000	9787300	11504000	9973000	7155700	6854400	4312200
Gpm6b	A2AEG6;P35803;A2AEG3;H3BIV8	Neuronal membrane glycoprotein M6-b	>tr|A2AEG6|A2AEG6_MOUSE Glycoprotein m6b, isoform CRA_g OS=Mus musculus GN=Gpm6b PE=1 SV=1;>sp|P35803|GPM6B_MOUSE Neuronal membrane glycoprotein M6-b OS=Mus musculus GN=Gpm6b PE=1 SV=2;>tr|A2AEG3|A2AEG3_MOUSE Glycoprotein m6b, isoform CRA_a OS=Mus musculus	4	1	4.6	36.196	0	0	0	0	0	0	0	0	0	0	0	36284
Clcc1	A2AEM2;Q99LI2	Chloride channel CLIC-like protein 1	>tr|A2AEM2|A2AEM2_MOUSE Chloride channel CLIC-like 1, isoform CRA_a OS=Mus musculus GN=Clcc1 PE=1 SV=1;>sp|Q99LI2|CLCC1_MOUSE Chloride channel CLIC-like protein 1 OS=Mus musculus GN=Clcc1 PE=1 SV=1	2	5	13.2	61.239	2880200	0	2819500	0	0	0	1457600	1806100	2635800	948030	666480	0
Pqbp1	A2AER7;Q91VJ5;A2AER8	Polyglutamine-binding protein 1	>tr|A2AER7|A2AER7_MOUSE Pqbp1 protein OS=Mus musculus GN=Pqbp1 PE=2 SV=1;>sp|Q91VJ5|PQBP1_MOUSE Polyglutamine-binding protein 1 OS=Mus musculus GN=Pqbp1 PE=1 SV=1;>tr|A2AER8|A2AER8_MOUSE Polyglutamine-binding protein 1 (Fragment) OS=Mus musculus GN=Pqbp1 P	3	2	12.5	30.597	0	0	0	0	0	0	0	0	0	464700	414220	0
Wdr45	A2AEV2;A2AEV5;Q91VM3;F7CAT9;F6YHS5;F6Q8K5;F6QP00;S4R186;A0A0A0MQH0	WD repeat domain phosphoinositide-interacting protein 4	>tr|A2AEV2|A2AEV2_MOUSE WD repeat domain phosphoinositide-interacting protein 4 OS=Mus musculus GN=Wdr45 PE=1 SV=1;>tr|A2AEV5|A2AEV5_MOUSE WD repeat domain phosphoinositide-interacting protein 4 OS=Mus musculus GN=Wdr45 PE=1 SV=1;>sp|Q91VM3|WIPI4_MOUSE WD	9	3	12.5	28.527	458250	396610	0	272790	0	439330	0	0	0	0	0	550010
Tfe3	A2AEW0;A2AEW1;Q64092;Q05BT8;Q8K420;Z4YLF7;Q3U1L5;A2AEW2	Transcription factor E3	>tr|A2AEW0|A2AEW0_MOUSE Transcription factor E3 OS=Mus musculus GN=Tfe3 PE=1 SV=1;>tr|A2AEW1|A2AEW1_MOUSE Transcription factor E3 OS=Mus musculus GN=Tfe3 PE=1 SV=1;>sp|Q64092|TFE3_MOUSE Transcription factor E3 OS=Mus musculus GN=Tfe3 PE=1 SV=2;>tr|Q05BT8|Q	8	4	9.1	57.736	0	1653500	3066700	2348500	2626600	2243000	0	0	0	0	0	0
Gripap1	A2AEW8;A2AEW9;Q8VD04;A2AEW5;A2AEW6;Q3TZ55;Q3T9D9	GRIP1-associated protein 1	>tr|A2AEW8|A2AEW8_MOUSE GRIP1-associated protein 1 OS=Mus musculus GN=Gripap1 PE=1 SV=1;>tr|A2AEW9|A2AEW9_MOUSE GRIP1-associated protein 1 OS=Mus musculus GN=Gripap1 PE=1 SV=1;>sp|Q8VD04|GRAP1_MOUSE GRIP1-associated protein 1 OS=Mus musculus GN=Gripap1 PE=	7	35	57.1	95.912	18393000	17997000	16869000	19767000	20385000	18578000	20883000	16958000	18116000	18815000	18168000	18392000
Fhl1	A2AEX8;A2AEX6;P97447;A2AEY1;A2AEY2;A2AEX7;A2AEY0;A2AEX9;Q9DAH0;Q8CDC8;Q6P8P1;O70403	Four and a half LIM domains protein 1	>tr|A2AEX8|A2AEX8_MOUSE Four and a half LIM domains 1, isoform CRA_b OS=Mus musculus GN=Fhl1 PE=1 SV=1;>tr|A2AEX6|A2AEX6_MOUSE Four and a half LIM domains protein 1 OS=Mus musculus GN=Fhl1 PE=1 SV=1;>sp|P97447|FHL1_MOUSE Four and a half LIM domains protein	12	9	40.5	33.563	6141300	8050300	7646500	5712900	9397200	7192500	6246400	6901200	8160500	8904600	5530500	5871100
Slc25a53	A2AF35;A2AF34;E9PZF7;A2AF28		>tr|A2AF35|A2AF35_MOUSE Protein Slc25a53 (Fragment) OS=Mus musculus GN=Slc25a53 PE=1 SV=1;>tr|A2AF34|A2AF34_MOUSE Protein Slc25a53 (Fragment) OS=Mus musculus GN=Slc25a53 PE=1 SV=1;>tr|E9PZF7|E9PZF7_MOUSE Protein Slc25a53 OS=Mus musculus GN=Slc25a53 PE=1 SV	4	1	5.4	20.92	0	0	0	0	0	0	0	0	0	0	91239	0
Stag2;Stag1	A2AFF6;O35638;Q3TG33;F8WHU7;Q9D3E6;F6TNY1;Q8BSB5;D6REF2;Q8C818;F6XQW1;Q3UQG8;D6RHQ7	Cohesin subunit SA-2;Cohesin subunit SA-1	>tr|A2AFF6|A2AFF6_MOUSE Cohesin subunit SA-2 OS=Mus musculus GN=Stag2 PE=1 SV=1;>sp|O35638|STAG2_MOUSE Cohesin subunit SA-2 OS=Mus musculus GN=Stag2 PE=1 SV=3;>tr|Q3TG33|Q3TG33_MOUSE Putative uncharacterized protein (Fragment) OS=Mus musculus GN=Stag2 PE=2	12	7	6.4	145.7	0	0	0	0	0	135760	203450	0	0	229660	203450	0
Reps2	A2AFI8;B9EI38;B1AV20;Q3UHF8;Q80XA6;Q3UHE9	RalBP1-associated Eps domain-containing protein 2	>tr|A2AFI8|A2AFI8_MOUSE RalBP1-associated Eps domain-containing protein 2 OS=Mus musculus GN=Reps2 PE=1 SV=1;>tr|B9EI38|B9EI38_MOUSE RALBP1 associated Eps domain containing protein 2 OS=Mus musculus GN=Reps2 PE=1 SV=1;>tr|B1AV20|B1AV20_MOUSE RalBP1-associa	6	13	29.7	70.483	2643600	2121000	2893900	2177200	3704600	5410200	4244300	4490900	4254000	4581600	3882800	4240800
Huwe1	A2AFQ0;Q7TMY8;Q4JG03;Q8BKX3;F6XP90;Q3TNP1;Q8C0G8;Q3TMX4;F6UYC1;Q3TL29;Q9CU76	E3 ubiquitin-protein ligase HUWE1	>tr|A2AFQ0|A2AFQ0_MOUSE E3 ubiquitin-protein ligase HUWE1 OS=Mus musculus GN=Huwe1 PE=1 SV=1;>sp|Q7TMY8|HUWE1_MOUSE E3 ubiquitin-protein ligase HUWE1 OS=Mus musculus GN=Huwe1 PE=1 SV=5;>tr|Q4JG03|Q4JG03_MOUSE Mcl-1 ubiquitin ligase OS=Mus musculus GN=Huwe1	11	76	26.5	482.69	18071000	16649000	16755000	18963000	16793000	12981000	14542000	15176000	18465000	15386000	14060000	12011000
Hsd17b10	Q99N15;A2AFQ2;Q9CYT3;O08756	3-hydroxyacyl-CoA dehydrogenase type-2	>tr|Q99N15|Q99N15_MOUSE 17beta-hydroxysteroid dehydrogenase type 10/short chain L-3-hydroxyacyl-CoA dehydrogenase OS=Mus musculus GN=Hsd17b10 PE=1 SV=1;>tr|A2AFQ2|A2AFQ2_MOUSE 3-hydroxyacyl-CoA dehydrogenase type-2 OS=Mus musculus GN=Hsd17b10 PE=1 SV=1;>tr	4	12	64.8	27.273	28633000	32785000	33548000	27238000	29804000	37112000	35032000	33497000	37683000	30304000	25713000	32391000
Gemin5	A2AFQ9;E9PUU4;Q8BX17;B2RQ83;B7ZN04;Q6KAS0;Q3TR97;F7CKD6	Gem-associated protein 5	>tr|A2AFQ9|A2AFQ9_MOUSE Gem-associated protein 5 OS=Mus musculus GN=Gemin5 PE=1 SV=1;>tr|E9PUU4|E9PUU4_MOUSE Gem-associated protein 5 OS=Mus musculus GN=Gemin5 PE=1 SV=1;>sp|Q8BX17|GEMI5_MOUSE Gem-associated protein 5 OS=Mus musculus GN=Gemin5 PE=2 SV=2;>t	8	10	7.6	166.52	555990	1137500	734670	157670	410530	577480	375890	1312000	504070	583700	458520	491440
Frmpd4	A2AFR3	FERM and PDZ domain-containing protein 4	>sp|A2AFR3|FRPD4_MOUSE FERM and PDZ domain-containing protein 4 OS=Mus musculus GN=Frmpd4 PE=2 SV=1	1	3	3.9	144.98	0	126940	0	0	0	0	0	0	0	130600	164420	140370
Dnajb5	A2AG30;Q3TY13;O89114;Q3TYL4	DnaJ homolog subfamily B member 5	>tr|A2AG30|A2AG30_MOUSE DnaJ (Hsp40) homolog, subfamily B, member 5, isoform CRA_a OS=Mus musculus GN=Dnajb5 PE=1 SV=1;>tr|Q3TY13|Q3TY13_MOUSE Putative uncharacterized protein OS=Mus musculus GN=Dnajb5 PE=2 SV=1;>sp|O89114|DNJB5_MOUSE DnaJ homolog subfamil	4	12	39.3	43.018	1443000	2500500	2111200	959290	2848400	1105100	789640	1576500	2548300	1817900	2013300	2258900
Pigo	A2AG36;Q562G0;B9EIU5;Q5DU55;Q9JJI6;F6YPG3	GPI ethanolamine phosphate transferase 3	>tr|A2AG36|A2AG36_MOUSE GPI ethanolamine phosphate transferase 3 OS=Mus musculus GN=Pigo PE=1 SV=1;>tr|Q562G0|Q562G0_MOUSE GPI ethanolamine phosphate transferase 3 OS=Mus musculus GN=Pigo PE=1 SV=1;>tr|B9EIU5|B9EIU5_MOUSE Phosphatidylinositol glycan anchor	6	3	3.9	116.44	88812	0	74297	0	0	175100	96682	0	0	56195	0	0
Map7d2	A2AG50;A2AG51;Q3TS73;Q8C0A6	MAP7 domain-containing protein 2	>sp|A2AG50|MA7D2_MOUSE MAP7 domain-containing protein 2 OS=Mus musculus GN=Map7d2 PE=1 SV=1;>tr|A2AG51|A2AG51_MOUSE MAP7 domain-containing protein 2 (Fragment) OS=Mus musculus GN=Map7d2 PE=1 SV=2	4	13	20.4	86.049	6095700	5320600	8110600	4312400	6620400	8712800	7134400	6547900	9059900	6605000	5685900	4489100
Nlgn3;mKIAA1480	B2RWZ9;A2AGI2;Q69ZI4;Q8BYM5;A2AGI3;A2AGI0;Q924X0	Neuroligin-3	>tr|B2RWZ9|B2RWZ9_MOUSE Neuroligin 3 OS=Mus musculus GN=Nlgn3 PE=2 SV=1;>tr|A2AGI2|A2AGI2_MOUSE Neuroligin-3 OS=Mus musculus GN=Nlgn3 PE=1 SV=1;>tr|Q69ZI4|Q69ZI4_MOUSE MKIAA1480 protein (Fragment) OS=Mus musculus GN=mKIAA1480 PE=2 SV=1;>sp|Q8BYM5|NLGN3_MOU	7	12	23.8	91.189	11889000	9364100	9680700	8899000	14614000	11085000	10822000	8259600	10148000	8869900	9099300	10973000
Madd	A2AGQ6;E9QN47;A2AGR0;Q80U28;A2AGQ4;A2AGQ3;A2AGQ8;A2AGR1;A2AGQ2;A2AGQ7;A2AGQ9;A2AGQ5;A6PWP8;Q99LH6;A6PWP7	MAP kinase-activating death domain protein	>tr|A2AGQ6|A2AGQ6_MOUSE MAP kinase-activating death domain protein OS=Mus musculus GN=Madd PE=1 SV=1;>tr|E9QN47|E9QN47_MOUSE MAP kinase-activating death domain protein OS=Mus musculus GN=Madd PE=1 SV=2;>tr|A2AGR0|A2AGR0_MOUSE MAP kinase-activating death do	15	41	33.6	177.87	23488000	25855000	22967000	22937000	26140000	27887000	20177000	23592000	24406000	21585000	23735000	22150000
Trp53i11	A2AGS6;Q4QQM4	Tumor protein p53-inducible protein 11	>tr|A2AGS6|A2AGS6_MOUSE Tumor protein p53-inducible protein 11 (Fragment) OS=Mus musculus GN=Trp53i11 PE=1 SV=1;>sp|Q4QQM4|P5I11_MOUSE Tumor protein p53-inducible protein 11 OS=Mus musculus GN=Trp53i11 PE=2 SV=1	2	3	29.9	9.5972	4818600	6072200	4711400	4747600	10644000	1767200	5080700	1377400	4124100	2492500	1513000	1151600
Arhgap1	A2AH25;Q8BQW4;Q8C5A0		>tr|A2AH25|A2AH25_MOUSE Rho GTPase-activating protein 1 OS=Mus musculus GN=Arhgap1 PE=1 SV=1;>tr|Q8BQW4|Q8BQW4_MOUSE Putative uncharacterized protein OS=Mus musculus GN=Arhgap1 PE=2 SV=1;>tr|Q8C5A0|Q8C5A0_MOUSE Putative uncharacterized protein OS=Mus muscu	3	13	41.3	54.437	34870000	36084000	29327000	32458000	30119000	30728000	32723000	28964000	26466000	26014000	26393000	30493000
Klhl8	Q8BSD9;A2AH59;A2AH60;Q8CIU1;P59280	Kelch-like protein 8	>tr|Q8BSD9|Q8BSD9_MOUSE Putative uncharacterized protein OS=Mus musculus GN=Klhl8 PE=2 SV=1;>tr|A2AH59|A2AH59_MOUSE Kelch-like protein 8 OS=Mus musculus GN=Klhl8 PE=1 SV=1;>tr|A2AH60|A2AH60_MOUSE Kelch-like protein 8 OS=Mus musculus GN=Klhl8 PE=1 SV=1;>tr|	5	1	3.5	48.642	0	0	0	0	0	0	0	0	0	0	42286	0
Eftud2	Q543F1;Q3TMY8;A2AH85;Q6A0E3;O08810;G3UZ34;Q3U5Q3;Q7TMX4;G3UXK8	116 kDa U5 small nuclear ribonucleoprotein component	>tr|Q543F1|Q543F1_MOUSE Putative uncharacterized protein OS=Mus musculus GN=Eftud2 PE=2 SV=1;>tr|Q3TMY8|Q3TMY8_MOUSE Putative uncharacterized protein OS=Mus musculus GN=Eftud2 PE=2 SV=1;>tr|A2AH85|A2AH85_MOUSE 116 kDa U5 small nuclear ribonucleoprotein com	9	30	46.9	109.36	11834000	7865800	11626000	7958700	5964900	10317000	9194100	7320700	9642000	8667800	9854500	13053000
Kcnt1	A2AHB7;A2AHB9;A2AHB8;Q6ZPR4;C0KTP6;Q8C853;A2AHB6	Potassium channel subfamily T member 1	>tr|A2AHB7|A2AHB7_MOUSE Potassium channel subfamily T member 1 OS=Mus musculus GN=Kcnt1 PE=4 SV=1;>tr|A2AHB9|A2AHB9_MOUSE Potassium channel subfamily T member 1 OS=Mus musculus GN=Kcnt1 PE=4 SV=1;>tr|A2AHB8|A2AHB8_MOUSE Potassium channel subfamily T member	7	11	14.1	137.36	0	1442800	350800	0	0	498500	398660	0	0	1091100	695500	423750
Lzts3	A2AHG0	Leucine zipper putative tumor suppressor 3	>sp|A2AHG0|LZTS3_MOUSE Leucine zipper putative tumor suppressor 3 OS=Mus musculus GN=Lzts3 PE=2 SV=1	1	12	19.7	74.985	5116400	1801000	1021800	1228700	1750800	1476700	2250300	1556000	2605000	2976500	1528200	1925200
Phf21a	E0CZ36;E0CZ79;E0CYN5;A2AHG3;D3Z764;E9PV92;A2AHG4;E9QKW9;A2AHG2;Q6ZPK0	PHD finger protein 21A	>tr|E0CZ36|E0CZ36_MOUSE PHD finger protein 21A (Fragment) OS=Mus musculus GN=Phf21a PE=1 SV=1;>tr|E0CZ79|E0CZ79_MOUSE PHD finger protein 21A (Fragment) OS=Mus musculus GN=Phf21a PE=1 SV=1;>tr|E0CYN5|E0CYN5_MOUSE PHD finger protein 21A (Fragment) OS=Mus mus	10	1	78.6	1.6449	0	0	0	0	0	0	0	0	0	0	0	74894
Dgkz	A2AHJ7	Diacylglycerol kinase	>tr|A2AHJ7|A2AHJ7_MOUSE Diacylglycerol kinase OS=Mus musculus GN=Dgkz PE=1 SV=1	1	17	27.7	105.9	7006600	7465500	9607100	7766600	8444000	6021400	8752100	6423800	8818500	5409700	6129100	5831900
Ano3	A2AHL1;S4R1Z9;Q8CA69;S4R272;S4R1Z4;S4R1L3;Q8C5H1	Anoctamin-3	>sp|A2AHL1|ANO3_MOUSE Anoctamin-3 OS=Mus musculus GN=Ano3 PE=1 SV=1	7	4	5.3	114.57	0	0	0	0	0	0	0	0	0	361230	526810	0
Phka2	A2AHQ7;Q8BWJ3;Q6PE66	Phosphorylase b kinase regulatory subunit alpha, liver isoform	>tr|A2AHQ7|A2AHQ7_MOUSE Phosphorylase b kinase regulatory subunit alpha, liver isoform OS=Mus musculus GN=Phka2 PE=1 SV=1;>sp|Q8BWJ3|KPB2_MOUSE Phosphorylase b kinase regulatory subunit alpha, liver isoform OS=Mus musculus GN=Phka2 PE=1 SV=1;>tr|Q6PE66|Q6P	3	3	2.9	133.81	0	0	0	0	0	0	0	0	0	0	0	129240
Kcnip3	Q3TMU2;Q3YAA9;Q3YAB0;A2AHT3;Q9QXT8	Calsenilin	>tr|Q3TMU2|Q3TMU2_MOUSE Putative uncharacterized protein OS=Mus musculus GN=Kcnip3 PE=2 SV=1;>tr|Q3YAA9|Q3YAA9_MOUSE Calsenilin isoform 4 OS=Mus musculus GN=Kcnip3 PE=2 SV=1;>tr|Q3YAB0|Q3YAB0_MOUSE Potassium channel interacting protein 3 OS=Mus musculus GN	5	4	22.9	24.644	388540	0	0	0	0	0	0	0	0	474770	543830	0
Garnl3	A2AHW8;Q3V0G7;A0A0A6YXP5;B1AW31	GTPase-activating Rap/Ran-GAP domain-like protein 3	>tr|A2AHW8|A2AHW8_MOUSE GTPase-activating Rap/Ran-GAP domain-like protein 3 OS=Mus musculus GN=Garnl3 PE=1 SV=1;>sp|Q3V0G7|GARL3_MOUSE GTPase-activating Rap/Ran-GAP domain-like protein 3 OS=Mus musculus GN=Garnl3 PE=1 SV=1	4	8	11.3	111	519520	736360	474460	563940	588550	0	801610	0	0	458230	601610	625210
Grin1	A2AI14;A2AI17		>tr|A2AI14|A2AI14_MOUSE Glutamate receptor ionotropic, NMDA 1 OS=Mus musculus GN=Grin1 PE=1 SV=1;>tr|A2AI17|A2AI17_MOUSE Glutamate receptor ionotropic, NMDA 1 OS=Mus musculus GN=Grin1 PE=1 SV=1	2	1	2.5	106.12	0	0	0	0	0	0	0	0	0	0	277620	0
Grin1	A2AI16		>tr|A2AI16|A2AI16_MOUSE Glutamate receptor ionotropic, NMDA 1 OS=Mus musculus GN=Grin1 PE=1 SV=1	1	1	2.8	101.96	0	0	0	0	0	0	0	0	0	93189	0	0
Grin1	A2AI21;A2AI20;P35438;A2AI19;Q3TZ31	Glutamate receptor ionotropic, NMDA 1	>tr|A2AI21|A2AI21_MOUSE Glutamate receptor ionotropic, NMDA 1 OS=Mus musculus GN=Grin1 PE=1 SV=1;>tr|A2AI20|A2AI20_MOUSE Glutamate receptor ionotropic, NMDA 1 OS=Mus musculus GN=Grin1 PE=1 SV=1;>sp|P35438|NMDZ1_MOUSE Glutamate receptor ionotropic, NMDA 1 O	5	20	23.8	108.02	13014000	13699000	14567000	17178000	19377000	10186000	19063000	16692000	17068000	12604000	15552000	20214000
Usp8	A2AI52;Q80U87;Q3UQ26;Q3UZ62;Q3TQM7;Q58E42	Ubiquitin carboxyl-terminal hydrolase;Ubiquitin carboxyl-terminal hydrolase 8	>tr|A2AI52|A2AI52_MOUSE Ubiquitin carboxyl-terminal hydrolase OS=Mus musculus GN=Usp8 PE=1 SV=1;>sp|Q80U87|UBP8_MOUSE Ubiquitin carboxyl-terminal hydrolase 8 OS=Mus musculus GN=Usp8 PE=1 SV=2;>tr|Q3UQ26|Q3UQ26_MOUSE Ubiquitin carboxyl-terminal hydrolase (F	6	11	14.2	123.89	1563600	1706200	2100900	1855900	1565400	1786300	1524700	1550300	1249700	1076600	1224800	1788200
Phka1	A2AI89;A2AI88;A2AI87;P18826;Q8CBA7;A2AI91;Q3UV91;Q8BSV5;Q3TQJ0	Phosphorylase b kinase regulatory subunit alpha, skeletal muscle isoform	>tr|A2AI89|A2AI89_MOUSE Phosphorylase b kinase regulatory subunit alpha, skeletal muscle isoform OS=Mus musculus GN=Phka1 PE=1 SV=1;>tr|A2AI88|A2AI88_MOUSE Phosphorylase b kinase regulatory subunit alpha, skeletal muscle isoform OS=Mus musculus GN=Phka1 PE	9	12	13.6	135.6	938300	1544300	1190700	712520	1146600	2896100	1021900	1640500	829820	1042500	1548100	1476900
Pir	A2AIH8;Q9D711;Q8BNL6;Q8C1Y5	Pirin	>tr|A2AIH8|A2AIH8_MOUSE Pirin (Fragment) OS=Mus musculus GN=Pir PE=1 SV=1;>sp|Q9D711|PIR_MOUSE Pirin OS=Mus musculus GN=Pir PE=2 SV=1;>tr|Q8BNL6|Q8BNL6_MOUSE Putative uncharacterized protein OS=Mus musculus PE=2 SV=1;>tr|Q8C1Y5|Q8C1Y5_MOUSE Putative unchar	4	6	31.6	27.942	0	0	584140	1266100	518040	530410	944100	814380	1254700	895640	1421300	1549000
BDNF;Bdnf	Q99NV8;Q8CCH9;Q541P3;A2AII2;H9H9S8;P21237;W8QD88;Q8VHH4	Brain-derived neurotrophic factor	>tr|Q99NV8|Q99NV8_MOUSE Brain-derived neurotrophic factor (Fragment) OS=Mus musculus GN=BDNF PE=4 SV=1;>tr|Q8CCH9|Q8CCH9_MOUSE Putative uncharacterized protein OS=Mus musculus GN=Bdnf PE=2 SV=1;>tr|Q541P3|Q541P3_MOUSE Brain-derived neurotrophic factor OS=M	8	2	20.7	20.946	0	0	0	0	0	0	0	0	0	154250	0	0
Ndufaf6	A2AIL4	NADH dehydrogenase (ubiquinone) complex I, assembly factor 6	>sp|A2AIL4|NDUF6_MOUSE NADH dehydrogenase (ubiquinone) complex I, assembly factor 6 OS=Mus musculus GN=Ndufaf6 PE=3 SV=1	1	5	27.3	38.362	742670	568180	809840	453360	0	0	446470	0	0	362700	349590	348610
Cacna1b	A2AIR7;A2AIR9;O55017;A2AIS0;Q3UYN6;A2AIZ9;B9VVV1;A2AJ01;A0A0A6YWZ5	Voltage-dependent N-type calcium channel subunit alpha-1B	>tr|A2AIR7|A2AIR7_MOUSE Voltage-dependent N-type calcium channel subunit alpha-1B OS=Mus musculus GN=Cacna1b PE=1 SV=1;>tr|A2AIR9|A2AIR9_MOUSE Voltage-dependent N-type calcium channel subunit alpha-1B OS=Mus musculus GN=Cacna1b PE=1 SV=1;>sp|O55017|CAC1B_M	9	31	17.9	261.55	5727900	7556300	5603300	8830900	12063000	6558700	6216500	6026200	5828800	5090000	4442600	5772700
1110037F02Rik;Kiaa1429	E9PZY8;A2AIV2;Q8CFK9	Protein virilizer homolog	>tr|E9PZY8|E9PZY8_MOUSE Protein 1110037F02Rik OS=Mus musculus GN=1110037F02Rik PE=1 SV=1;>sp|A2AIV2|VIR_MOUSE Protein virilizer homolog OS=Mus musculus GN=Kiaa1429 PE=1 SV=1;>tr|Q8CFK9|Q8CFK9_MOUSE 1110037F02Rik protein OS=Mus musculus GN=1110037F02Rik PE=	3	3	2.3	207.17	0	0	0	0	0	0	0	0	0	0	0	61887
Sec16a	E9QAT4;A2AIX1;Q8K000;Q80U43;F7BPW6;Q811L5;F6T8X6;Q3TRA8;Q3TZR0;Q8R336		>tr|E9QAT4|E9QAT4_MOUSE Protein Sec16a OS=Mus musculus GN=Sec16a PE=1 SV=1;>tr|A2AIX1|A2AIX1_MOUSE Protein Sec16a OS=Mus musculus GN=Sec16a PE=1 SV=1	10	10	6.3	254.2	1190100	1083600	1679800	1297000	1351900	1665100	933700	756230	941470	1627800	1249900	967590
Npdc1	A2AJ20;A2AJ23;Q925Q2;Q64322	Neural proliferation differentiation and control protein 1	>tr|A2AJ20|A2AJ20_MOUSE Neural proliferation differentiation and control protein 1 (Fragment) OS=Mus musculus GN=Npdc1 PE=1 SV=1;>tr|A2AJ23|A2AJ23_MOUSE Neural proliferation differentiation and control protein 1 (Fragment) OS=Mus musculus GN=Npdc1 PE=1 SV=	4	1	6.5	24.549	0	0	442790	0	0	0	0	0	0	0	0	0
Abca2	A2AJ26;P41234;Q6ZPZ4;Q3TZM0	ATP-binding cassette sub-family A member 2	>tr|A2AJ26|A2AJ26_MOUSE ATP-binding cassette sub-family A member 2 OS=Mus musculus GN=Abca2 PE=1 SV=1;>sp|P41234|ABCA2_MOUSE ATP-binding cassette sub-family A member 2 OS=Mus musculus GN=Abca2 PE=1 SV=4;>tr|Q6ZPZ4|Q6ZPZ4_MOUSE MKIAA1062 protein (Fragment)	4	10	5.8	270.52	255880	407540	392470	0	523970	0	0	415990	0	0	0	863810
Fubp3	A2AJ72;Q3TIX6;Q3ULP9;A0A0A6YY39;A0A0A6YVV5;A0A0A6YX76;A2AJ71;F7AM43		>tr|A2AJ72|A2AJ72_MOUSE MCG130458 OS=Mus musculus GN=Fubp3 PE=1 SV=1;>tr|Q3TIX6|Q3TIX6_MOUSE Protein Fubp3 OS=Mus musculus GN=Fubp3 PE=1 SV=1;>tr|Q3ULP9|Q3ULP9_MOUSE Putative uncharacterized protein OS=Mus musculus GN=Fubp3 PE=2 SV=1;>tr|A0A0A6YY39|A0A0A6Y	8	10	26.7	61.447	1088600	0	0	643570	609800	1463500	575620	555200	529890	800200	414070	867560
Nsmf	A2AJ95;Q3TY90;A2AJ96;A2AJ92;F6TKU5;Q3TNG2;Q99NF2;F6VTS9;A0A0A6YWK2;A2AJ91	NMDA receptor synaptonuclear signaling and neuronal migration factor	>tr|A2AJ95|A2AJ95_MOUSE NMDA receptor synaptonuclear-signaling and neuronal migration factor OS=Mus musculus GN=Nsmf PE=1 SV=1;>tr|Q3TY90|Q3TY90_MOUSE Putative uncharacterized protein OS=Mus musculus GN=Nsmf PE=2 SV=1;>tr|A2AJ96|A2AJ96_MOUSE NMDA receptor	10	10	30.7	53.95	1487100	3640000	2295100	1706400	2239900	1506200	1987400	1537600	1160600	1839200	1419700	1936000
Gm996	A2AJA9;A0A087WP25	Uncharacterized protein C9orf172 homolog	>sp|A2AJA9|CI172_MOUSE Uncharacterized protein C9orf172 homolog OS=Mus musculus GN=Gm996 PE=1 SV=1	2	24	34	107.18	5990000	6508300	9080100	10627000	10700000	12114000	11571000	9170200	9051100	6309100	7626500	7982500
Nmt2	A2AJH3;Q3THR4;O70311;Q8CFK1	Glycylpeptide N-tetradecanoyltransferase;Glycylpeptide N-tetradecanoyltransferase 2	>tr|A2AJH3|A2AJH3_MOUSE Glycylpeptide N-tetradecanoyltransferase OS=Mus musculus GN=Nmt2 PE=1 SV=1;>tr|Q3THR4|Q3THR4_MOUSE Glycylpeptide N-tetradecanoyltransferase OS=Mus musculus GN=Nmt2 PE=2 SV=1;>sp|O70311|NMT2_MOUSE Glycylpeptide N-tetradecanoyltransfe	4	10	31.1	56.984	6441600	3634400	5638200	5106600	4606200	4106900	3969900	3234600	5622300	4201100	4615800	2195300
Map7d1	A2AJI0;F6WF36	MAP7 domain-containing protein 1	>sp|A2AJI0|MA7D1_MOUSE MAP7 domain-containing protein 1 OS=Mus musculus GN=Map7d1 PE=1 SV=1;>tr|F6WF36|F6WF36_MOUSE MAP7 domain-containing protein 1 (Fragment) OS=Mus musculus GN=Map7d1 PE=1 SV=1	2	1	1.5	93.275	567780	250340	61462	803690	308200	91333	0	0	0	0	0	0
Fggy	A2AJL3;F7ANG8;B1AY71;D6RG41;A2AJL4	FGGY carbohydrate kinase domain-containing protein	>sp|A2AJL3|FGGY_MOUSE FGGY carbohydrate kinase domain-containing protein OS=Mus musculus GN=Fggy PE=2 SV=1;>tr|F7ANG8|F7ANG8_MOUSE FGGY carbohydrate kinase domain-containing protein (Fragment) OS=Mus musculus GN=Fggy PE=1 SV=1;>tr|B1AY71|B1AY71_MOUSE FGGY	5	2	4.3	60.336	0	0	368720	0	0	0	0	0	0	0	147560	0
Pdp1	A8Y5Q1;A2AJP9;A8Y5Q0;A2AJQ0;Q3UV70;Q05BF9	[Pyruvate dehydrogenase [acetyl-transferring]]-phosphatase 1, mitochondrial	>tr|A8Y5Q1|A8Y5Q1_MOUSE MCG54027, isoform CRA_b OS=Mus musculus GN=Pdp1 PE=2 SV=1;>tr|A2AJP9|A2AJP9_MOUSE MCG54027, isoform CRA_a OS=Mus musculus GN=Pdp1 PE=1 SV=2;>tr|A8Y5Q0|A8Y5Q0_MOUSE [Pyruvate dehydrogenase [acetyl-transferring]]-phosphatase 1, mitoch	6	11	36.2	61.18	2100300	3380500	2025000	1755700	3442700	2978800	2161200	4025400	3897200	4260000	3457700	3630300
Ppp1r3d	A2AJW4	Protein phosphatase 1 regulatory subunit 3	>tr|A2AJW4|A2AJW4_MOUSE Protein phosphatase 1 regulatory subunit OS=Mus musculus GN=Ppp1r3d PE=1 SV=1	1	1	3.9	30.509	0	0	0	0	0	0	0	0	13025	0	0	0
Snta1	Q3UVD6;A2AKD7;Q61234	Alpha-1-syntrophin	>tr|Q3UVD6|Q3UVD6_MOUSE Putative uncharacterized protein OS=Mus musculus GN=Snta1 PE=2 SV=1;>tr|A2AKD7|A2AKD7_MOUSE Alpha-1-syntrophin OS=Mus musculus GN=Snta1 PE=1 SV=1;>sp|Q61234|SNTA1_MOUSE Alpha-1-syntrophin OS=Mus musculus GN=Snta1 PE=1 SV=1	3	13	33.5	53.312	6237000	7258300	5656500	5676900	4221400	7500900	6681800	6103400	5740900	6556600	7283300	6574500
Snap23	A2AKH4;Q9D3L3;O09044;B0R030;B0R029;E9Q8A1	Synaptosomal-associated protein;Synaptosomal-associated protein 23	>tr|A2AKH4|A2AKH4_MOUSE Synaptosomal-associated protein OS=Mus musculus GN=Snap23 PE=2 SV=1;>tr|Q9D3L3|Q9D3L3_MOUSE Synaptosomal-associated protein OS=Mus musculus GN=Snap23 PE=1 SV=1;>sp|O09044|SNP23_MOUSE Synaptosomal-associated protein 23 OS=Mus musculu	6	7	51.4	23.261	829950	1326600	982570	800370	542570	217750	325560	1161100	585200	638700	466100	1041600
Itgav	A2AKI5;P43406;Q3U4C8;Q80Y67;F6W6Q6;B7ZCI9;F6RWM8	Integrin alpha-V;Integrin alpha-V heavy chain;Integrin alpha-V light chain	>tr|A2AKI5|A2AKI5_MOUSE Integrin alpha-V OS=Mus musculus GN=Itgav PE=1 SV=1;>sp|P43406|ITAV_MOUSE Integrin alpha-V OS=Mus musculus GN=Itgav PE=1 SV=2;>tr|Q3U4C8|Q3U4C8_MOUSE Putative uncharacterized protein (Fragment) OS=Mus musculus GN=Itgav PE=2 SV=1	7	27	34	111.51	6496600	8130400	6759300	6577600	8296800	11690000	7679900	6835400	6554800	8287500	8038800	8522900
Atp5c1	A2AKU9	ATP synthase subunit gamma	>tr|A2AKU9|A2AKU9_MOUSE ATP synthase subunit gamma OS=Mus musculus GN=Atp5c1 PE=1 SV=1	1	1	4	32.77	0	0	0	0	0	0	0	2130800	0	0	0	0
Slc25a51	A2AKW0;Q5HZI9;G3UYJ3;A2AKV9	Solute carrier family 25 member 51	>tr|A2AKW0|A2AKW0_MOUSE Solute carrier family 25 member 51 OS=Mus musculus GN=Slc25a51 PE=1 SV=1;>sp|Q5HZI9|S2551_MOUSE Solute carrier family 25 member 51 OS=Mus musculus GN=Slc25a51 PE=2 SV=1;>tr|G3UYJ3|G3UYJ3_MOUSE Solute carrier family 25 member 51 (Fra	4	7	26.3	35.489	3460800	4283000	2838700	2568200	3434500	2627500	2199000	4012500	3989700	1958000	1906100	1735800
Ntng2	J3QNA0;A2AKW8;Q8R4F1;V9GX85;A2AKX2;Q5DTU4	Netrin-G2	>tr|J3QNA0|J3QNA0_MOUSE Netrin-G2 OS=Mus musculus GN=Ntng2 PE=4 SV=1;>tr|A2AKW8|A2AKW8_MOUSE Netrin G2 OS=Mus musculus GN=Ntng2 PE=2 SV=1;>sp|Q8R4F1|NTNG2_MOUSE Netrin-G2 OS=Mus musculus GN=Ntng2 PE=1 SV=2;>tr|V9GX85|V9GX85_MOUSE Netrin-G2 OS=Mus musculus	6	8	20.6	60.088	505620	1103800	1649100	1096000	1363700	3310300	2408200	1322600	1850700	866130	2013000	2059800
Hnrnpa3	Q6P6I7;A2AL12;Q5FB19;Q3UZG3;Q8BG05;Q5U3M2;Q58E39;A2AL13;V9GX38	Heterogeneous nuclear ribonucleoprotein A3	>tr|Q6P6I7|Q6P6I7_MOUSE Hnrpa3 protein OS=Mus musculus GN=Hnrnpa3 PE=2 SV=1;>tr|A2AL12|A2AL12_MOUSE Heterogeneous nuclear ribonucleoprotein A3 OS=Mus musculus GN=Hnrnpa3 PE=1 SV=1;>tr|Q5FB19|Q5FB19_MOUSE Heterogeneous nuclear ribonucleoprotein A3 OS=Mus mu	9	14	47.5	34.376	121770000	120600000	74383000	89037000	93666000	65786000	101670000	154120000	167550000	126400000	117790000	71243000
Agps	A2AL50;Q8C0I1;H3BKN2;Q3TNW8;A2AL49;Q8BKC4	Alkyldihydroxyacetonephosphate synthase, peroxisomal	>tr|A2AL50|A2AL50_MOUSE Alkyldihydroxyacetonephosphate synthase, peroxisomal OS=Mus musculus GN=Agps PE=1 SV=1;>sp|Q8C0I1|ADAS_MOUSE Alkyldihydroxyacetonephosphate synthase, peroxisomal OS=Mus musculus GN=Agps PE=1 SV=1;>tr|H3BKN2|H3BKN2_MOUSE Alkyldihydro	6	7	15.9	74.342	0	0	943420	466840	489040	693600	537930	603880	360270	581610	593310	531820
Asph;ASPH	A2AL77;A2AL75;Q3TU40;A2AL81;Q8CBM2;Q8BQK0;A2AL85;Q8BSY0;A2AL71;Q9EQ63;Q9EQ62;A2AL83;Q9CR06;Q9D7J8;Q920F7;A2AL74;Q8CH79;A2AL78;Q9EQ67;Q920F8;A2AL76;Q920F9;Q91WG6;Q9EQ65;Q9EQ66	Aspartyl/asparaginyl beta-hydroxylase	>tr|A2AL77|A2AL77_MOUSE Aspartyl/asparaginyl beta-hydroxylase (Fragment) OS=Mus musculus GN=Asph PE=1 SV=1;>tr|A2AL75|A2AL75_MOUSE Aspartyl/asparaginyl beta-hydroxylase OS=Mus musculus GN=Asph PE=1 SV=1;>tr|Q3TU40|Q3TU40_MOUSE Aspartyl/asparaginyl beta-hyd	25	2	33.6	16.367	0	0	0	0	0	0	0	0	0	0	941710	1189300
Dnajc8	A2ALF3;A2ALF2;Q6NZB0;A2ALF0;F6TQL3;F7CXJ2;E9PZT4;D3Z4I5	DnaJ homolog subfamily C member 8	>tr|A2ALF3|A2ALF3_MOUSE DnaJ homolog subfamily C member 8 OS=Mus musculus GN=Dnajc8 PE=1 SV=1;>tr|A2ALF2|A2ALF2_MOUSE DnaJ (Hsp40) homolog, subfamily C, member 8 OS=Mus musculus GN=Dnajc8 PE=2 SV=1;>sp|Q6NZB0|DNJC8_MOUSE DnaJ homolog subfamily C member 8 O	8	6	29.5	27.487	4664200	1936500	4388500	2825100	3893400	3859800	2352100	2336500	3331300	1856300	2292500	2565800
Ptpn3	A2ALK8;A2ALL0;A2ALK9;Q8BWC1;Q14BS5	Tyrosine-protein phosphatase non-receptor type 3	>sp|A2ALK8|PTN3_MOUSE Tyrosine-protein phosphatase non-receptor type 3 OS=Mus musculus GN=Ptpn3 PE=3 SV=1	5	8	10.4	103.89	0	343310	270050	340350	0	209920	356230	0	408350	835530	2735800	2111500
Atp2b3	A2ALL9;Q8C048;Q0VF54	Calcium-transporting ATPase	>tr|A2ALL9|A2ALL9_MOUSE Calcium-transporting ATPase OS=Mus musculus GN=Atp2b3 PE=1 SV=1;>tr|Q8C048|Q8C048_MOUSE Calcium-transporting ATPase OS=Mus musculus GN=Atp2b3 PE=1 SV=1;>tr|Q0VF54|Q0VF54_MOUSE Calcium-transporting ATPase OS=Mus musculus GN=Atp2b3 PE	3	1	1	128.74	0	0	0	0	0	0	0	0	0	0	0	411870
Slc6a8	E9Q151;A2ALM6;Q8VBW1;F6UKB4;A0A023JDV8;B2LHN0	Transporter;Sodium- and chloride-dependent creatine transporter 1	>tr|E9Q151|E9Q151_MOUSE Transporter OS=Mus musculus GN=Slc6a8 PE=1 SV=2;>tr|A2ALM6|A2ALM6_MOUSE Transporter OS=Mus musculus GN=Slc6a8 PE=2 SV=1;>sp|Q8VBW1|SC6A8_MOUSE Sodium- and chloride-dependent creatine transporter 1 OS=Mus musculus GN=Slc6a8 PE=2 SV=1	6	3	6.7	69.532	0	0	0	0	0	0	0	0	0	346810	242450	0
Abcd1	A2ALN0;P48410	ATP-binding cassette sub-family D member 1	>tr|A2ALN0|A2ALN0_MOUSE ATP-binding cassette sub-family D member 1 OS=Mus musculus GN=Abcd1 PE=1 SV=1;>sp|P48410|ABCD1_MOUSE ATP-binding cassette sub-family D member 1 OS=Mus musculus GN=Abcd1 PE=1 SV=1	2	1	4	55.805	0	0	0	0	0	0	0	0	0	0	0	116320
Usp48	B7ZNK5;A2ALR8;A2ALR9;Q3V0C5	Ubiquitin carboxyl-terminal hydrolase 48	>tr|B7ZNK5|B7ZNK5_MOUSE Usp48 protein OS=Mus musculus GN=Usp48 PE=2 SV=1;>tr|A2ALR8|A2ALR8_MOUSE Ubiquitin carboxyl-terminal hydrolase 48 (Fragment) OS=Mus musculus GN=Usp48 PE=1 SV=1;>tr|A2ALR9|A2ALR9_MOUSE Ubiquitin carboxyl-terminal hydrolase 48 OS=Mus	4	2	7.7	38.981	0	0	0	0	0	0	0	0	0	2863100	2886600	4212600
Rap1gap	A2ALS5;A2ALS4;A2ALS3;A2ALS2	Rap1 GTPase-activating protein 1	>sp|A2ALS5|RPGP1_MOUSE Rap1 GTPase-activating protein 1 OS=Mus musculus GN=Rap1gap PE=1 SV=2;>tr|A2ALS4|A2ALS4_MOUSE Rap1 GTPase-activating protein 1 OS=Mus musculus GN=Rap1gap PE=1 SV=1	4	23	49.3	73.432	18025000	21905000	19427000	19452000	20083000	29268000	23337000	24138000	22046000	23801000	22281000	21246000
Rap1gap	A2ALS7		>tr|A2ALS7|A2ALS7_MOUSE Rap1 GTPase-activating protein 1 (Fragment) OS=Mus musculus GN=Rap1gap PE=1 SV=1	1	1	4.4	43.394	0	0	0	0	0	0	0	0	0	0	0	62680
Shroom2	A7TU71;A2ALU4;Q8C7N5	Protein Shroom2	>tr|A7TU71|A7TU71_MOUSE Protein Shroom2 OS=Mus musculus GN=Shroom2 PE=1 SV=1;>sp|A2ALU4|SHRM2_MOUSE Protein Shroom2 OS=Mus musculus GN=Shroom2 PE=1 SV=1	3	21	18.5	165.26	7928000	10814000	6348600	8094900	6348700	5197600	6799900	8460500	8999700	6890100	6720000	8271000
Zkscan16	A2ALW2		>tr|A2ALW2|A2ALW2_MOUSE Protein Zkscan16 OS=Mus musculus GN=Zkscan16 PE=1 SV=1	1	2	2.9	83.826	0	0	0	0	0	0	0	0	0	0	459920	0
Sh2d5	A2AM67;Q8JZW5;A2AM66	SH2 domain-containing protein 5	>tr|A2AM67|A2AM67_MOUSE SH2 domain-containing protein 5 OS=Mus musculus GN=Sh2d5 PE=1 SV=1;>sp|Q8JZW5|SH2D5_MOUSE SH2 domain-containing protein 5 OS=Mus musculus GN=Sh2d5 PE=1 SV=2	3	8	29.6	47.38	931040	907470	1478600	1750600	997470	1183300	1358100	1720600	1820700	1341600	1232800	1488100
Slc44a1	A2AMH5;A2AMH4;Q6X893;A2AMH3;A2AMH8	Choline transporter-like protein 1	>tr|A2AMH5|A2AMH5_MOUSE Choline transporter-like protein 1 OS=Mus musculus GN=Slc44a1 PE=1 SV=1;>tr|A2AMH4|A2AMH4_MOUSE Choline transporter-like protein 1 OS=Mus musculus GN=Slc44a1 PE=1 SV=1;>sp|Q6X893|CTL1_MOUSE Choline transporter-like protein 1 OS=Mus	5	13	25.5	73.044	13891000	7171600	12966000	12459000	6095100	16561000	15890000	18305000	19467000	17241000	14885000	21790000
Cds2	A2AMQ5;Q99L43;F6S4G2;Q8BX08;Q6PBC0	Phosphatidate cytidylyltransferase;Phosphatidate cytidylyltransferase 2	>tr|A2AMQ5|A2AMQ5_MOUSE Phosphatidate cytidylyltransferase OS=Mus musculus GN=Cds2 PE=1 SV=1;>sp|Q99L43|CDS2_MOUSE Phosphatidate cytidylyltransferase 2 OS=Mus musculus GN=Cds2 PE=1 SV=1;>tr|F6S4G2|F6S4G2_MOUSE Phosphatidate cytidylyltransferase (Fragment)	5	4	16.9	49.293	18947000	13830000	21202000	16242000	16306000	15330000	16633000	27005000	15127000	6345400	10698000	9476500
Sigmar1	B7ZJH7;A2AMS0;O55242;I4DCY6;B7ZJH9;B7ZJH6;B7ZJH8	Sigma non-opioid intracellular receptor 1	>tr|B7ZJH7|B7ZJH7_MOUSE Sigma 1 receptor variant SR-1C OS=Mus musculus GN=Sigmar1 PE=2 SV=1;>tr|A2AMS0|A2AMS0_MOUSE Sigma 1 receptor variant SR-1A OS=Mus musculus GN=Sigmar1 PE=2 SV=1;>sp|O55242|SGMR1_MOUSE Sigma non-opioid intracellular receptor 1 OS=Mus	7	3	17.8	21.177	532440	724060	410750	1038800	0	1567500	969120	929440	0	942190	790190	844600
Ubap2	A2AMY7;A2AMY5;Q91VX2	Ubiquitin-associated protein 2	>tr|A2AMY7|A2AMY7_MOUSE Ubiquitin-associated protein 2 (Fragment) OS=Mus musculus GN=Ubap2 PE=1 SV=1;>tr|A2AMY5|A2AMY5_MOUSE Ubiquitin-associated protein 2 OS=Mus musculus GN=Ubap2 PE=1 SV=1;>sp|Q91VX2|UBAP2_MOUSE Ubiquitin-associated protein 2 OS=Mus musc	3	1	6.6	23.885	0	0	0	0	0	0	0	0	0	0	0	84363
Ubr4	A2AN08;Z4YMA7;F6SSP6;A2VCS3;Z4YLP1	E3 ubiquitin-protein ligase UBR4	>sp|A2AN08|UBR4_MOUSE E3 ubiquitin-protein ligase UBR4 OS=Mus musculus GN=Ubr4 PE=1 SV=1	5	98	28	572.28	19645000	15204000	18151000	16599000	19734000	19749000	16899000	14756000	17291000	17173000	15301000	14916000
Uck1	A2AN37;P52623;F7CBX2;Q3V218;A0A0B4J1E5;Q8C476;Q543C2;Q99PM9	Uridine-cytidine kinase;Uridine-cytidine kinase 1	>tr|A2AN37|A2AN37_MOUSE Uridine kinase OS=Mus musculus GN=Uck1 PE=1 SV=1;>sp|P52623|UCK1_MOUSE Uridine-cytidine kinase 1 OS=Mus musculus GN=Uck1 PE=2 SV=2	8	7	35.3	31.669	951540	612000	717930	563750	823170	0	1040300	896010	311620	935050	1083100	797750
Rbbp9	Q80YU9;A2AN96;O88851	Putative hydrolase RBBP9	>tr|Q80YU9|Q80YU9_MOUSE Retinoblastoma binding protein 9 OS=Mus musculus GN=Rbbp9 PE=2 SV=1;>tr|A2AN96|A2AN96_MOUSE Retinoblastoma binding protein 9 OS=Mus musculus GN=Rbbp9 PE=2 SV=1;>sp|O88851|RBBP9_MOUSE Putative hydrolase RBBP9 OS=Mus musculus GN=Rbbp9	3	5	43.5	20.912	1954300	1225100	6443800	4458000	2275600	7658300	4322300	3276300	4227400	2771600	1506400	2015400
Tenm1	A2ANL9;A2ANM0;Q9WTS4	Teneurin-1;Ten-1 intracellular domain;Teneurin C-terminal-associated peptide	>tr|A2ANL9|A2ANL9_MOUSE Teneurin-1 OS=Mus musculus GN=Tenm1 PE=1 SV=1;>tr|A2ANM0|A2ANM0_MOUSE Odd Oz/ten-m homolog 1 (Drosophila) OS=Mus musculus GN=Tenm1 PE=2 SV=1;>sp|Q9WTS4|TEN1_MOUSE Teneurin-1 OS=Mus musculus GN=Tenm1 PE=1 SV=1	3	8	4.4	304.86	0	0	0	0	0	0	0	0	0	0	323010	377840
Fam219a	A2ANP1;B7ZWP1;Q9D772;A2ANP2	Protein FAM219A	>tr|A2ANP1|A2ANP1_MOUSE 2310028H24Rik protein OS=Mus musculus GN=Fam219a PE=1 SV=1;>tr|B7ZWP1|B7ZWP1_MOUSE 2310028H24Rik protein OS=Mus musculus GN=Fam219a PE=2 SV=1;>sp|Q9D772|F219A_MOUSE Protein FAM219A OS=Mus musculus GN=Fam219a PE=2 SV=2;>tr|A2ANP2|A2A	4	6	65.5	18.655	601810	729710	999410	619430	487580	1024900	1100200	653760	821690	667310	1380700	1098400
Syndig1	A2ANU3;B1AYD3;B1AYD4;B1AYD5;B1AYD6	Synapse differentiation-inducing gene protein 1	>sp|A2ANU3|SYNG1_MOUSE Synapse differentiation-inducing gene protein 1 OS=Mus musculus GN=Syndig1 PE=1 SV=1;>tr|B1AYD3|B1AYD3_MOUSE Synapse differentiation-inducing gene protein 1 (Fragment) OS=Mus musculus GN=Syndig1 PE=1 SV=1;>tr|B1AYD4|B1AYD4_MOUSE Syna	5	4	15.9	28.456	0	0	0	0	0	0	0	0	0	0	1020900	0
Atp8b4	Q69Z59;A2ANX3		>tr|Q69Z59|Q69Z59_MOUSE Phospholipid-transporting ATPase (Fragment) OS=Mus musculus GN=Atp8b4 PE=2 SV=1;>tr|A2ANX3|A2ANX3_MOUSE Phospholipid-transporting ATPase OS=Mus musculus GN=Atp8b4 PE=1 SV=1	2	1	1.3	90.59	0	0	0	0	0	0	0	0	2508800	0	0	0
Ndufb6	A2AP32;A2AP31;Q3UIU2	NADH dehydrogenase [ubiquinone] 1 beta subcomplex subunit 6	>tr|A2AP32|A2AP32_MOUSE NADH dehydrogenase [ubiquinone] 1 beta subcomplex subunit 6 OS=Mus musculus GN=Ndufb6 PE=1 SV=1;>tr|A2AP31|A2AP31_MOUSE MCG9810 OS=Mus musculus GN=Ndufb6 PE=2 SV=1;>sp|Q3UIU2|NDUB6_MOUSE NADH dehydrogenase [ubiquinone] 1 beta subcom	3	4	41.2	11.741	31689000	22896000	28596000	27771000	33974000	13167000	28105000	33005000	56518000	16149000	23053000	31855000
Cd99l2	A2AP74;Q8BIF0;I7HJQ8	CD99 antigen-like protein 2	>tr|A2AP74|A2AP74_MOUSE CD99 antigen-like protein 2 OS=Mus musculus GN=Cd99l2 PE=1 SV=1;>sp|Q8BIF0|C99L2_MOUSE CD99 antigen-like protein 2 OS=Mus musculus GN=Cd99l2 PE=1 SV=1;>tr|I7HJQ8|I7HJQ8_MOUSE CD99 antigen-like protein 2 OS=Mus musculus GN=Cd99l2 PE=	3	5	31.9	23.235	562260	3116800	2182000	1513700	1619300	0	932960	0	75645	1052400	1076800	2166500
Hmgb3	A2AP78;Q544R9;O54879	High mobility group protein B3	>tr|A2AP78|A2AP78_MOUSE High mobility group protein B3 (Fragment) OS=Mus musculus GN=Hmgb3 PE=1 SV=1;>tr|Q544R9|Q544R9_MOUSE High mobility group box 3 OS=Mus musculus GN=Hmgb3 PE=2 SV=1;>sp|O54879|HMGB3_MOUSE High mobility group protein B3 OS=Mus musculus	3	4	25.2	18.311	2309000	0	768030	0	0	0	0	0	0	0	0	0
Pmepa1	A2APF5;Q6NST6;A2APF4;Q4QRN6;Q9D7R2	Protein TMEPAI	>tr|A2APF5|A2APF5_MOUSE Protein TMEPAI (Fragment) OS=Mus musculus GN=Pmepa1 PE=4 SV=1;>tr|Q6NST6|Q6NST6_MOUSE Pmepa1 protein (Fragment) OS=Mus musculus GN=Pmepa1 PE=2 SV=1;>tr|A2APF4|A2APF4_MOUSE Protein TMEPAI OS=Mus musculus GN=Pmepa1 PE=4 SV=1;>tr|Q4QRN	5	1	8	26.208	2324800	3009500	3275600	964970	0	0	0	3065000	0	986350	0	2148500
Lrp1b	A2API5;Q9JI18;E9Q202;F6YDG9	Low-density lipoprotein receptor-related protein 1B	>tr|A2API5|A2API5_MOUSE Low-density lipoprotein receptor-related protein 1B OS=Mus musculus GN=Lrp1b PE=1 SV=1;>sp|Q9JI18|LRP1B_MOUSE Low-density lipoprotein receptor-related protein 1B OS=Mus musculus GN=Lrp1b PE=1 SV=1;>tr|E9Q202|E9Q202_MOUSE Low-density	4	15	4.2	517.03	3347700	2835100	2372200	1649600	4087400	4836800	2978300	1749300	2888200	2659500	2094800	1653900
Slc1a2	A2APL5;A2APL7		>tr|A2APL5|A2APL5_MOUSE Amino acid transporter OS=Mus musculus GN=Slc1a2 PE=1 SV=1;>tr|A2APL7|A2APL7_MOUSE Amino acid transporter OS=Mus musculus GN=Slc1a2 PE=2 SV=1	2	1	2.1	60.875	2136600	0	0	2276900	2355700	0	0	18833000	0	4131200	2562200	0
Cd44	Q3TLT9;Q3UNN2;Q3U8S1;Q3U468;A2APM5;A2APM3;A2APM4;E9QKM8;Q80X37;A2APM1;A2APM2;P15379	CD44 antigen	>tr|Q3TLT9|Q3TLT9_MOUSE Putative uncharacterized protein OS=Mus musculus GN=Cd44 PE=2 SV=1;>tr|Q3UNN2|Q3UNN2_MOUSE Putative uncharacterized protein OS=Mus musculus GN=Cd44 PE=2 SV=1;>tr|Q3U8S1|Q3U8S1_MOUSE CD44 antigen OS=Mus musculus GN=Cd44 PE=1 SV=1;>tr	12	1	3.5	37.884	0	0	0	0	0	0	0	0	167590	0	0	0
Klhdc7a	A2APT9	Kelch domain-containing protein 7A	>sp|A2APT9|KLD7A_MOUSE Kelch domain-containing protein 7A OS=Mus musculus GN=Klhdc7a PE=1 SV=3	1	2	5.6	83.589	79515	0	0	0	0	0	0	0	0	71782	89149	78650
Fmnl2	F8VPR2;A2APV2;E9PXE6;F6XR20;A2AQW2;Q8BI52;D3Z7A7;Q8K364	Formin-like protein 2	>tr|F8VPR2|F8VPR2_MOUSE Formin-like protein 2 OS=Mus musculus GN=Fmnl2 PE=1 SV=1;>sp|A2APV2|FMNL2_MOUSE Formin-like protein 2 OS=Mus musculus GN=Fmnl2 PE=2 SV=2;>tr|E9PXE6|E9PXE6_MOUSE Formin-like protein 2 OS=Mus musculus GN=Fmnl2 PE=1 SV=2;>tr|F6XR20|F6X	8	18	18.7	122.91	3087900	2737400	4482300	1471600	1894500	4336900	2365800	4185600	4407800	4041700	3324200	4784500
Scn1a	A2APX7;A2APX6;A2APX8;A2APX9;Q05BQ0	Sodium channel protein	>tr|A2APX7|A2APX7_MOUSE Sodium channel protein OS=Mus musculus GN=Scn1a PE=1 SV=1;>tr|A2APX6|A2APX6_MOUSE Sodium channel protein OS=Mus musculus GN=Scn1a PE=1 SV=1;>tr|A2APX8|A2APX8_MOUSE Sodium channel protein OS=Mus musculus GN=Scn1a PE=1 SV=1	5	20	13.1	226	1909500	2541500	1651500	3460800	2747000	6137800	5151400	5184000	4789700	4180300	7109000	6146500
Ndufaf5	A2APY7	NADH dehydrogenase [ubiquinone] 1 alpha subcomplex assembly factor 5	>sp|A2APY7|NDUF5_MOUSE NADH dehydrogenase [ubiquinone] 1 alpha subcomplex assembly factor 5 OS=Mus musculus GN=Ndufaf5 PE=2 SV=1	1	4	13.4	38.404	609770	1785400	0	711350	121530	1377500	449320	369010	1682100	1024200	600970	1003200
Ndufaf1	A2AQ17;Q9CWX2	Complex I intermediate-associated protein 30, mitochondrial	>tr|A2AQ17|A2AQ17_MOUSE Complex I intermediate-associated protein 30, mitochondrial OS=Mus musculus GN=Ndufaf1 PE=1 SV=1;>sp|Q9CWX2|CIA30_MOUSE Complex I intermediate-associated protein 30, mitochondrial OS=Mus musculus GN=Ndufaf1 PE=2 SV=2	2	6	18.6	37.782	880320	1296400	692050	480860	0	1049400	1628500	0	1159300	672680	615070	712990
Rtf1	A2AQ19;Q3UXG8	RNA polymerase-associated protein RTF1 homolog	>sp|A2AQ19|RTF1_MOUSE RNA polymerase-associated protein RTF1 homolog OS=Mus musculus GN=Rtf1 PE=1 SV=1;>tr|Q3UXG8|Q3UXG8_MOUSE Putative uncharacterized protein (Fragment) OS=Mus musculus GN=Rtf1 PE=2 SV=1	2	2	3.5	80.796	0	0	0	0	0	0	0	0	0	0	244660	0
Fnbp1	A2AQ43;A2AQ44;A2AQ42;A2AQ45;A2AQ41;Q80TY0;F6VVN1;A0A0A6YWT1;Q61053;A2AQ47;A2AQ39	Formin-binding protein 1	>tr|A2AQ43|A2AQ43_MOUSE Formin-binding protein 1 OS=Mus musculus GN=Fnbp1 PE=1 SV=1;>tr|A2AQ44|A2AQ44_MOUSE Formin-binding protein 1 OS=Mus musculus GN=Fnbp1 PE=1 SV=1;>tr|A2AQ42|A2AQ42_MOUSE Formin-binding protein 1 OS=Mus musculus GN=Fnbp1 PE=1 SV=1;>tr|	11	14	33.8	64.628	6208900	3902200	4673000	4941600	4030400	8731700	8560800	8723500	7534800	6260900	6407400	4439500
Aqr	A2AQA7;Q8CFQ3	Intron-binding protein aquarius	>tr|A2AQA7|A2AQA7_MOUSE Intron-binding protein aquarius OS=Mus musculus GN=Aqr PE=1 SV=1;>sp|Q8CFQ3|AQR_MOUSE Intron-binding protein aquarius OS=Mus musculus GN=Aqr PE=2 SV=2	2	3	2.2	161.85	0	0	0	0	0	0	0	0	0	0	0	66535
Atp9a	A2AQC3;Q6DI68;Q8C4G3;Q8C288;Q505G9;O70228;Q2HXI8	Probable phospholipid-transporting ATPase IIA	>tr|A2AQC3|A2AQC3_MOUSE Phospholipid-transporting ATPase OS=Mus musculus GN=Atp9a PE=1 SV=1;>tr|Q6DI68|Q6DI68_MOUSE Phospholipid-transporting ATPase (Fragment) OS=Mus musculus GN=Atp9a PE=2 SV=1;>tr|Q8C4G3|Q8C4G3_MOUSE Phospholipid-transporting ATPase OS=M	7	19	23	124.46	1837600	2092500	1663100	2710200	1789500	7380300	2785900	2482600	2367100	1909000	2683100	4290200
Tmem87a	A2AQJ7;A2AQJ5;A2AQJ6;Q8BXN9	Transmembrane protein 87A	>tr|A2AQJ7|A2AQJ7_MOUSE Transmembrane protein 87A OS=Mus musculus GN=Tmem87a PE=1 SV=1;>tr|A2AQJ5|A2AQJ5_MOUSE Transmembrane protein 87A OS=Mus musculus GN=Tmem87a PE=1 SV=1;>tr|A2AQJ6|A2AQJ6_MOUSE Transmembrane protein 87A OS=Mus musculus GN=Tmem87a PE=1	4	3	9	57.011	138450	215050	0	289440	0	0	156780	0	274400	657880	753440	777620
Ganc	A2AQJ8;Q8BVW0;Q3UXV0	Neutral alpha-glucosidase C	>tr|A2AQJ8|A2AQJ8_MOUSE Neutral alpha-glucosidase C OS=Mus musculus GN=Ganc PE=1 SV=1;>sp|Q8BVW0|GANC_MOUSE Neutral alpha-glucosidase C OS=Mus musculus GN=Ganc PE=2 SV=2;>tr|Q3UXV0|Q3UXV0_MOUSE Putative uncharacterized protein OS=Mus musculus GN=Ganc PE=2	3	2	3.6	103.71	0	0	0	0	0	0	0	0	0	0	0	231060
Hnmt	A2AQK4;Q91VF2	Histamine N-methyltransferase	>tr|A2AQK4|A2AQK4_MOUSE Histamine N-methyltransferase OS=Mus musculus GN=Hnmt PE=2 SV=1;>sp|Q91VF2|HNMT_MOUSE Histamine N-methyltransferase OS=Mus musculus GN=Hnmt PE=1 SV=1	2	7	35.9	33.664	3675600	8635400	3071800	5253900	5749300	4711400	4088700	3768800	4646400	4244000	4849200	6750000
Stk39	A2AQL0;Q9Z1W9;G1JLS7;Q3V256;Q3TR01	STE20/SPS1-related proline-alanine-rich protein kinase	>tr|A2AQL0|A2AQL0_MOUSE Serine/threonine kinase 39, STE20/SPS1 homolog (Yeast) OS=Mus musculus GN=Stk39 PE=4 SV=1;>sp|Q9Z1W9|STK39_MOUSE STE20/SPS1-related proline-alanine-rich protein kinase OS=Mus musculus GN=Stk39 PE=1 SV=1;>tr|G1JLS7|G1JLS7_MOUSE Kidne	5	17	44.8	60.319	15773000	13083000	21665000	20694000	18950000	20662000	16453000	17560000	14088000	17644000	17260000	19574000
Gpd2	A2AQR0;Q64521	Glycerol-3-phosphate dehydrogenase, mitochondrial	>tr|A2AQR0|A2AQR0_MOUSE Glycerol-3-phosphate dehydrogenase OS=Mus musculus GN=Gpd2 PE=1 SV=1;>sp|Q64521|GPDM_MOUSE Glycerol-3-phosphate dehydrogenase, mitochondrial OS=Mus musculus GN=Gpd2 PE=1 SV=2	2	33	60.8	82.829	104900000	113900000	115980000	131030000	120320000	112160000	146630000	126850000	132100000	129590000	121370000	116280000
Srxn1	A2AQU8;Q9D975	Sulfiredoxin;Sulfiredoxin-1	>tr|A2AQU8|A2AQU8_MOUSE Sulfiredoxin-1 OS=Mus musculus GN=Srxn1 PE=1 SV=1;>sp|Q9D975|SRXN1_MOUSE Sulfiredoxin-1 OS=Mus musculus GN=Srxn1 PE=2 SV=1	2	1	5.8	16.063	0	0	0	0	0	0	0	0	0	0	79906	0
Ccbl1	A2AQY8;Q05CI8;Q8BTY1;A2AQY9	Kynurenine--oxoglutarate transaminase 1	>tr|A2AQY8|A2AQY8_MOUSE Kynurenine--oxoglutarate transaminase 1 OS=Mus musculus GN=Ccbl1 PE=1 SV=1;>tr|Q05CI8|Q05CI8_MOUSE Ccbl1 protein OS=Mus musculus GN=Ccbl1 PE=2 SV=1;>sp|Q8BTY1|KAT1_MOUSE Kynurenine--oxoglutarate transaminase 1 OS=Mus musculus GN=Ccb	4	3	9.1	42.235	339180	738530	0	0	0	355060	381480	0	447030	0	462270	294250
Ppig	Q05CC5;Q504N1;Q05DE4;B2RWT5;A2AR02;Q3UZ38;Q80VC1;A2AR01	Peptidyl-prolyl cis-trans isomerase G;Peptidyl-prolyl cis-trans isomerase	>tr|Q05CC5|Q05CC5_MOUSE Ppig protein (Fragment) OS=Mus musculus GN=Ppig PE=2 SV=1;>tr|Q504N1|Q504N1_MOUSE Ppig protein (Fragment) OS=Mus musculus GN=Ppig PE=2 SV=1;>tr|Q05DE4|Q05DE4_MOUSE Ppig protein (Fragment) OS=Mus musculus GN=Ppig PE=2 SV=1;>tr|B2RWT5	8	5	17.4	46.291	0	0	658600	501480	0	505190	561390	508980	0	716230	755460	1510500
Slc2a6	A2AR26;Q8BTN2;Q3UDF0;Q3TLU5		>tr|A2AR26|A2AR26_MOUSE Protein Slc2a6 OS=Mus musculus GN=Slc2a6 PE=1 SV=1;>tr|Q8BTN2|Q8BTN2_MOUSE Putative uncharacterized protein OS=Mus musculus GN=Slc2a6 PE=2 SV=1;>tr|Q3UDF0|Q3UDF0_MOUSE Protein Slc2a6 OS=Mus musculus GN=Slc2a6 PE=1 SV=1;>tr|Q3TLU5|Q3	4	1	2.7	48.547	0	0	0	0	0	0	0	0	92369	0	0	0
Ppip5k1	B9EHS3;A2ARP1;F6Q5C6;F7AST3;F6VID9	Inositol hexakisphosphate and diphosphoinositol-pentakisphosphate kinase 1	>tr|B9EHS3|B9EHS3_MOUSE Hisppd2a protein OS=Mus musculus GN=Ppip5k1 PE=2 SV=1;>sp|A2ARP1|VIP1_MOUSE Inositol hexakisphosphate and diphosphoinositol-pentakisphosphate kinase 1 OS=Mus musculus GN=Ppip5k1 PE=2 SV=1	5	17	15.7	165.42	2138600	1198400	2507200	2040300	1367000	2299100	2230600	1815400	1290900	2317200	2172300	2096700
Map1a	A2ARP8;Q9QYR6	Microtubule-associated protein 1A;MAP1A heavy chain;MAP1 light chain LC2	>tr|A2ARP8|A2ARP8_MOUSE Microtubule-associated protein 1A OS=Mus musculus GN=Map1a PE=1 SV=1;>sp|Q9QYR6|MAP1A_MOUSE Microtubule-associated protein 1A OS=Mus musculus GN=Map1a PE=1 SV=2	2	103	51	325.88	484700000	506580000	469080000	540490000	537030000	538980000	511960000	579510000	587470000	493500000	494870000	541880000
Ankrd63	A2ARS0	Ankyrin repeat domain-containing protein 63	>sp|A2ARS0|ANR63_MOUSE Ankyrin repeat domain-containing protein 63 OS=Mus musculus GN=Ankrd63 PE=3 SV=1	1	6	16.9	41.067	611820	499740	520840	562370	632100	1173600	0	584810	448870	2179800	372340	0
Pkp4	A2AS45;Q68FH0;Q3UIX3;A2AS44;Q05D18;V9GXG7	Plakophilin-4	>tr|A2AS45|A2AS45_MOUSE Plakophilin-4 OS=Mus musculus GN=Pkp4 PE=1 SV=1;>sp|Q68FH0|PKP4_MOUSE Plakophilin-4 OS=Mus musculus GN=Pkp4 PE=1 SV=1;>tr|Q3UIX3|Q3UIX3_MOUSE Putative uncharacterized protein (Fragment) OS=Mus musculus GN=Pkp4 PE=2 SV=1;>tr|A2AS44|A	6	25	29	128.53	8447000	8309500	5677200	7271400	10667000	7796100	7267900	6243000	11140000	6095100	5873000	8079200
Pkp4	A2AS47		>tr|A2AS47|A2AS47_MOUSE Plakophilin-4 OS=Mus musculus GN=Pkp4 PE=1 SV=1	1	2	3.8	95.208	0	0	0	0	0	0	0	0	0	0	150510	0
Scn3a	A2ASI5;Q68V28;Q68V26;Q3UF73	Sodium channel protein	>tr|A2ASI5|A2ASI5_MOUSE Sodium channel protein OS=Mus musculus GN=Scn3a PE=1 SV=1	4	1	0.7	220.88	0	0	81512	0	0	0	0	0	0	0	0	0
Nsun6	A2ASK1;Q7TS68	Putative methyltransferase NSUN6	>tr|A2ASK1|A2ASK1_MOUSE Putative methyltransferase NSUN6 OS=Mus musculus GN=Nsun6 PE=1 SV=1;>sp|Q7TS68|NSUN6_MOUSE Putative methyltransferase NSUN6 OS=Mus musculus GN=Nsun6 PE=2 SV=2	2	1	4.7	46.328	0	0	0	0	0	0	0	0	0	0	58240	0
Ccdc141	A2AST1;E9Q8Q6;Q8BLD3;Q8BLW1;Q9D003		>tr|A2AST1|A2AST1_MOUSE Coiled-coil protein associated with myosin II and DISC1 OS=Mus musculus GN=Ccdc141 PE=1 SV=1;>tr|E9Q8Q6|E9Q8Q6_MOUSE Protein Ccdc141 OS=Mus musculus GN=Ccdc141 PE=1 SV=2;>tr|Q8BLD3|Q8BLD3_MOUSE Putative uncharacterized protein (Frag	5	3	2.3	164.9	0	0	0	0	0	0	0	0	0	171930	0	138010
Rapgef4	A2ASW4;Q571A8;Q9EQZ6;A2ASW8;Q9CS95;F7BXV7	Rap guanine nucleotide exchange factor 4	>tr|A2ASW4|A2ASW4_MOUSE Rapgef4 protein OS=Mus musculus GN=Rapgef4 PE=2 SV=1;>tr|Q571A8|Q571A8_MOUSE MKIAA4040 protein (Fragment) OS=Mus musculus GN=Rapgef4 PE=2 SV=1;>sp|Q9EQZ6|RPGF4_MOUSE Rap guanine nucleotide exchange factor 4 OS=Mus musculus GN=Rapgef	6	27	33.6	115.49	15329000	18532000	14350000	16714000	22240000	15552000	16235000	15665000	17249000	14178000	17223000	15855000
Grb14	A2ASX2;Q9JLM9;A2ASX1	Growth factor receptor-bound protein 14	>tr|A2ASX2|A2ASX2_MOUSE Growth factor receptor bound protein 14 OS=Mus musculus GN=Grb14 PE=2 SV=1;>sp|Q9JLM9|GRB14_MOUSE Growth factor receptor-bound protein 14 OS=Mus musculus GN=Grb14 PE=1 SV=1;>tr|A2ASX1|A2ASX1_MOUSE Growth factor receptor-bound protei	3	2	4.1	60.572	0	0	0	0	0	0	0	0	0	372040	0	0
Slc25a25	A2ASZ8;Z4YLR9;F6RC04;A0A0A6YWC1	Calcium-binding mitochondrial carrier protein SCaMC-2	>sp|A2ASZ8|SCMC2_MOUSE Calcium-binding mitochondrial carrier protein SCaMC-2 OS=Mus musculus GN=Slc25a25 PE=2 SV=1	4	13	39.4	52.62	6716300	4498700	5048200	4235400	4197700	6417800	6179300	4836600	8057500	6100800	3598900	5965300
Upf2	A2AT37;F6Q3G7;Q810R2		>tr|A2AT37|A2AT37_MOUSE Protein Upf2 OS=Mus musculus GN=Upf2 PE=1 SV=1	3	8	8.1	147.55	0	0	0	845030	1272900	1628300	607230	550800	0	808300	482880	604340
Gorasp2	Q3TG07;A2ATI9;Q3TX06;Q99JX3;Q3TIK1;A2ATI8;A2ATI6;Q3V458;Q922I9	Golgi reassembly-stacking protein 2	>tr|Q3TG07|Q3TG07_MOUSE Putative uncharacterized protein OS=Mus musculus GN=Gorasp2 PE=2 SV=1;>tr|A2ATI9|A2ATI9_MOUSE Golgi reassembly stacking protein 2, isoform CRA_d OS=Mus musculus GN=Gorasp2 PE=1 SV=1;>tr|Q3TX06|Q3TX06_MOUSE Putative uncharacterized p	9	8	32.3	44.999	5396700	6738500	5908700	7700000	7732000	5865100	4572700	7931200	7647900	5642600	5566600	7081400
Fam171a1	A2ATK9;A2ATL1;A2ATL0;Q8K2R1;A2ATK8		>tr|A2ATK9|A2ATK9_MOUSE Family with sequence similarity 171, member A1 OS=Mus musculus GN=Fam171a1 PE=1 SV=1;>tr|A2ATL1|A2ATL1_MOUSE MCG17280 OS=Mus musculus GN=Fam171a1 PE=1 SV=1;>tr|A2ATL0|A2ATL0_MOUSE Protein Fam171a1 OS=Mus musculus GN=Fam171a1 PE=1 SV	5	7	12.2	97.961	432970	722890	688830	403350	326640	481590	642410	658880	0	508430	531700	750270
Myef2	A2ATP5;A2ATP6;Q8C854;G8JL68;A7UQY4;F6XJA1	Myelin expression factor 2	>tr|A2ATP5|A2ATP5_MOUSE Myelin expression factor 2 OS=Mus musculus GN=Myef2 PE=1 SV=1;>tr|A2ATP6|A2ATP6_MOUSE Myelin expression factor 2 OS=Mus musculus GN=Myef2 PE=1 SV=2;>sp|Q8C854|MYEF2_MOUSE Myelin expression factor 2 OS=Mus musculus GN=Myef2 PE=1 SV=1	6	12	23.8	59.543	6131500	8295700	9304600	8555500	5604300	11395000	13019000	12510000	11166000	8638600	11461000	10483000
Rtn4rl2	A2ATS6;Q7M6Z0	Reticulon-4 receptor-like 2	>tr|A2ATS6|A2ATS6_MOUSE Reticulon-4 receptor-like 2 (Fragment) OS=Mus musculus GN=Rtn4rl2 PE=4 SV=1;>sp|Q7M6Z0|R4RL2_MOUSE Reticulon-4 receptor-like 2 OS=Mus musculus GN=Rtn4rl2 PE=2 SV=1	2	2	6.6	46.843	0	0	840720	783600	0	0	0	0	1108900	0	1572900	0
Cacnb4	Q3TYI5;A2ATZ8;Q8R0S4;J3QK20;O88518;A0A0A6YWX5	Voltage-dependent L-type calcium channel subunit beta-4	>tr|Q3TYI5|Q3TYI5_MOUSE Putative uncharacterized protein (Fragment) OS=Mus musculus GN=Cacnb4 PE=2 SV=1;>tr|A2ATZ8|A2ATZ8_MOUSE Calcium channel, voltage-dependent, beta 4 subunit OS=Mus musculus GN=Cacnb4 PE=4 SV=1;>sp|Q8R0S4|CACB4_MOUSE Voltage-dependent	6	12	35.7	57.662	4453600	5266200	5487200	6271700	6859000	6391100	7605800	8299600	9108900	7060500	7516100	10215000
Psmf1	A2VCP7;A2AU35;Q8BHL8	Proteasome inhibitor PI31 subunit	>tr|A2VCP7|A2VCP7_MOUSE Psmf1 protein (Fragment) OS=Mus musculus GN=Psmf1 PE=2 SV=1;>tr|A2AU35|A2AU35_MOUSE Proteasome (Prosome, macropain) inhibitor subunit 1 OS=Mus musculus GN=Psmf1 PE=2 SV=1;>sp|Q8BHL8|PSMF1_MOUSE Proteasome inhibitor PI31 subunit OS=M	3	4	23.5	26.073	1582200	2110000	1619200	2034900	2117800	2418600	1529000	1344300	3239400	1794700	1419000	1963400
Raly	Q3U3F6;A2AU62;Q64012;A2AU61;Q3TGD3;A2AU60	RNA-binding protein Raly	>tr|Q3U3F6|Q3U3F6_MOUSE HnRNP-associated with lethal yellow, isoform CRA_f OS=Mus musculus GN=Raly PE=2 SV=1;>tr|A2AU62|A2AU62_MOUSE RNA-binding protein Raly (Fragment) OS=Mus musculus GN=Raly PE=1 SV=1;>sp|Q64012|RALY_MOUSE RNA-binding protein Raly OS=Mus	6	7	25.7	31.198	5153600	9135500	6534900	4006500	4597300	6037400	5333900	6209900	12084000	4641800	4012200	6298300
Trp53bp1;Tp53bp1	A2AU91;P70399;A2AU89;Q8C0U1;Q3V1P7;Q8BLA0;A2AU90;Q8BZ87;F6QNC8;F6ZRL3;Q3UG49;F7CE65	Tumor suppressor p53-binding protein 1	>tr|A2AU91|A2AU91_MOUSE Tumor suppressor p53-binding protein 1 OS=Mus musculus GN=Trp53bp1 PE=1 SV=1;>sp|P70399|TP53B_MOUSE Tumor suppressor p53-binding protein 1 OS=Mus musculus GN=Tp53bp1 PE=1 SV=2;>tr|A2AU89|A2AU89_MOUSE Tumor suppressor p53-binding pro	12	21	18.8	212.73	4566000	4860200	3402900	4252600	3087900	3389900	3448900	4722700	3150100	4696700	4113700	3521800
Bbs5	D6RJ69;A2AUC6;Q9CZQ9	Bardet-Biedl syndrome 5 protein homolog	>tr|D6RJ69|D6RJ69_MOUSE Bardet-Biedl syndrome 5 protein homolog OS=Mus musculus GN=Bbs5 PE=1 SV=1;>tr|A2AUC6|A2AUC6_MOUSE Bardet-Biedl syndrome 5 protein homolog OS=Mus musculus GN=Bbs5 PE=1 SV=1;>sp|Q9CZQ9|BBS5_MOUSE Bardet-Biedl syndrome 5 protein homolo	3	1	11.4	9.9442	0	0	0	0	0	0	0	0	0	0	0	68802
Tpd52l2	Q3TAI4;Q9CZ22;A2AUD5;Q9CYZ2;Q3TUJ9;Q8BKP1;F6VQ81;V9GWU5	Tumor protein D54	>tr|Q3TAI4|Q3TAI4_MOUSE Tumor protein D52-like 2, isoform CRA_c OS=Mus musculus GN=Tpd52l2 PE=1 SV=1;>tr|Q9CZ22|Q9CZ22_MOUSE Putative uncharacterized protein OS=Mus musculus GN=Tpd52l2 PE=2 SV=1;>tr|A2AUD5|A2AUD5_MOUSE Tumor protein D54 OS=Mus musculus GN=	8	8	46.6	22.466	10325000	9043000	8122100	9239200	10639000	13374000	9711600	10689000	11261000	9618000	10866000	11073000
Fbxw2	Q9CPQ6;Q99L53;A2AUF9;Q8BS25;Q9QUH1;Q8CCH8;Q60584	F-box/WD repeat-containing protein 2	>tr|Q9CPQ6|Q9CPQ6_MOUSE F-box and WD-40 domain protein 2, isoform CRA_a OS=Mus musculus GN=Fbxw2 PE=2 SV=1;>tr|Q99L53|Q99L53_MOUSE Fbxw2 protein OS=Mus musculus GN=Fbxw2 PE=2 SV=1;>tr|A2AUF9|A2AUF9_MOUSE F-box/WD repeat-containing protein 2 OS=Mus musculus	7	1	5.7	28.048	0	0	0	0	0	0	0	0	0	0	105580	0
Epb4.1l1	B6ZHC9;A2AUK5;B6ZHC4		>tr|B6ZHC9|B6ZHC9_MOUSE Erythrocyte protein band 4.1-like 1 OS=Mus musculus GN=Epb4.1l1 PE=2 SV=1;>tr|A2AUK5|A2AUK5_MOUSE Band 4.1-like protein 1 OS=Mus musculus GN=Epb4.1l1 PE=1 SV=1	3	36	51.1	98.284	85227000	92107000	105310000	93082000	99678000	78767000	100110000	95046000	89823000	97585000	85491000	70239000
Srp14	A2AUM6;P16254	Signal recognition particle 14 kDa protein;Signal recognition particle 14 kDa protein, N-terminally processed	>tr|A2AUM6|A2AUM6_MOUSE Signal recognition particle 14 kDa protein OS=Mus musculus GN=Srp14 PE=1 SV=1;>sp|P16254|SRP14_MOUSE Signal recognition particle 14 kDa protein OS=Mus musculus GN=Srp14 PE=1 SV=1	2	3	27.8	11.234	1494400	2065000	1064600	1161500	853300	0	1416700	1994300	1363000	1953700	1861900	2103100
Pter	A2AUR3;Q60866;A2AUR5	Phosphotriesterase-related protein	>tr|A2AUR3|A2AUR3_MOUSE Phosphotriesterase-related protein (Fragment) OS=Mus musculus GN=Pter PE=1 SV=2;>sp|Q60866|PTER_MOUSE Phosphotriesterase-related protein OS=Mus musculus GN=Pter PE=2 SV=1	3	4	19.9	35.855	0	0	0	830860	671150	0	0	0	0	0	0	0
Dab2ip	F6RK07;A2AUX5;A2AUX3;Q3UHC7;B7ZD29;Q3U2G7;Q52KF5;F6QQP6	Disabled homolog 2-interacting protein	>tr|F6RK07|F6RK07_MOUSE Disabled homolog 2-interacting protein (Fragment) OS=Mus musculus GN=Dab2ip PE=1 SV=1;>tr|A2AUX5|A2AUX5_MOUSE Disabled homolog 2-interacting protein OS=Mus musculus GN=Dab2ip PE=1 SV=1;>tr|A2AUX3|A2AUX3_MOUSE Disabled homolog 2-inte	8	25	29.3	119.53	5839900	6391400	3234600	3538200	4763800	4802900	3936600	5092800	4280600	5453900	6794400	8028400
Wdsub1	A2AUX8;Q9D0I6;F6R860	WD repeat, SAM and U-box domain-containing protein 1	>tr|A2AUX8|A2AUX8_MOUSE WD repeat, SAM and U-box domain-containing protein 1 OS=Mus musculus GN=Wdsub1 PE=1 SV=1;>sp|Q9D0I6|WSDU1_MOUSE WD repeat, SAM and U-box domain-containing protein 1 OS=Mus musculus GN=Wdsub1 PE=2 SV=1;>tr|F6R860|F6R860_MOUSE WD repe	3	2	4.5	45.592	0	0	0	0	0	0	0	0	186100	154480	176770	0
Fibcd1	A2AV25	Fibrinogen C domain-containing protein 1	>sp|A2AV25|FBCD1_MOUSE Fibrinogen C domain-containing protein 1 OS=Mus musculus GN=Fibcd1 PE=2 SV=1	1	1	2.8	50.601	0	0	0	0	0	0	0	0	108240	0	0	0
Rrbp1	A2AVJ7;Q99PL5;Q6ZPS0;Q8C7E8;Q8CAB9;Q3ULC0	Ribosome-binding protein 1	>tr|A2AVJ7|A2AVJ7_MOUSE Ribosome-binding protein 1 OS=Mus musculus GN=Rrbp1 PE=1 SV=1;>sp|Q99PL5|RRBP1_MOUSE Ribosome-binding protein 1 OS=Mus musculus GN=Rrbp1 PE=1 SV=2;>tr|Q6ZPS0|Q6ZPS0_MOUSE MKIAA1398 protein (Fragment) OS=Mus musculus GN=Rrbp1 PE=2 SV	6	24	21	158.39	8837800	8102100	6402700	7071900	7550200	6704100	5171100	6972900	9825800	5388500	5284300	5166300
Ttc4	Q05AH4;A2AVQ9;Q8C2G3;Q3UZC4;Q8R3H9	Tetratricopeptide repeat protein 4	>tr|Q05AH4|Q05AH4_MOUSE Ttc4 protein OS=Mus musculus GN=Ttc4 PE=2 SV=1;>tr|A2AVQ9|A2AVQ9_MOUSE Tetratricopeptide repeat protein 4 OS=Mus musculus GN=Ttc4 PE=1 SV=1;>tr|Q8C2G3|Q8C2G3_MOUSE Putative uncharacterized protein OS=Mus musculus GN=Ttc4 PE=2 SV=1;>	5	1	10.7	21.405	0	0	0	0	0	0	0	0	145660	0	0	0
Ssrp1	A2AW05;Q05DR5;Q08943	FACT complex subunit SSRP1	>tr|A2AW05|A2AW05_MOUSE FACT complex subunit SSRP1 (Fragment) OS=Mus musculus GN=Ssrp1 PE=1 SV=1;>tr|Q05DR5|Q05DR5_MOUSE Ssrp1 protein (Fragment) OS=Mus musculus GN=Ssrp1 PE=2 SV=1;>sp|Q08943|SSRP1_MOUSE FACT complex subunit SSRP1 OS=Mus musculus GN=Ssrp1	3	12	25.2	71.527	2968500	3958500	3137100	2209500	1239300	3971700	1975800	1633000	2381100	3062300	3083100	3570100
Rabgap1	B2RRC5;A2AWA9;A2AWA7;A2AWB0	Rab GTPase-activating protein 1	>tr|B2RRC5|B2RRC5_MOUSE RAB GTPase activating protein 1 OS=Mus musculus GN=Rabgap1 PE=2 SV=1;>sp|A2AWA9|RBGP1_MOUSE Rab GTPase-activating protein 1 OS=Mus musculus GN=Rabgap1 PE=1 SV=1	4	26	28.9	120.8	9030700	10555000	9784600	10631000	10362000	8447100	9837000	8790200	8083100	10227000	9045700	9787900
Ptprj	A2AWF8;A2AWF9;E9Q4S7;Q64455;Q61373;Q3V2L7	Receptor-type tyrosine-protein phosphatase eta	>tr|A2AWF8|A2AWF8_MOUSE Protein-tyrosine-phosphatase OS=Mus musculus GN=Ptprj PE=1 SV=1;>tr|A2AWF9|A2AWF9_MOUSE Protein-tyrosine-phosphatase OS=Mus musculus GN=Ptprj PE=1 SV=1;>tr|E9Q4S7|E9Q4S7_MOUSE Protein-tyrosine-phosphatase OS=Mus musculus GN=Ptprj PE	6	14	16.5	128.71	2315100	1681800	1990600	2092000	2463000	1739600	3036700	2623400	1680000	2410100	2523900	2695300
Sh3glb2	A2AWI7;Q8R3V5;B0LDS3	Endophilin-B2	>tr|A2AWI7|A2AWI7_MOUSE Endophilin-B2 OS=Mus musculus GN=Sh3glb2 PE=1 SV=1;>sp|Q8R3V5|SHLB2_MOUSE Endophilin-B2 OS=Mus musculus GN=Sh3glb2 PE=2 SV=2;>tr|B0LDS3|B0LDS3_MOUSE Stimulator of prostatic adenocarcinoma-specific T-cells-1 OS=Mus musculus GN=Sh3glb	3	17	45.8	44.907	44102000	57849000	43834000	48702000	54871000	43637000	44298000	48497000	56575000	45941000	37217000	40651000
Sh3glb2	A2AWI9		>tr|A2AWI9|A2AWI9_MOUSE Endophilin-B2 OS=Mus musculus GN=Sh3glb2 PE=1 SV=1	1	1	4.3	41.81	0	0	0	0	0	0	0	0	0	204250	235730	0
Ythdf1	A2AWN8;P59326	YTH domain-containing family protein 1	>tr|A2AWN8|A2AWN8_MOUSE YTH domain family 1, isoform CRA_a OS=Mus musculus GN=Ythdf1 PE=1 SV=1;>sp|P59326|YTHD1_MOUSE YTH domain-containing family protein 1 OS=Mus musculus GN=Ythdf1 PE=2 SV=1	2	4	7.8	63.899	808040	0	1067400	830800	570570	851630	474840	481850	0	686740	906830	628080
Arhgef10l	F6S3V7;A2AWP6;A2AWP8;A4FUT6;F6ZH54;A2AWP4	Rho guanine nucleotide exchange factor 10-like protein	>tr|F6S3V7|F6S3V7_MOUSE Rho guanine nucleotide exchange factor 10-like protein (Fragment) OS=Mus musculus GN=Arhgef10l PE=1 SV=1;>tr|A2AWP6|A2AWP6_MOUSE Rho guanine nucleotide exchange factor 10-like protein OS=Mus musculus GN=Arhgef10l PE=1 SV=1;>sp|A2AWP	6	3	6.4	66.811	0	0	0	0	0	0	0	0	538880	500410	503380	0
Hdac5	A2AWS5;B7ZDF7;Q6P9T4;Q3UJF1;Q3U2E0;B7ZDF5;Q9Z2V6;Q80TW3;B7ZDF6;B7ZDF4;D6RH93;Q99N13	Histone deacetylase 5	>tr|A2AWS5|A2AWS5_MOUSE Histone deacetylase 5 OS=Mus musculus GN=Hdac5 PE=1 SV=1;>tr|B7ZDF7|B7ZDF7_MOUSE Histone deacetylase OS=Mus musculus GN=Hdac5 PE=1 SV=1;>tr|Q6P9T4|Q6P9T4_MOUSE Histone deacetylase OS=Mus musculus GN=Hdac5 PE=2 SV=1;>tr|Q3UJF1|Q3UJF1	12	8	7.7	111.46	0	0	663530	0	0	488070	0	0	749270	862960	949820	809790
Ubtf	A2AWT6;Q9DBH1;A2AWT7;A2AWT5;P25976;Q05DS1;G3UZW9;E9Q4A8	Nucleolar transcription factor 1	>tr|A2AWT6|A2AWT6_MOUSE Nucleolar transcription factor 1 OS=Mus musculus GN=Ubtf PE=1 SV=1;>tr|Q9DBH1|Q9DBH1_MOUSE Putative uncharacterized protein OS=Mus musculus GN=Ubtf PE=2 SV=1;>tr|A2AWT7|A2AWT7_MOUSE Nucleolar transcription factor 1 OS=Mus musculus G	8	11	17.1	85.009	763680	761160	1044600	744900	0	2154100	1741400	1169000	1273200	1269300	1027300	1275800
Epha7	Q8R381;A2BDQ4;Q61772;Q8CC52;Q3V3T7	Ephrin type-A receptor 7	>tr|Q8R381|Q8R381_MOUSE Receptor protein-tyrosine kinase OS=Mus musculus GN=Epha7 PE=2 SV=1;>tr|A2BDQ4|A2BDQ4_MOUSE Receptor protein-tyrosine kinase OS=Mus musculus GN=Epha7 PE=1 SV=1;>sp|Q61772|EPHA7_MOUSE Ephrin type-A receptor 7 OS=Mus musculus GN=Epha7	5	10	11.7	111.39	2271400	2767100	1884400	2434900	2778100	1223000	1387700	1057000	1931100	1375100	2827900	1695400
Btk	A2BDW0;Q7TMU1;P35991	Tyrosine-protein kinase BTK	>tr|A2BDW0|A2BDW0_MOUSE Tyrosine-protein kinase BTK OS=Mus musculus GN=Btk PE=1 SV=1;>tr|Q7TMU1|Q7TMU1_MOUSE Non-specific protein-tyrosine kinase OS=Mus musculus GN=Btk PE=2 SV=1;>sp|P35991|BTK_MOUSE Tyrosine-protein kinase BTK OS=Mus musculus GN=Btk PE=1	3	1	2.3	56.008	0	0	0	0	0	0	0	0	142110	0	0	0
Adnp	Q5RKY4;Q5BL11;Q6ZQ47;Q3UYC8;A2BDX0;Q9Z103;Q8BNY2	Activity-dependent neuroprotector homeobox protein	>tr|Q5RKY4|Q5RKY4_MOUSE Adnp protein (Fragment) OS=Mus musculus GN=Adnp PE=2 SV=1;>tr|Q5BL11|Q5BL11_MOUSE Adnp protein (Fragment) OS=Mus musculus GN=Adnp PE=2 SV=1;>tr|Q6ZQ47|Q6ZQ47_MOUSE MKIAA0784 protein (Fragment) OS=Mus musculus GN=Adnp PE=2 SV=1;>tr|Q	7	3	3.7	102.48	934190	1068600	561390	1447000	640820	314700	1011600	561020	714260	618420	306130	304160
Mocs3	A2BDX3;Q14BE0	Adenylyltransferase and sulfurtransferase MOCS3;Molybdopterin-synthase adenylyltransferase;Molybdopterin-synthase sulfurtransferase	>sp|A2BDX3|MOCS3_MOUSE Adenylyltransferase and sulfurtransferase MOCS3 OS=Mus musculus GN=Mocs3 PE=3 SV=1	2	10	32.4	49.374	4191100	7517300	4712500	1759100	2964700	2914200	4549200	6970400	4177100	2126900	2950300	4962700
Las1l	A2BE28	Ribosomal biogenesis protein LAS1L	>sp|A2BE28|LAS1L_MOUSE Ribosomal biogenesis protein LAS1L OS=Mus musculus GN=Las1l PE=1 SV=1	1	2	6.1	89.413	0	0	0	0	0	0	0	0	0	0	107410	0
Wdr34	A2BE91;Q5U4F6	WD repeat-containing protein 34	>tr|A2BE91|A2BE91_MOUSE WD repeat domain 34 OS=Mus musculus GN=Wdr34 PE=1 SV=1;>sp|Q5U4F6|WDR34_MOUSE WD repeat-containing protein 34 OS=Mus musculus GN=Wdr34 PE=2 SV=2	2	1	5.2	58.173	0	0	0	0	0	0	0	0	0	0	90142	0
Set;BC085271	A2BE93;Q5U445;Q3T9S3;Q9EQU5;A2BE92	Protein SET	>tr|A2BE93|A2BE93_MOUSE Protein SET (Fragment) OS=Mus musculus GN=Set PE=1 SV=1;>tr|Q5U445|Q5U445_MOUSE cDNA sequence BC085271 OS=Mus musculus GN=BC085271 PE=2 SV=1;>tr|Q3T9S3|Q3T9S3_MOUSE SET translocation OS=Mus musculus GN=Set PE=2 SV=1;>sp|Q9EQU5|SET_M	5	6	45.6	24.923	25267000	22520000	17026000	24420000	21938000	23557000	20599000	27890000	22491000	21218000	20274000	25492000
Ppih	A2BGI8;Q4G0C5;Q3UWH9;Q3UY37;A2BGI9;Q9D868	Peptidyl-prolyl cis-trans isomerase;Peptidyl-prolyl cis-trans isomerase H	>tr|A2BGI8|A2BGI8_MOUSE Peptidyl-prolyl cis-trans isomerase (Fragment) OS=Mus musculus GN=Ppih PE=1 SV=1;>tr|Q4G0C5|Q4G0C5_MOUSE Peptidyl-prolyl cis-trans isomerase OS=Mus musculus GN=Ppih PE=2 SV=1;>tr|Q3UWH9|Q3UWH9_MOUSE Peptidyl-prolyl cis-trans isomera	6	7	51.9	17.233	784120	551870	536700	603680	854380	1103400	763320	1462600	954770	1244600	1770100	1638200
Arid1a	E9QAQ7;A2BH40;Q8C846;Q8R024;Q6ZWS9	AT-rich interactive domain-containing protein 1A	>tr|E9QAQ7|E9QAQ7_MOUSE AT-rich interactive domain-containing protein 1A OS=Mus musculus GN=Arid1a PE=1 SV=1;>sp|A2BH40|ARI1A_MOUSE AT-rich interactive domain-containing protein 1A OS=Mus musculus GN=Arid1a PE=1 SV=1	5	7	5.2	242.67	251580	0	0	512210	0	730160	395300	0	216940	472120	421930	463370
Fbxo3	A2BHN6;Q9DC63	F-box only protein 3	>tr|A2BHN6|A2BHN6_MOUSE F-box only protein 3 OS=Mus musculus GN=Fbxo3 PE=1 SV=1;>sp|Q9DC63|FBX3_MOUSE F-box only protein 3 OS=Mus musculus GN=Fbxo3 PE=2 SV=1	2	6	24.4	40.963	0	0	0	309500	817710	386560	405090	596820	0	0	0	0
Psip1	A2BI12		>tr|A2BI12|A2BI12_MOUSE PC4 and SFRS1-interacting protein OS=Mus musculus GN=Psip1 PE=1 SV=1	1	1	4	36.968	0	0	0	0	0	0	0	0	0	252080	321830	1383000
CD59A;Cd59a	Q920G6;A2BI31;O55186	CD59A glycoprotein	>tr|Q920G6|Q920G6_MOUSE CD59A OS=Mus musculus GN=CD59A PE=4 SV=1;>tr|A2BI31|A2BI31_MOUSE CD59a antigen OS=Mus musculus GN=Cd59a PE=2 SV=1;>sp|O55186|CD59A_MOUSE CD59A glycoprotein OS=Mus musculus GN=Cd59a PE=2 SV=1	3	1	13.8	13.674	0	0	0	0	0	0	0	0	0	0	0	127720
Gp1ba	A2CFB8;O35930	Platelet glycoprotein Ib alpha chain	>tr|A2CFB8|A2CFB8_MOUSE Glycoprotein 1b, alpha polypeptide OS=Mus musculus GN=Gp1ba PE=2 SV=1;>sp|O35930|GP1BA_MOUSE Platelet glycoprotein Ib alpha chain OS=Mus musculus GN=Gp1ba PE=3 SV=2	2	1	2.7	80.054	0	0	0	0	0	0	0	0	110790	0	0	0
Prrt1	A2CG20;O35449;Q14C00	Proline-rich transmembrane protein 1	>tr|A2CG20|A2CG20_MOUSE Proline-rich transmembrane protein 1 OS=Mus musculus GN=Prrt1 PE=4 SV=1;>sp|O35449|PRRT1_MOUSE Proline-rich transmembrane protein 1 OS=Mus musculus GN=Prrt1 PE=1 SV=1	3	3	12.1	31.389	2871800	1588500	4208700	6354800	3927200	4012200	4694300	3006400	6325200	1689200	1372800	1066100
Kalrn	A2CG49;F6QYT9;D3Z4R2;D3Z534;D3Z532;D3Z535	Kalirin	>sp|A2CG49|KALRN_MOUSE Kalirin OS=Mus musculus GN=Kalrn PE=1 SV=1;>tr|F6QYT9|F6QYT9_MOUSE Kalirin (Fragment) OS=Mus musculus GN=Kalrn PE=1 SV=1	6	48	22.1	337	11788000	11074000	11028000	15166000	15119000	10243000	10494000	11670000	13072000	8324700	11313000	8601000
Mep;Ephb6	A2JY28;O08644	Ephrin type-B receptor 6	>tr|A2JY28|A2JY28_MOUSE Ephrin type A receptor OS=Mus musculus GN=Mep PE=4 SV=1;>sp|O08644|EPHB6_MOUSE Ephrin type-B receptor 6 OS=Mus musculus GN=Ephb6 PE=2 SV=4	2	7	9.1	109.12	0	0	0	0	0	0	0	0	0	385810	402130	577910
CP3-10VL;CP1-10VL;CP1-5VL	A2N494;B5UB65;B5UB63;B5UB61		>tr|A2N494|A2N494_MOUSE Aberrantly recombined kappa chain Vk8/J1 region (Fragment) OS=Mus musculus PE=1 SV=1;>tr|B5UB65|B5UB65_MOUSE CP3-10 light chain variable region (Fragment) OS=Mus musculus GN=CP3-10VL PE=2 SV=1;>tr|B5UB63|B5UB63_MOUSE CP1-10 light ch	4	2	26.3	12.632	0	0	1775200	0	0	0	0	0	0	0	0	0
	A2NMA3;P01636		>tr|A2NMA3|A2NMA3_MOUSE Anti-carcinoma embryonic antigen light chain variable region (Fragment) OS=Mus musculus PE=2 SV=1	2	2	20.6	11.644	0	0	0	0	0	0	0	0	0	0	164300	0
G8(anti-MRBC) V-2/ J-L	A2NW56;Q920E6;P01635;Q5R3T5	Ig kappa chain V-V region K2	>tr|A2NW56|A2NW56_MOUSE E8 variable light chain (Fragment) OS=Mus musculus PE=2 SV=1;>tr|Q920E6|Q920E6_MOUSE Pterin-mimicking anti-idiotope kappa chain variable region (Fragment) OS=Mus musculus PE=4 SV=1;>sp|P01635|KV5A3_MOUSE Ig kappa chain V-V region K2	4	1	12.1	11.685	0	0	0	0	0	0	0	0	0	0	0	51190
Mib1	F6ZBL2;A2RRJ6;Q80SY4;Q3TSS1;F6YFW9	E3 ubiquitin-protein ligase MIB1	>tr|F6ZBL2|F6ZBL2_MOUSE E3 ubiquitin-protein ligase MIB1 (Fragment) OS=Mus musculus GN=Mib1 PE=1 SV=1;>tr|A2RRJ6|A2RRJ6_MOUSE Mib1 protein OS=Mus musculus GN=Mib1 PE=2 SV=1;>sp|Q80SY4|MIB1_MOUSE E3 ubiquitin-protein ligase MIB1 OS=Mus musculus GN=Mib1 PE=1	5	4	8	69.637	584820	0	427600	0	0	399220	0	0	0	453940	465670	488810
Slk	A2RRK3;O54988;Q3UG53;A1A553;Q5DTS2;O55098	STE20-like serine/threonine-protein kinase	>tr|A2RRK3|A2RRK3_MOUSE Slk protein OS=Mus musculus GN=Slk PE=2 SV=1;>sp|O54988|SLK_MOUSE STE20-like serine/threonine-protein kinase OS=Mus musculus GN=Slk PE=1 SV=2	6	32	36.7	137.71	12851000	14089000	10868000	12057000	13332000	11149000	10212000	12630000	8620900	12312000	9883500	10991000
Coro1b	A2RS22;Q9WUM3;D3YUG6	Coronin;Coronin-1B	>tr|A2RS22|A2RS22_MOUSE Coronin OS=Mus musculus GN=Coro1b PE=2 SV=1;>sp|Q9WUM3|COR1B_MOUSE Coronin-1B OS=Mus musculus GN=Coro1b PE=1 SV=1	3	12	34.3	53.912	24920000	17715000	19809000	21206000	19760000	24525000	18437000	18295000	13360000	16248000	16558000	16919000
Pepd	A2RS23;Q11136;G3UXC5	Xaa-Pro dipeptidase	>tr|A2RS23|A2RS23_MOUSE Peptidase D OS=Mus musculus GN=Pepd PE=2 SV=1;>sp|Q11136|PEPD_MOUSE Xaa-Pro dipeptidase OS=Mus musculus GN=Pepd PE=2 SV=3	3	16	40.2	55.028	6509400	8714600	11027000	8725900	8906300	9550200	6874900	7939400	10287000	9412200	9860600	9917100
Kctd6	A2RS47;Q8BNL5	BTB/POZ domain-containing protein KCTD6	>tr|A2RS47|A2RS47_MOUSE Potassium channel tetramerisation domain containing 6 OS=Mus musculus GN=Kctd6 PE=2 SV=1;>sp|Q8BNL5|KCTD6_MOUSE BTB/POZ domain-containing protein KCTD6 OS=Mus musculus GN=Kctd6 PE=2 SV=1	2	2	8.9	27.624	0	0	0	0	0	0	0	0	0	133650	0	0
Tmed2	Q8C1Z9;F6V6T4;A2RS53;Q9R0Q3;Q3THL1;Q3U9H7;Q8BPI2	Transmembrane emp24 domain-containing protein 2	>tr|Q8C1Z9|Q8C1Z9_MOUSE Putative uncharacterized protein OS=Mus musculus PE=2 SV=1;>tr|F6V6T4|F6V6T4_MOUSE Transmembrane emp24 domain-containing protein 2 (Fragment) OS=Mus musculus GN=Tmed2 PE=1 SV=1;>tr|A2RS53|A2RS53_MOUSE Transmembrane emp24 domain traf	7	5	39	18.262	4092800	4541600	2299900	2340000	3416100	2615800	2091500	2204300	3268600	2983100	3195200	2450300
Crkl	A2RS58;P47941;Q8R5B8	Crk-like protein	>tr|A2RS58|A2RS58_MOUSE V-crk sarcoma virus CT10 oncogene homolog (Avian)-like OS=Mus musculus GN=Crkl PE=2 SV=1;>sp|P47941|CRKL_MOUSE Crk-like protein OS=Mus musculus GN=Crkl PE=1 SV=2	3	10	47.5	33.83	5729600	4296500	6681500	7706800	5734300	4634900	4288900	4600600	2816700	5530400	7567500	6210400
Snrnp70	A2RS68;Q62376;Q9CR32;Q6ZWP0;Q7TT81;Q99LY5	U1 small nuclear ribonucleoprotein 70 kDa	>tr|A2RS68|A2RS68_MOUSE Small nuclear ribonucleoprotein 70 (U1) OS=Mus musculus GN=Snrnp70 PE=2 SV=1;>sp|Q62376|RU17_MOUSE U1 small nuclear ribonucleoprotein 70 kDa OS=Mus musculus GN=Snrnp70 PE=1 SV=2;>tr|Q9CR32|Q9CR32_MOUSE Putative uncharacterized prote	6	8	21.7	51.991	5077000	7516700	4175500	4624700	5163700	4180400	5027300	6908100	3795800	5192100	6245800	6464700
Tmed5	Q8VCE7;A2RS96;Q9CXE7;Q3U9T7	Transmembrane emp24 domain-containing protein 5	>tr|Q8VCE7|Q8VCE7_MOUSE Transmembrane emp24 protein transport domain containing 5 OS=Mus musculus GN=Tmed5 PE=2 SV=1;>tr|A2RS96|A2RS96_MOUSE Transmembrane emp24 protein transport domain containing 5 OS=Mus musculus GN=Tmed5 PE=2 SV=1;>sp|Q9CXE7|TMED5_MOUSE	4	2	9.2	26.186	0	0	0	0	1297600	0	527630	518750	0	558490	560830	423630
Nap1l4	A2RSB1;B7ZNL2;Q8C1W9;Q78ZA7	Nucleosome assembly protein 1-like 4	>tr|A2RSB1|A2RSB1_MOUSE Nucleosome assembly protein 1-like 4 OS=Mus musculus GN=Nap1l4 PE=2 SV=1;>tr|B7ZNL2|B7ZNL2_MOUSE Nap1l4 protein OS=Mus musculus GN=Nap1l4 PE=2 SV=1;>tr|Q8C1W9|Q8C1W9_MOUSE Putative uncharacterized protein OS=Mus musculus GN=Nap1l4 P	4	14	63.2	42.679	39175000	27418000	43296000	38509000	30218000	40497000	25763000	27886000	32276000	27267000	23648000	31953000
Ube2b;Mhr6a	A2RSE4;P63147;Q8VH44	Ubiquitin-conjugating enzyme E2 B	>tr|A2RSE4|A2RSE4_MOUSE Ubiquitin-conjugating enzyme E2B, RAD6 homology (S. cerevisiae) OS=Mus musculus GN=Ube2b PE=2 SV=1;>sp|P63147|UBE2B_MOUSE Ubiquitin-conjugating enzyme E2 B OS=Mus musculus GN=Ube2b PE=1 SV=1;>tr|Q8VH44|Q8VH44_MOUSE Ubiquitin-conjuga	3	1	11.2	17.312	0	0	0	0	0	0	0	0	0	0	142160	0
Commd1;Gm28048	Q3UGT3;A2RSF1;Q8K4M5;Q8VI86;G8JL54;F7BCN0;F7BZY0	COMM domain-containing protein 1	>tr|Q3UGT3|Q3UGT3_MOUSE Putative uncharacterized protein OS=Mus musculus GN=Commd1 PE=2 SV=1;>tr|A2RSF1|A2RSF1_MOUSE COMM domain containing 1 OS=Mus musculus GN=Commd1 PE=2 SV=1;>sp|Q8K4M5|COMD1_MOUSE COMM domain-containing protein 1 OS=Mus musculus GN=Com	7	4	34.1	15.35	0	0	0	0	0	822460	451560	0	0	656180	860530	846980
Sv2c	A2RSH4;Q69ZS6;Q3UVQ0	Synaptic vesicle glycoprotein 2C	>tr|A2RSH4|A2RSH4_MOUSE Sv2c protein OS=Mus musculus GN=Sv2c PE=1 SV=1;>sp|Q69ZS6|SV2C_MOUSE Synaptic vesicle glycoprotein 2C OS=Mus musculus GN=Sv2c PE=1 SV=2;>tr|Q3UVQ0|Q3UVQ0_MOUSE Putative uncharacterized protein (Fragment) OS=Mus musculus GN=Sv2c PE=2	3	4	6.6	76.208	2417300	2564200	2814700	1021100	1314900	2679500	2155300	1783500	2244700	3746900	1820100	2534200
Uhrf1bp1l	A2RSJ4;Q8C318;Q922V6;Q9D574	UHRF1-binding protein 1-like	>sp|A2RSJ4|UH1BL_MOUSE UHRF1-binding protein 1-like OS=Mus musculus GN=Uhrf1bp1l PE=1 SV=2;>tr|Q8C318|Q8C318_MOUSE Putative uncharacterized protein (Fragment) OS=Mus musculus GN=Uhrf1bp1l PE=2 SV=1	4	23	21.1	161.94	2090300	2674200	2854000	3507000	5064100	3739500	4055800	4065600	3808000	3108000	3583300	3059800
Dennd5b	A2RSQ0;B8JKU3	DENN domain-containing protein 5B	>sp|A2RSQ0|DEN5B_MOUSE DENN domain-containing protein 5B OS=Mus musculus GN=Dennd5b PE=1 SV=2	2	6	6.3	144.63	0	0	0	0	224710	568330	0	0	220090	285580	263790	282900
Aga	B7ZNK6;A2RSS6;Q64191	N(4)-(beta-N-acetylglucosaminyl)-L-asparaginase;Glycosylasparaginase alpha chain;Glycosylasparaginase beta chain	>tr|B7ZNK6|B7ZNK6_MOUSE Aga protein OS=Mus musculus GN=Aga PE=2 SV=1;>tr|A2RSS6|A2RSS6_MOUSE Aspartylglucosaminidase OS=Mus musculus GN=Aga PE=2 SV=1;>sp|Q64191|ASPG_MOUSE N(4)-(beta-N-acetylglucosaminyl)-L-asparaginase OS=Mus musculus GN=Aga PE=2 SV=1	3	1	3.6	35.925	0	0	0	0	0	0	0	0	0	0	0	279690
Cox4i1	A2RSV8;P19783;M0QWX7;M0QWX2;D6RG40	Cytochrome c oxidase subunit 4 isoform 1, mitochondrial	>tr|A2RSV8|A2RSV8_MOUSE Cytochrome c oxidase subunit IV isoform 1 OS=Mus musculus GN=Cox4i1 PE=2 SV=1;>sp|P19783|COX41_MOUSE Cytochrome c oxidase subunit 4 isoform 1, mitochondrial OS=Mus musculus GN=Cox4i1 PE=1 SV=2	5	10	58	19.53	79067000	74851000	109780000	77906000	117410000	151630000	142040000	166200000	191180000	157880000	154330000	134590000
Amt	A2RSW6;Q8CFA2	Aminomethyltransferase;Aminomethyltransferase, mitochondrial	>tr|A2RSW6|A2RSW6_MOUSE Aminomethyltransferase OS=Mus musculus GN=Amt PE=2 SV=1;>sp|Q8CFA2|GCST_MOUSE Aminomethyltransferase, mitochondrial OS=Mus musculus GN=Amt PE=1 SV=1	2	3	6.9	44.008	0	0	0	0	482400	0	0	0	0	0	0	0
Tyw5	A2RSX7;G3UW53;E0CZH0	tRNA wybutosine-synthesizing protein 5	>sp|A2RSX7|TYW5_MOUSE tRNA wybutosine-synthesizing protein 5 OS=Mus musculus GN=Tyw5 PE=2 SV=2;>tr|G3UW53|G3UW53_MOUSE RIKEN cDNA 1110034B05, isoform CRA_c (Fragment) OS=Mus musculus GN=Tyw5 PE=1 SV=1	3	3	11.1	36.632	0	0	0	0	0	0	0	0	222900	0	0	0
Arfip1	A2RSX9;E9Q3G5;G5E8V9;Q3TVE1;E9QAY5		>tr|A2RSX9|A2RSX9_MOUSE Arfip1 protein OS=Mus musculus GN=Arfip1 PE=1 SV=1;>tr|E9Q3G5|E9Q3G5_MOUSE Protein Arfip1 OS=Mus musculus GN=Arfip1 PE=1 SV=1;>tr|G5E8V9|G5E8V9_MOUSE MCG18094 OS=Mus musculus GN=Arfip1 PE=1 SV=1;>tr|Q3TVE1|Q3TVE1_MOUSE Putative unch	5	8	34	38.416	1019500	2838700	1602600	3226500	4196300	1869400	2360600	4556600	3444400	1419100	1152100	892750
Trmt1l	A2RSY6	TRMT1-like protein	>sp|A2RSY6|TRM1L_MOUSE TRMT1-like protein OS=Mus musculus GN=Trmt1l PE=2 SV=1	1	1	1.9	80.86	0	0	0	0	0	0	0	0	0	0	0	132920
Lass1;Cers1	A2RT05;P27545	Ceramide synthase 1	>tr|A2RT05|A2RT05_MOUSE LAG1 homolog, ceramide synthase 1 OS=Mus musculus GN=Lass1 PE=2 SV=1;>sp|P27545|CERS1_MOUSE Ceramide synthase 1 OS=Mus musculus GN=Cers1 PE=1 SV=1	2	4	10.9	40.1	1513600	2160600	1122600	1774700	1749400	1639100	0	0	0	4051300	1630200	2819100
Omp	A2RT14;Q64288;Q3UZQ4	Olfactory marker protein	>tr|A2RT14|A2RT14_MOUSE Olfactory marker protein OS=Mus musculus GN=Omp PE=2 SV=1;>sp|Q64288|OMP_MOUSE Olfactory marker protein OS=Mus musculus GN=Omp PE=1 SV=3;>tr|Q3UZQ4|Q3UZQ4_MOUSE Putative uncharacterized protein OS=Mus musculus GN=Omp PE=2 SV=1	3	7	52.1	18.866	90955000	21873	58018	1981600	8888900	0	105470	0	0	29329	26637	47152
Mars2	A2RT28;Q499X9	Methionine--tRNA ligase, mitochondrial	>tr|A2RT28|A2RT28_MOUSE Methionine-tRNA synthetase 2 (Mitochondrial) OS=Mus musculus GN=Mars2 PE=2 SV=1;>sp|Q499X9|SYMM_MOUSE Methionine--tRNA ligase, mitochondrial OS=Mus musculus GN=Mars2 PE=2 SV=2	2	8	18.1	65.804	767880	898220	776110	1142500	1224500	283030	821970	935870	1524000	966190	1578900	1107600
Spg21	A2RT57;Q9CQC8	Maspardin	>tr|A2RT57|A2RT57_MOUSE Spastic paraplegia 21 homolog (Human) OS=Mus musculus GN=Spg21 PE=2 SV=1;>sp|Q9CQC8|SPG21_MOUSE Maspardin OS=Mus musculus GN=Spg21 PE=1 SV=1	2	6	25.3	34.952	649660	1174800	294020	422540	0	632750	555760	669680	535680	784050	566910	0
Fbxl16	B2RPY3;A2RT62	F-box/LRR-repeat protein 16	>tr|B2RPY3|B2RPY3_MOUSE F-box and leucine-rich repeat protein 16 OS=Mus musculus GN=Fbxl16 PE=2 SV=1;>sp|A2RT62|FXL16_MOUSE F-box/LRR-repeat protein 16 OS=Mus musculus GN=Fbxl16 PE=2 SV=1	2	14	43.6	51.878	10445000	6794300	11079000	13730000	13208000	16639000	16936000	12295000	12095000	17826000	19577000	19074000
Ckm	Q9D6U7;A2RTA0;P07310	Creatine kinase M-type	>tr|Q9D6U7|Q9D6U7_MOUSE Putative uncharacterized protein OS=Mus musculus GN=Ckm PE=2 SV=1;>tr|A2RTA0|A2RTA0_MOUSE Creatine kinase, muscle OS=Mus musculus GN=Ckm PE=2 SV=1;>sp|P07310|KCRM_MOUSE Creatine kinase M-type OS=Mus musculus GN=Ckm PE=2 SV=1	3	9	30.2	43.03	6726800	4125400	9588100	5016100	2675700	5908600	5491700	6192900	9221300	8359800	8748700	6322000
2005-03-01	A2RTC8;Q3KNM2;F6W8T3	E3 ubiquitin-protein ligase MARCH5	>tr|A2RTC8|A2RTC8_MOUSE MCG13921, isoform CRA_b OS=Mus musculus GN=March5 PE=2 SV=1;>sp|Q3KNM2|MARH5_MOUSE E3 ubiquitin-protein ligase MARCH5 OS=Mus musculus GN=March5 PE=2 SV=1	3	4	19.1	31.231	1447500	1829100	2730000	2638500	4313100	2232900	3628400	3097700	2596700	1665800	1884700	662410
Lcmt1	A2RTH5;Q9D963		>tr|A2RTH5|A2RTH5_MOUSE Leucine carboxyl methyltransferase 1 OS=Mus musculus GN=Lcmt1 PE=1 SV=1	2	9	35.8	38.192	12610000	13821000	14330000	15493000	16813000	14272000	11375000	9803800	15202000	9820300	8837800	10345000
Lgmn	A2RTI3;O89017;Q3UE99	Legumain	>tr|A2RTI3|A2RTI3_MOUSE Legumain OS=Mus musculus GN=Lgmn PE=2 SV=1;>sp|O89017|LGMN_MOUSE Legumain OS=Mus musculus GN=Lgmn PE=1 SV=1;>tr|Q3UE99|Q3UE99_MOUSE Putative uncharacterized protein (Fragment) OS=Mus musculus GN=Lgmn PE=2 SV=1	3	3	8.5	49.372	0	0	0	0	0	0	0	0	0	1165400	1045400	772500
Slc10a4	A2RTJ6;Q3UEZ8;Q8BJG1	Sodium/bile acid cotransporter 4	>tr|A2RTJ6|A2RTJ6_MOUSE MCG15713 OS=Mus musculus GN=Slc10a4 PE=2 SV=1;>sp|Q3UEZ8|NTCP4_MOUSE Sodium/bile acid cotransporter 4 OS=Mus musculus GN=Slc10a4 PE=2 SV=1	3	3	9.6	46.641	0	0	0	0	643690	0	0	0	0	1173000	520610	0
Ube2n	A2RTT4;P61089;A0A087WPV1;Q9CQ37	Ubiquitin-conjugating enzyme E2 N	>tr|A2RTT4|A2RTT4_MOUSE MCG4297 OS=Mus musculus GN=Ube2n PE=2 SV=1;>sp|P61089|UBE2N_MOUSE Ubiquitin-conjugating enzyme E2 N OS=Mus musculus GN=Ube2n PE=1 SV=1	4	8	69.7	17.138	96557000	68827000	120090000	106320000	100580000	115400000	70543000	75836000	59716000	62901000	88289000	85317000
Palm3	A2TJV2	Paralemmin-3	>sp|A2TJV2|PALM3_MOUSE Paralemmin-3 OS=Mus musculus GN=Palm3 PE=2 SV=1	1	3	6	78.787	1204400	1734200	0	0	763120	0	668950	0	0	0	0	0
Mrpl48	A2VCS1;E9QPQ8;Q8JZS9	39S ribosomal protein L48, mitochondrial	>tr|A2VCS1|A2VCS1_MOUSE MCG2852, isoform CRA_a OS=Mus musculus GN=Mrpl48 PE=2 SV=1;>tr|E9QPQ8|E9QPQ8_MOUSE 39S ribosomal protein L48, mitochondrial OS=Mus musculus GN=Mrpl48 PE=1 SV=1;>sp|Q8JZS9|RM48_MOUSE 39S ribosomal protein L48, mitochondrial OS=Mus mu	3	1	8.8	12.94	216530	0	0	0	0	0	0	0	0	0	0	0
Gria3	A2VDF5		>tr|A2VDF5|A2VDF5_MOUSE Gria3 protein OS=Mus musculus GN=Gria3 PE=2 SV=1	1	1	1.6	100.44	0	2253700	0	0	0	0	0	0	0	0	0	0
Ago1	Q8CGU0;A2VDG1;Q8CJG1;Q8BJP2;H3BJ70;Q8CGT8;Q8CJF8;Q8BTF2;H3BL59;A3KFX7;A3KFX6	Protein argonaute;Protein argonaute-1	>tr|Q8CGU0|Q8CGU0_MOUSE Protein argonaute (Fragment) OS=Mus musculus GN=Ago1 PE=3 SV=1;>tr|A2VDG1|A2VDG1_MOUSE Protein argonaute (Fragment) OS=Mus musculus GN=Ago1 PE=2 SV=1;>sp|Q8CJG1|AGO1_MOUSE Protein argonaute-1 OS=Mus musculus GN=Ago1 PE=1 SV=2;>tr|Q8	11	11	18.2	96.516	2210000	1541600	1045500	1064200	771520	806070	541930	0	322290	1062500	523020	1007200
Orai1	A3KCG1;Q8BWG9	Calcium release-activated calcium channel protein 1	>tr|A3KCG1|A3KCG1_MOUSE Calcium release-activated calcium channel 1 OS=Mus musculus GN=Orai1 PE=2 SV=1;>sp|Q8BWG9|CRCM1_MOUSE Calcium release-activated calcium channel protein 1 OS=Mus musculus GN=Orai1 PE=2 SV=1	2	1	3.9	33.061	0	0	0	0	0	0	0	0	0	0	0	92154
Pabpc4;Gm10110	Q91YZ8;D3Z5M2;A3KFU5;A3KFU8;Q99LF8;Q6PHQ9;Q3UX16;V9GXG3		>tr|Q91YZ8|Q91YZ8_MOUSE Polyadenylate-binding protein OS=Mus musculus GN=Pabpc4 PE=1 SV=1;>tr|D3Z5M2|D3Z5M2_MOUSE Polyadenylate-binding protein OS=Mus musculus GN=Gm10110 PE=3 SV=1;>tr|A3KFU5|A3KFU5_MOUSE Polyadenylate-binding protein OS=Mus musculus GN=Pa	8	8	14	67.852	3415200	2466500	3401700	2222000	1821000	1761400	2839900	2435200	2706800	3627800	3339000	4498500
Nt5c1a	A3KFX0	Cytosolic 5-nucleotidase 1A	>sp|A3KFX0|5NT1A_MOUSE Cytosolic 5-nucleotidase 1A OS=Mus musculus GN=Nt5c1a PE=2 SV=1	1	1	3.6	40.678	0	0	0	0	0	0	0	0	0	104150	0	0
Ephb2	A3KG01;A3KG02;A3KG00;Q6P5F1;P54763;F6Q4H2	Ephrin type-B receptor 2	>tr|A3KG01|A3KG01_MOUSE Receptor protein-tyrosine kinase OS=Mus musculus GN=Ephb2 PE=1 SV=2;>tr|A3KG02|A3KG02_MOUSE Receptor protein-tyrosine kinase OS=Mus musculus GN=Ephb2 PE=1 SV=1;>tr|A3KG00|A3KG00_MOUSE Receptor protein-tyrosine kinase OS=Mus musculus	6	9	13.4	109.9	0	993550	266690	498970	831430	1252800	920920	1588000	450950	1173600	1325700	1626300
Ikbkg	A3KG44;Q8VC91;E9Q2Y3;Q7TSS3;O88522;A3KG40;A3KG41;Q3UG24;A3KG38	NF-kappa-B essential modulator	>tr|A3KG44|A3KG44_MOUSE NF-kappa-B essential modulator (Fragment) OS=Mus musculus GN=Ikbkg PE=1 SV=1;>tr|Q8VC91|Q8VC91_MOUSE Ikbkg protein OS=Mus musculus GN=Ikbkg PE=1 SV=1;>tr|E9Q2Y3|E9Q2Y3_MOUSE NF-kappa-B essential modulator OS=Mus musculus GN=Ikbkg PE	9	3	20.5	21.964	0	0	0	0	0	0	0	0	0	305730	351840	403700
Srsf12	A3KG57		>tr|A3KG57|A3KG57_MOUSE Serine/arginine-rich-splicing factor 12 (Fragment) OS=Mus musculus GN=Srsf12 PE=1 SV=1	1	1	4.2	30.363	0	0	0	0	0	0	0	0	0	0	0	0
Kdm1a	G8JL40;A3KG93;Q6ZQ88;F6ZC60;F6Z4I3	Lysine-specific histone demethylase 1A	>tr|G8JL40|G8JL40_MOUSE Lysine-specific histone demethylase 1A (Fragment) OS=Mus musculus GN=Kdm1a PE=1 SV=1;>tr|A3KG93|A3KG93_MOUSE Lysine-specific histone demethylase 1A OS=Mus musculus GN=Kdm1a PE=1 SV=1;>sp|Q6ZQ88|KDM1A_MOUSE Lysine-specific histone de	5	6	13.9	75.422	0	0	627380	0	0	0	0	0	339460	258570	385250	0
Pak3	A3KGC3		>tr|A3KGC3|A3KGC3_MOUSE Serine/threonine-protein kinase PAK 3 (Fragment) OS=Mus musculus GN=Pak3 PE=1 SV=1	1	1	22.6	17.379	0	0	0	0	0	0	0	0	1492400	0	0	0
Hmgn2	A3KGL9		>tr|A3KGL9|A3KGL9_MOUSE Non-histone chromosomal protein HMG-17 OS=Mus musculus GN=Hmgn2 PE=1 SV=1	1	1	16.7	9.7258	0	0	0	0	0	0	0	0	499020	0	0	0
Arpc5l	A3KGQ6;Q9D898	Actin-related protein 2/3 complex subunit 5;Actin-related protein 2/3 complex subunit 5-like protein	>tr|A3KGQ6|A3KGQ6_MOUSE Actin-related protein 2/3 complex subunit 5 OS=Mus musculus GN=Arpc5l PE=1 SV=1;>sp|Q9D898|ARP5L_MOUSE Actin-related protein 2/3 complex subunit 5-like protein OS=Mus musculus GN=Arpc5l PE=1 SV=1	2	8	46.4	17.109	12534000	19369000	11195000	19754000	21567000	3806400	13802000	14572000	14778000	11500000	11165000	16262000
H13;Hm13	A3KGR9;Q9D8V0;Q861Q5;Q6PGJ8	Minor histocompatibility antigen H13	>tr|A3KGR9|A3KGR9_MOUSE Minor histocompatibility antigen H13 (Fragment) OS=Mus musculus GN=H13 PE=1 SV=1;>sp|Q9D8V0|HM13_MOUSE Minor histocompatibility antigen H13 OS=Mus musculus GN=Hm13 PE=1 SV=1;>tr|Q861Q5|Q861Q5_MOUSE H13 protein (Fragment) OS=Mus musc	4	3	8.4	38.174	1767200	1350500	902610	0	0	497060	727860	2462400	0	2316300	1057500	769500
Sptan1	A3KGU5		>tr|A3KGU5|A3KGU5_MOUSE Spectrin alpha chain, non-erythrocytic 1 OS=Mus musculus GN=Sptan1 PE=1 SV=1	1	1	0.7	282.89	878390	1171900	2028100	1069100	0	1134000	1140600	1617000	832400	0	0	0
	648;668649;668650;668651;668652;668653;668654;668655;668656;668657;668658;668659;668660;668661;668662;668663;668664;668665;668666;668667;668668;668669;668670;668671;688600;688601;688602;688603;688604;688605;688606;688607;688608;688609;688610;688611;688612;688613;688614;688615;688616;688617;688618;688619;688620;688621;688622;688623;688624;688625;688626;688627;688628;688629;688630;688631;688632;688…
95;107;166;385;391;425;536;537;642;715;821;998;1034;1096;1110;1148;1186;1233;1234;1237;1240;1336;1449;1485;1587;1599;1679;1680;1703;1705;1719;1819;1891;1912;1917;1919;1960;2015;2056;2089;2129;2265;2277;2301	53740;553741;553742;553743;553744;553745;553746;553747;553748;553749;553750;553751;553752;553753;553754;553755;553756;553757;553758;553759;553760;554933;554934;554935;554936;554937;554938;554939;554940;554941;554942;554943;554944;554945;554946;554947;554948;554949;554950;554951;554952;554953;554954;554955;554956;554957;554958;554959;554960;554961;554962;554963;554964;554965;554966;554967;554968;5…
Sptan1	B9EKJ1;A3KGU7;B2RXX6;B7ZWK3;Q3V1V5;Q3URW8;Q3TYI8;Q58ES7;Q6PA04;A3KGU4;Q3TNY2			11	149	68.4	285.18	1839600000	2040900000	1960000000	1763700000	2136200000	1649000000	1704300000	1944500000	1791300000	1700100000	1570700000	1463100000
	648;668649;668650;668651;668652;668653;668654;668655;668656;668657;668658;668659;668660;668661;668662;668663;668664;668665;668666;668667;668668;668669;668670;668671;688600;688601;688602;688603;688604;688605;688606;688607;688608;688609;688610;688611;688612;688613;688614;688615;688616;688617;688618;688619;688620;688621;688622;688623;688624;688625;688626;688627;688628;688629;688630;688631;688632;688…
95;107;166;385;391;425;536;537;642;715;821;998;1034;1116;1130;1168;1206;1253;1254;1257;1260;1356;1469;1505;1607;1619;1699;1700;1723;1725;1739;1839;1911;1932;1937;1939;1980;2035;2076;2109;2149;2285;2297;2321	48313;548314;548315;548316;548317;548318;550477;550478;550479;550480;550481;550482;550483;550484;550485;550486;550487;550488;550489;550490;550491;550492;550493;550494;550495;550496;550497;550498;550499;550500;550501;550502;550503;550504;550505;550506;550507;550508;550509;550510;553732;553733;553734;553735;553736;553737;553738;553739;553740;553741;553742;553743;553744;553745;553746;553747;553748;5…
Ranbp6	A3KMD2;Q8BIV3	Ran-binding protein 6	>tr|A3KMD2|A3KMD2_MOUSE RAN binding protein 6 OS=Mus musculus GN=Ranbp6 PE=2 SV=1;>sp|Q8BIV3|RNBP6_MOUSE Ran-binding protein 6 OS=Mus musculus GN=Ranbp6 PE=2 SV=3	2	16	17.4	124.59	1422600	1475000	1801000	1544600	1982000	1190200	1892500	1752300	1705300	1280600	1570600	1650100
Mkl2	A3KMF2;Q5DTZ3;G3X8R8;P59759	MKL/myocardin-like protein 2	>tr|A3KMF2|A3KMF2_MOUSE Mkl2 protein (Fragment) OS=Mus musculus GN=Mkl2 PE=2 SV=1;>tr|Q5DTZ3|Q5DTZ3_MOUSE MKIAA1243 protein (Fragment) OS=Mus musculus GN=Mkl2 PE=1 SV=1;>tr|G3X8R8|G3X8R8_MOUSE MCG123888 OS=Mus musculus GN=Mkl2 PE=1 SV=1;>sp|P59759|MKL2_MOU	4	13	18.8	117.42	4514200	5777100	6960800	6705300	8138300	5811700	6123300	7462000	7671600	6123200	6783800	3579000
Vbp1	A3KMJ8;P61759;Q3TIR6	Prefoldin subunit 3	>tr|A3KMJ8|A3KMJ8_MOUSE Vbp1 protein (Fragment) OS=Mus musculus GN=Vbp1 PE=2 SV=1;>sp|P61759|PFD3_MOUSE Prefoldin subunit 3 OS=Mus musculus GN=Vbp1 PE=2 SV=2;>tr|Q3TIR6|Q3TIR6_MOUSE Prefoldin subunit 3 OS=Mus musculus GN=Vbp1 PE=1 SV=1	3	12	58.1	21.963	15560000	13093000	15337000	13773000	10331000	8719200	11262000	17456000	14127000	15059000	13124000	17811000
Ywhaq	A3KML3;F6VW30;P68254;F6YY69	14-3-3 protein theta	>tr|A3KML3|A3KML3_MOUSE MCG126220 OS=Mus musculus GN=Ywhaq PE=2 SV=1;>tr|F6VW30|F6VW30_MOUSE 14-3-3 protein theta (Fragment) OS=Mus musculus GN=Ywhaq PE=1 SV=1;>sp|P68254|1433T_MOUSE 14-3-3 protein theta OS=Mus musculus GN=Ywhaq PE=1 SV=1;>tr|F6YY69|F6YY69	4	13	53.1	27.778	274700000	213750000	365270000	268070000	289950000	428040000	321490000	292820000	366630000	253790000	218080000	288490000
Atp6v0c;Gm15487	E9Q9C5;Q8C1D9;A3KML5;Q80YP7;P63082;A4FVC9;D3Z3B2;Q3UK60	V-type proton ATPase 16 kDa proteolipid subunit	>tr|E9Q9C5|E9Q9C5_MOUSE V-type proton ATPase 16 kDa proteolipid subunit (Fragment) OS=Mus musculus GN=Atp6v0c PE=1 SV=1;>tr|Q8C1D9|Q8C1D9_MOUSE Putative uncharacterized protein OS=Mus musculus GN=Atp6v0c PE=2 SV=1;>tr|A3KML5|A3KML5_MOUSE ATPase, H+ transpo	8	2	28.7	15.265	0	0	1793800	0	0	0	0	0	0	0	547600	0
Ttc38	A3KMP2;D6RH59	Tetratricopeptide repeat protein 38	>sp|A3KMP2|TTC38_MOUSE Tetratricopeptide repeat protein 38 OS=Mus musculus GN=Ttc38 PE=2 SV=2	2	8	20.4	52.223	1358900	1070000	1917900	1157500	931510	1256400	718440	842320	798150	553690	553750	574630
Ptprn2	A3KN68;P80560;Q571D4;Q3UU93;Q70FG5	Receptor-type tyrosine-protein phosphatase N2	>tr|A3KN68|A3KN68_MOUSE Protein-tyrosine-phosphatase OS=Mus musculus GN=Ptprn2 PE=2 SV=1;>sp|P80560|PTPR2_MOUSE Receptor-type tyrosine-protein phosphatase N2 OS=Mus musculus GN=Ptprn2 PE=1 SV=2;>tr|Q571D4|Q571D4_MOUSE MKIAA0387 protein (Fragment) OS=Mus mu	5	17	22.2	111.55	3788900	3054300	3352300	2958000	2456400	2972100	2870500	1941600	2038800	2988100	2399300	2378000
Dclk1	A3KN70;Q8CHG1;Q9JLM7		>tr|A3KN70|A3KN70_MOUSE Dclk1 protein OS=Mus musculus GN=Dclk1 PE=2 SV=1;>tr|Q8CHG1|Q8CHG1_MOUSE MKIAA0369 protein (Fragment) OS=Mus musculus GN=Dclk1 PE=2 SV=1;>tr|Q9JLM7|Q9JLM7_MOUSE Double cortin and calcium/calmodulin-dependent protein kinase-like 1, i	3	1	3.9	82.191	0	0	0	0	0	0	0	0	0	0	0	264540
mt-Atp8;ATP8;Mtatp8	Q7JCZ0;A3R404;P03930;A0A075DCI0	ATP synthase protein 8	>tr|Q7JCZ0|Q7JCZ0_MOUSE ATP synthase protein 8 OS=Mus musculus GN=mt-Atp8 PE=3 SV=1;>tr|A3R404|A3R404_MOUSE ATP synthase protein 8 OS=Mus musculus GN=ATP8 PE=3 SV=1;>sp|P03930|ATP8_MOUSE ATP synthase protein 8 OS=Mus musculus GN=Mtatp8 PE=1 SV=1;>tr|A0A075	4	2	34.3	7.7662	15755000	17475000	11874000	9966300	12442000	36679000	26725000	24688000	33644000	22251000	15043000	25465000
Yod1	A4FTZ0;Q8CB27	Ubiquitin thioesterase OTU1	>tr|A4FTZ0|A4FTZ0_MOUSE YOD1 OTU deubiquitinating enzyme 1 homologue (S. cerevisiae) OS=Mus musculus GN=Yod1 PE=2 SV=1;>sp|Q8CB27|OTU1_MOUSE Ubiquitin thioesterase OTU1 OS=Mus musculus GN=Yod1 PE=1 SV=1	2	3	14.9	33.789	235360	238610	484910	242550	225200	470860	0	0	372630	236220	364910	780040
Mta3	Q3UKM9;Q3U3A7;E9Q794;A4FTZ3;Q6ZPV1;Q3UII8;Q924K8;H3BLE1	Metastasis-associated protein MTA3	>tr|Q3UKM9|Q3UKM9_MOUSE Putative uncharacterized protein OS=Mus musculus GN=Mta3 PE=2 SV=1;>tr|Q3U3A7|Q3U3A7_MOUSE Metastasis-associated protein MTA3 OS=Mus musculus GN=Mta3 PE=1 SV=1;>tr|E9Q794|E9Q794_MOUSE Metastasis-associated protein MTA3 OS=Mus muscul	8	4	13.6	58.466	0	0	0	0	0	0	0	0	0	220500	233110	139040
Iglv1;LOC207685	Q9D8W4;A4FU62;G0YP42;P01843	Ig lambda-1 chain C region	>tr|Q9D8W4|Q9D8W4_MOUSE Beta-2-microglobulin OS=Mus musculus GN=Iglv1 PE=2 SV=1;>tr|A4FU62|A4FU62_MOUSE LOC207685 protein (Fragment) OS=Mus musculus GN=LOC207685 PE=2 SV=1;>tr|G0YP42|G0YP42_MOUSE Anti-human Langerin 2G3 lambda chain OS=Mus musculus PE=1 SV	4	1	13.1	14.253	0	0	0	0	0	0	0	0	141400	0	0	0
Dagla	A4FU75;Q6WQJ1;S4R2M3	Sn1-specific diacylglycerol lipase alpha	>tr|A4FU75|A4FU75_MOUSE Dagla protein (Fragment) OS=Mus musculus GN=Dagla PE=2 SV=1;>sp|Q6WQJ1|DGLA_MOUSE Sn1-specific diacylglycerol lipase alpha OS=Mus musculus GN=Dagla PE=1 SV=2	3	20	28.8	115.24	3888400	4277800	3720500	5817200	5884300	4762700	4587400	5967800	4582700	4672200	5127000	5131900
Ctsf	A4FUP7;Q99KQ9;Q9ES93;Q9R013	Cathepsin F	>tr|A4FUP7|A4FUP7_MOUSE Ctsf protein (Fragment) OS=Mus musculus GN=Ctsf PE=2 SV=1;>tr|Q99KQ9|Q99KQ9_MOUSE Ctsf protein (Fragment) OS=Mus musculus GN=Ctsf PE=2 SV=2;>tr|Q9ES93|Q9ES93_MOUSE Cathepsin F OS=Mus musculus GN=Ctsf PE=2 SV=1;>sp|Q9R013|CATF_MOUSE	4	3	19.5	19.276	0	0	691810	382120	347520	0	350150	0	0	523170	337890	414120
Rims4	A4FUQ0;P60191;Q3UYK4	Regulating synaptic membrane exocytosis protein 4	>tr|A4FUQ0|A4FUQ0_MOUSE Rims4 protein (Fragment) OS=Mus musculus GN=Rims4 PE=2 SV=1;>sp|P60191|RIMS4_MOUSE Regulating synaptic membrane exocytosis protein 4 OS=Mus musculus GN=Rims4 PE=2 SV=1	3	3	20.1	29.198	0	0	0	0	0	0	0	0	0	0	321620	0
Slc35e1	A4FUQ6;Q8CD26	Solute carrier family 35 member E1	>tr|A4FUQ6|A4FUQ6_MOUSE Solute carrier family 35, member E1 OS=Mus musculus GN=Slc35e1 PE=2 SV=1;>sp|Q8CD26|S35E1_MOUSE Solute carrier family 35 member E1 OS=Mus musculus GN=Slc35e1 PE=2 SV=2	2	1	4.5	29.887	0	0	0	0	0	0	0	0	0	176610	0	0
Rps16	A4FUS1;Q641N3;Q5CZY9;P14131	40S ribosomal protein S16	>tr|A4FUS1|A4FUS1_MOUSE MCG123443 OS=Mus musculus GN=Rps16 PE=2 SV=1;>tr|Q641N3|Q641N3_MOUSE Rps16 protein (Fragment) OS=Mus musculus GN=Rps16 PE=2 SV=1;>tr|Q5CZY9|Q5CZY9_MOUSE Rps16 protein OS=Mus musculus GN=Rps16 PE=2 SV=1;>sp|P14131|RS16_MOUSE 40S ribo	4	8	38.4	16.445	22860000	23038000	24581000	13612000	21122000	26365000	19007000	16814000	19022000	11302000	15133000	22404000
Nkain1	A4FUT4;Q9D035	Sodium/potassium-transporting ATPase subunit beta-1-interacting protein 1	>tr|A4FUT4|A4FUT4_MOUSE Nkain1 protein (Fragment) OS=Mus musculus GN=Nkain1 PE=2 SV=1;>sp|Q9D035|NKAI1_MOUSE Sodium/potassium-transporting ATPase subunit beta-1-interacting protein 1 OS=Mus musculus GN=Nkain1 PE=1 SV=2	2	1	5.4	26.116	0	0	0	0	0	0	0	0	0	0	0	134000
Ctnna3	Q14DP5;A4GE64;Q65CL1;A4GE65	Catenin alpha-3	>tr|Q14DP5|Q14DP5_MOUSE Catenin (Cadherin associated protein), alpha 3 OS=Mus musculus GN=Ctnna3 PE=2 SV=1;>tr|A4GE64|A4GE64_MOUSE Alpha-T-catenin OS=Mus musculus GN=Ctnna3 PE=2 SV=1;>sp|Q65CL1|CTNA3_MOUSE Catenin alpha-3 OS=Mus musculus GN=Ctnna3 PE=1 SV=	4	4	9.8	99.806	0	0	327160	0	0	612750	503580	0	255580	225700	160160	309130
Cadps2	A4PI81;S4R1C6;E9Q835;Q8BYR5;E9Q5C0;E9PVF7;A4PI82;F6SH36;A4PI83;A4PI84;A4PI80	Calcium-dependent secretion activator 2	>tr|A4PI81|A4PI81_MOUSE Ca2+-dependent activator protein for secretion 2 isoform b OS=Mus musculus GN=Cadps2 PE=2 SV=1;>tr|S4R1C6|S4R1C6_MOUSE Calcium-dependent secretion activator 2 OS=Mus musculus GN=Cadps2 PE=1 SV=1;>tr|E9Q835|E9Q835_MOUSE Calcium-depen	11	34	33.7	148.55	8329300	5474100	8844100	6316100	6695700	16025000	12128000	11455000	11724000	8816300	13167000	10571000
Ttll7	E9Q6C6;E9PWB8;A4Q9F0	Tubulin polyglutamylase TTLL7	>tr|E9Q6C6|E9Q6C6_MOUSE Tubulin polyglutamylase TTLL7 (Fragment) OS=Mus musculus GN=Ttll7 PE=4 SV=1;>tr|E9PWB8|E9PWB8_MOUSE Tubulin polyglutamylase TTLL7 OS=Mus musculus GN=Ttll7 PE=4 SV=1;>sp|A4Q9F0|TTLL7_MOUSE Tubulin polyglutamylase TTLL7 OS=Mus musculu	3	1	1	102.71	0	0	0	0	0	0	0	0	6539.4	0	0	0
Mtif3	A4QMQ0;Q9CZD5	Translation initiation factor IF-3, mitochondrial	>tr|A4QMQ0|A4QMQ0_MOUSE Mitochondrial translational initiation factor 3 OS=Mus musculus GN=Mtif3 PE=2 SV=1;>sp|Q9CZD5|IF3M_MOUSE Translation initiation factor IF-3, mitochondrial OS=Mus musculus GN=Mtif3 PE=1 SV=1	2	1	10.5	31.739	0	0	0	0	0	0	0	0	0	0	17127	0
Ppp1r11	A5A4Z2;G3UZ30;A5A4Z1;A5A4Z0;A5A4Y9;Q8K1L5	Protein phosphatase 1 regulatory subunit 11	>tr|A5A4Z2|A5A4Z2_MOUSE TCTEX5 isoform 2 OS=Mus musculus GN=Ppp1r11 PE=2 SV=1;>tr|G3UZ30|G3UZ30_MOUSE Protein phosphatase 1 regulatory subunit 11 (Fragment) OS=Mus musculus GN=Ppp1r11 PE=1 SV=2;>tr|A5A4Z1|A5A4Z1_MOUSE TCTEX5 isoform 1 OS=Mus musculus GN=Pp	6	1	15.5	10.99	0	0	0	583740	504630	0	0	0	0	583180	542080	712240
Ica1	D3Z118;A5A8K4;P97411;S4R217;D3Z376;D3Z119;D3Z020;F7BG11	Islet cell autoantigen 1	>tr|D3Z118|D3Z118_MOUSE Islet cell autoantigen 1 OS=Mus musculus GN=Ica1 PE=1 SV=1;>tr|A5A8K4|A5A8K4_MOUSE Islet cell autoantigen 1 OS=Mus musculus GN=Ica1 PE=2 SV=1;>sp|P97411|ICA69_MOUSE Islet cell autoantigen 1 OS=Mus musculus GN=Ica1 PE=2 SV=3;>tr|S4R2	8	11	28.4	52.93	9437700	10755000	8926700	7176300	8850900	9965300	8211400	5943400	11549000	10386000	8216700	6920100
Stim2	A5CVE4;I1E4X8;B7ZN44;B2RQE3;P83093;F6WBP9;Q8BIM2;Q8C4Z8	Stromal interaction molecule 2	>tr|A5CVE4|A5CVE4_MOUSE MCG1293 OS=Mus musculus GN=Stim2 PE=2 SV=1;>tr|I1E4X8|I1E4X8_MOUSE Stromal interaction molecule 2 OS=Mus musculus GN=Stim2 PE=1 SV=1;>tr|B7ZN44|B7ZN44_MOUSE Stim2 protein OS=Mus musculus GN=Stim2 PE=2 SV=1;>tr|B2RQE3|B2RQE3_MOUSE St	8	15	26.1	83.924	2135200	1968000	2897400	1699700	2017900	2670500	2864600	3500500	2151400	2536400	2963300	2186000
Abcc1	A5D6P3;O35379;Q8C7V6;Q3UDM1;E9Q1I5	Multidrug resistance-associated protein 1	>tr|A5D6P3|A5D6P3_MOUSE ATP-binding cassette, sub-family C (CFTR/MRP), member 1 OS=Mus musculus GN=Abcc1 PE=2 SV=1;>sp|O35379|MRP1_MOUSE Multidrug resistance-associated protein 1 OS=Mus musculus GN=Abcc1 PE=1 SV=1;>tr|Q8C7V6|Q8C7V6_MOUSE Putative uncharact	5	3	2	171.18	0	0	0	0	0	0	0	0	0	0	200200	0
Glo1	A5GZX3;Q9CPU0	Lactoylglutathione lyase	>tr|A5GZX3|A5GZX3_MOUSE Lactoylglutathione lyase OS=Mus musculus GN=Glo1 PE=2 SV=1;>sp|Q9CPU0|LGUL_MOUSE Lactoylglutathione lyase OS=Mus musculus GN=Glo1 PE=1 SV=3	2	10	70.7	20.809	27067000	15055000	31713000	28221000	59739000	72567000	36930000	24593000	23837000	21907000	21767000	37601000
Ksr2	A5X3G4;M0QW59;Q3UVC0;C4IXV3;A0A075EIS2	Kinase suppressor of Ras 2	>tr|A5X3G4|A5X3G4_MOUSE Kinase suppressor of ras 2 OS=Mus musculus GN=Ksr2 PE=2 SV=1;>tr|M0QW59|M0QW59_MOUSE Kinase suppressor of Ras 2 OS=Mus musculus GN=Ksr2 PE=1 SV=1;>sp|Q3UVC0|KSR2_MOUSE Kinase suppressor of Ras 2 OS=Mus musculus GN=Ksr2 PE=2 SV=2;>tr	5	4	6.5	107.2	978640	1006200	930120	755860	1180500	775500	0	651800	786690	720540	789370	282040
Mtr	A6H5Y3;Q8BUC4	Methionine synthase	>sp|A6H5Y3|METH_MOUSE Methionine synthase OS=Mus musculus GN=Mtr PE=2 SV=1	2	5	3.9	139.07	228210	306930	258960	0	0	0	203650	0	424050	284110	239330	402470
Exoc6b	A6H5Z3;Q6PCN5;Q8C1X1;Q5DU10;E0CXR2;Q9D4R7;Q8C203;E0CY34;Q8K2N8	Exocyst complex component 6B	>sp|A6H5Z3|EXC6B_MOUSE Exocyst complex component 6B OS=Mus musculus GN=Exoc6b PE=2 SV=1;>tr|Q6PCN5|Q6PCN5_MOUSE Exoc6b protein (Fragment) OS=Mus musculus GN=Exoc6b PE=2 SV=1	9	22	41.1	94.128	6265200	4785600	4672900	4544600	7058100	6181200	5983100	5913000	5546400	5656700	4705900	4723700
Unc5d	B7ZMT2;B7ZMT3;A6H5Z5;C5IAW8;Q8K1S2;Q5DTV3	Netrin receptor UNC5D	>tr|B7ZMT2|B7ZMT2_MOUSE Unc5d protein OS=Mus musculus GN=Unc5d PE=2 SV=1;>tr|B7ZMT3|B7ZMT3_MOUSE Unc5d protein OS=Mus musculus GN=Unc5d PE=2 SV=1;>tr|A6H5Z5|A6H5Z5_MOUSE Unc5d protein OS=Mus musculus GN=Unc5d PE=2 SV=1;>tr|C5IAW8|C5IAW8_MOUSE Unc-5-like pr	6	3	5.6	97.28	0	0	0	0	0	2327400	4493000	0	0	3962200	3334800	0
Mipep	Q8BLL4;A6H611	Mitochondrial intermediate peptidase	>tr|Q8BLL4|Q8BLL4_MOUSE Putative uncharacterized protein OS=Mus musculus GN=Mipep PE=2 SV=1;>sp|A6H611|MIPEP_MOUSE Mitochondrial intermediate peptidase OS=Mus musculus GN=Mipep PE=2 SV=1	2	8	18.7	64.295	1606500	1019800	1151800	1039400	987570	1270900	1054900	990370	919850	1278300	964620	915070
Lysmd1	A6H624;Q9D0E3	LysM and putative peptidoglycan-binding domain-containing protein 1	>tr|A6H624|A6H624_MOUSE LysM, putative peptidoglycan-binding, domain containing 1 OS=Mus musculus GN=Lysmd1 PE=2 SV=1;>sp|Q9D0E3|LYSM1_MOUSE LysM and putative peptidoglycan-binding domain-containing protein 1 OS=Mus musculus GN=Lysmd1 PE=2 SV=1	2	8	43.8	24.813	1770600	1117200	1861100	1423100	2390200	2007700	1276800	1264500	1529400	1202600	1183100	1180200
	A6H630;D6RG65	UPF0364 protein C6orf211 homolog	>sp|A6H630|ARMT1_MOUSE Protein-glutamate O-methyltransferase OS=Mus musculus GN=Armt1 PE=2 SV=1	2	13	46.7	50.548	3226200	2844400	3767000	3265100	2187100	4219900	4498500	3323000	4111300	3747200	4449800	4728300
Rasgef1a	A6H650;E9Q1N6;B7ZNG9;Q3TYC0		>tr|A6H650|A6H650_MOUSE MCG133012 OS=Mus musculus GN=Rasgef1a PE=2 SV=1;>tr|E9Q1N6|E9Q1N6_MOUSE Protein Rasgef1a OS=Mus musculus GN=Rasgef1a PE=4 SV=1;>tr|B7ZNG9|B7ZNG9_MOUSE Rasgef1a protein OS=Mus musculus GN=Rasgef1a PE=2 SV=1;>tr|Q3TYC0|Q3TYC0_MOUSE Pu	4	5	14.8	54.877	698180	670300	675550	0	0	395870	418160	0	1077900	776300	555390	0
Pag1	A6H659;Q3U1F9	Phosphoprotein associated with glycosphingolipid-enriched microdomains 1	>tr|A6H659|A6H659_MOUSE Pag1 protein OS=Mus musculus GN=Pag1 PE=2 SV=1;>sp|Q3U1F9|PHAG1_MOUSE Phosphoprotein associated with glycosphingolipid-enriched microdomains 1 OS=Mus musculus GN=Pag1 PE=1 SV=2	2	5	20.5	46.549	0	0	0	0	0	0	0	0	0	319700	319130	617430
Bag3	A6H663;Q9JLV1;Q3TAM9	BAG family molecular chaperone regulator 3	>tr|A6H663|A6H663_MOUSE BCL2-associated athanogene 3 OS=Mus musculus GN=Bag3 PE=2 SV=1;>sp|Q9JLV1|BAG3_MOUSE BAG family molecular chaperone regulator 3 OS=Mus musculus GN=Bag3 PE=1 SV=2;>tr|Q3TAM9|Q3TAM9_MOUSE Putative uncharacterized protein OS=Mus muscul	3	4	8.5	61.858	0	0	0	1769200	0	0	0	0	0	1331900	3642700	4068900
Bbs4	A6H669;Q8C1Z7	Bardet-Biedl syndrome 4 protein homolog	>tr|A6H669|A6H669_MOUSE Bardet-Biedl syndrome 4 (Human) OS=Mus musculus GN=Bbs4 PE=2 SV=1;>sp|Q8C1Z7|BBS4_MOUSE Bardet-Biedl syndrome 4 protein homolog OS=Mus musculus GN=Bbs4 PE=1 SV=1	2	2	4.6	58.255	0	0	0	0	0	0	0	0	0	0	716830	0
Rabgap1l	A6H6A9;A0A0A6YW18	Rab GTPase-activating protein 1-like	>sp|A6H6A9|RBG1L_MOUSE Rab GTPase-activating protein 1-like OS=Mus musculus GN=Rabgap1l PE=1 SV=1	2	10	14.6	92.403	1710800	1996400	2313900	1901300	1687800	2148400	1553100	2644300	1900000	2510700	2510300	2711600
Ralbp1	B7ZNM1;Q3ULP3;Q3TX60;A6H6B3;Q62172;Q3TDW9;Q3UZV5	RalA-binding protein 1	>tr|B7ZNM1|B7ZNM1_MOUSE Ralbp1 protein OS=Mus musculus GN=Ralbp1 PE=2 SV=1;>tr|Q3ULP3|Q3ULP3_MOUSE Putative uncharacterized protein OS=Mus musculus GN=Ralbp1 PE=2 SV=1;>tr|Q3TX60|Q3TX60_MOUSE Putative uncharacterized protein OS=Mus musculus GN=Ralbp1 PE=2	7	9	15.5	68.751	6624000	8681900	9431400	9671700	8118900	10969000	4171900	10700000	13401000	8962800	8391200	12356000
Tmsb10	A6H6H4;Q6ZWY8	Thymosin beta-10	>tr|A6H6H4|A6H6H4_MOUSE MCG125727 OS=Mus musculus GN=Tmsb10 PE=2 SV=1;>sp|Q6ZWY8|TYB10_MOUSE Thymosin beta-10 OS=Mus musculus GN=Tmsb10 PE=3 SV=3	2	1	31.8	5.0256	0	0	0	0	0	0	0	0	0	0	0	394450
Rai1	A6H6H9;Q5QGZ6;Q61818	Retinoic acid-induced protein 1	>tr|A6H6H9|A6H6H9_MOUSE Rai1 protein OS=Mus musculus GN=Rai1 PE=2 SV=1;>tr|Q5QGZ6|Q5QGZ6_MOUSE Retinoic acid induced 1 OS=Mus musculus GN=Rai1 PE=2 SV=1;>sp|Q61818|RAI1_MOUSE Retinoic acid-induced protein 1 OS=Mus musculus GN=Rai1 PE=1 SV=3	3	1	1.4	196.08	0	0	0	0	0	0	0	0	207760	0	0	0
Ccdc50	Q3TNK7;A6H6M8;Q810U5;F6UK66	Coiled-coil domain-containing protein 50	>tr|Q3TNK7|Q3TNK7_MOUSE Coiled-coil domain containing 50 OS=Mus musculus GN=Ccdc50 PE=2 SV=1;>tr|A6H6M8|A6H6M8_MOUSE Coiled-coil domain containing 50 OS=Mus musculus GN=Ccdc50 PE=2 SV=1;>sp|Q810U5|CCD50_MOUSE Coiled-coil domain-containing protein 50 OS=Mus	4	4	12.8	33.697	542810	588050	461070	601240	541590	249050	470210	547510	508590	321280	330190	192040
Bag4	A6H6S8;Q8CI61	BAG family molecular chaperone regulator 4	>tr|A6H6S8|A6H6S8_MOUSE BCL2-associated athanogene 4 OS=Mus musculus GN=Bag4 PE=2 SV=1;>sp|Q8CI61|BAG4_MOUSE BAG family molecular chaperone regulator 4 OS=Mus musculus GN=Bag4 PE=1 SV=2	2	6	16.8	49.094	1030000	871500	1548300	1326100	530940	897930	1399400	1196700	1207500	991650	1077600	1252900
Dennd4c	E9Q449;A6H8H2	DENN domain-containing protein 4C	>tr|E9Q449|E9Q449_MOUSE DENN domain-containing protein 4C OS=Mus musculus GN=Dennd4c PE=1 SV=1;>sp|A6H8H2|DEN4C_MOUSE DENN domain-containing protein 4C OS=Mus musculus GN=Dennd4c PE=1 SV=1	2	2	2	178.67	0	0	0	0	0	0	0	0	0	0	0	90512
Kcnb2	A6H8H5	Potassium voltage-gated channel subfamily B member 2	>sp|A6H8H5|KCNB2_MOUSE Potassium voltage-gated channel subfamily B member 2 OS=Mus musculus GN=Kcnb2 PE=2 SV=2	1	2	2.3	102.33	0	0	0	0	0	0	71340	0	0	0	0	209940
Ptprn	Q925J6;Q925J7;A6MDD2;Q6NVE2;Q5DTQ3;Q60673;Q3UTI6;Q6P3E6	Receptor-type tyrosine-protein phosphatase-like N	>tr|Q925J6|Q925J6_MOUSE Protein tyrosine phosphatase receptor type N (Fragment) OS=Mus musculus GN=Ptprn PE=2 SV=1;>tr|Q925J7|Q925J7_MOUSE Protein tyrosine phosphatase receptor type N (Fragment) OS=Mus musculus GN=Ptprn PE=2 SV=1;>tr|A6MDD2|A6MDD2_MOUSE Pr	8	11	19	94.68	1830800	2972900	1658500	1340600	1732900	728260	1211000	1682900	3036100	2495500	1465400	1633900
Ncoa2	Q7TPU7;E9PV80;A6P3E3;Q61026;Q8BN74;D3Z4F6;Q8C7Y3;Q8CAG7;Q8CBM5	Nuclear receptor coactivator 2	>tr|Q7TPU7|Q7TPU7_MOUSE Ncoa2 protein OS=Mus musculus GN=Ncoa2 PE=2 SV=1;>tr|E9PV80|E9PV80_MOUSE Nuclear receptor coactivator 2 OS=Mus musculus GN=Ncoa2 PE=1 SV=1;>tr|A6P3E3|A6P3E3_MOUSE Glucocorticoid receptor interacting protein 1 OS=Mus musculus GN=Ncoa	9	4	4.5	151.38	0	0	0	0	0	578600	1442500	1149800	0	2169600	7221700	0
Parvg	F2Z401;F2Z489;A6PW97;Q8CEF2;E9PYG5;Q9ERD8;Q8C2K9	Gamma-parvin	>tr|F2Z401|F2Z401_MOUSE Gamma-parvin OS=Mus musculus GN=Parvg PE=1 SV=1;>tr|F2Z489|F2Z489_MOUSE Gamma-parvin OS=Mus musculus GN=Parvg PE=1 SV=1;>tr|A6PW97|A6PW97_MOUSE Gamma-parvin (Fragment) OS=Mus musculus GN=Parvg PE=1 SV=1;>tr|Q8CEF2|Q8CEF2_MOUSE Putat	7	2	49.1	6.177	0	0	0	0	0	0	0	0	11179	0	0	0
Arid3c	B7ZP08;A6PWV5	AT-rich interactive domain-containing protein 3C	>tr|B7ZP08|B7ZP08_MOUSE AT-rich interactive domain-containing protein 3C OS=Mus musculus GN=Arid3c PE=2 SV=1;>sp|A6PWV5|ARI3C_MOUSE AT-rich interactive domain-containing protein 3C OS=Mus musculus GN=Arid3c PE=2 SV=2	2	1	4.2	40.549	0	0	0	0	0	0	0	0	49381	0	0	0
Uqcc1	A6PWX9;Q9CWU6;A6PWX7;F6V305;A6PWX8;A6PWX5;D6RJ83	Ubiquinol-cytochrome-c reductase complex assembly factor 1	>tr|A6PWX9|A6PWX9_MOUSE Ubiquinol-cytochrome-c reductase complex assembly factor 1 OS=Mus musculus GN=Uqcc1 PE=1 SV=1;>sp|Q9CWU6|UQCC1_MOUSE Ubiquinol-cytochrome-c reductase complex assembly factor 1 OS=Mus musculus GN=Uqcc1 PE=2 SV=1;>tr|A6PWX7|A6PWX7_MOU	7	6	30.5	31.32	2587300	1335200	2731800	1893300	559180	2003300	1393700	1056600	1025500	1140700	1134500	1299300
Dpy19l1	A6X919;P0CW70	Probable C-mannosyltransferase DPY19L1	>sp|A6X919|D19L1_MOUSE Probable C-mannosyltransferase DPY19L1 OS=Mus musculus GN=Dpy19l1 PE=2 SV=1	2	6	11.7	84.186	753570	783190	1065200	778560	0	0	0	0	0	1046400	1183600	1481400
Itih4	E9Q5L2;E9PVD2;A6X935	Inter alpha-trypsin inhibitor, heavy chain 4	>tr|E9Q5L2|E9Q5L2_MOUSE Inter alpha-trypsin inhibitor, heavy chain 4 OS=Mus musculus GN=Itih4 PE=1 SV=1;>tr|E9PVD2|E9PVD2_MOUSE Inter alpha-trypsin inhibitor, heavy chain 4 OS=Mus musculus GN=Itih4 PE=1 SV=1;>sp|A6X935|ITIH4_MOUSE Inter alpha-trypsin inhib	3	7	10.7	102.82	816830	573630	1816500	1359200	386280	0	0	314370	0	300380	263280	672110
Pde8b	A6YR19;Q8CFW8;E9PXX4;E9PX38;E9Q4S1;Q8BI47;E9PYP0;E9Q7S6;E9Q8J6;Q8BIA0;E9PUL4;E0CXQ1;Q3UUK9;E0CY70;F7CT85;Q3U4Q2	High affinity cAMP-specific and IBMX-insensitive 3,5-cyclic phosphodiesterase 8B	>tr|A6YR19|A6YR19_MOUSE IBMX-insensitive phosphodiesterase 8B OS=Mus musculus GN=Pde8b PE=2 SV=1;>tr|Q8CFW8|Q8CFW8_MOUSE Phosphodiesterase 8B OS=Mus musculus GN=Pde8b PE=2 SV=1;>tr|E9PXX4|E9PXX4_MOUSE High affinity cAMP-specific and IBMX-insensitive 3,5-	16	10	20.3	88.311	2694600	0	2707200	1812900	1576700	2343100	1933000	2351900	2187000	2422700	2454100	2746200
Aldoa;Aldoart1	A6ZI44;Q9CPQ9;A6ZI46;D3YV98;A6ZI47;Q3UER1;Q3TJ66;Q91Y97		>tr|A6ZI44|A6ZI44_MOUSE Fructose-bisphosphate aldolase OS=Mus musculus GN=Aldoa PE=1 SV=1;>tr|Q9CPQ9|Q9CPQ9_MOUSE Fructose-bisphosphate aldolase OS=Mus musculus GN=Aldoart1 PE=1 SV=1;>tr|A6ZI46|A6ZI46_MOUSE Fructose-bisphosphate aldolase OS=Mus musculus GN	8	1	4.8	45.12	0	0	0	0	0	0	0	0	0	0	0	0
Rps6ka3	B1AXN9;A7E215;P18654;B1AXP0;B1AXN5;B1AXN8;A2CEE6;A2CEE5;E9PUP0;A2CEE7;E9QK39;Q7TPS0;B2GVN8	Ribosomal protein S6 kinase alpha-3	>tr|B1AXN9|B1AXN9_MOUSE Ribosomal protein S6 kinase alpha-3 OS=Mus musculus GN=Rps6ka3 PE=1 SV=1;>tr|A7E215|A7E215_MOUSE Rps6ka3 protein (Fragment) OS=Mus musculus GN=Rps6ka3 PE=2 SV=1;>sp|P18654|KS6A3_MOUSE Ribosomal protein S6 kinase alpha-3 OS=Mus muscu	13	4	6.6	80.669	0	0	0	0	0	445860	0	0	0	166880	142350	234250
Eml4	A7ISP9;F8WJ93;Q3UMY5;Q3TGL8	Echinoderm microtubule-associated protein-like 4	>tr|A7ISP9|A7ISP9_MOUSE EMAP-like protein 4 OS=Mus musculus GN=Eml4 PE=2 SV=1;>tr|F8WJ93|F8WJ93_MOUSE Echinoderm microtubule-associated protein-like 4 OS=Mus musculus GN=Eml4 PE=1 SV=1;>sp|Q3UMY5|EMAL4_MOUSE Echinoderm microtubule-associated protein-like 4	4	14	16.2	108.71	1713800	1912600	2674500	1833000	2997200	2795800	3238800	2532200	1898400	2325000	2689200	2393900
Nprl3	Q8BZ59;A7M7S2;Q8BXG6;Q8VIJ8;D6RGB2;A2AAX8	Nitrogen permease regulator 3-like protein	>tr|Q8BZ59|Q8BZ59_MOUSE Putative uncharacterized protein OS=Mus musculus GN=Nprl3 PE=2 SV=1;>tr|A7M7S2|A7M7S2_MOUSE Nitrogen permease regulator 3-like protein OS=Mus musculus GN=Nprl3 PE=1 SV=1;>tr|Q8BXG6|Q8BXG6_MOUSE Putative uncharacterized protein OS=Mu	6	2	5.3	55.054	0	0	0	0	0	0	0	0	0	0	0	16751
Gmfb	A7VJ98;Q9CQI3;Q80X87;D3YY93;D3Z2F6;D3YY16	Glia maturation factor beta	>tr|A7VJ98|A7VJ98_MOUSE Glia maturation factor beta OS=Mus musculus GN=Gmfb PE=2 SV=1;>sp|Q9CQI3|GMFB_MOUSE Glia maturation factor beta OS=Mus musculus GN=Gmfb PE=1 SV=3;>tr|Q80X87|Q80X87_MOUSE Glia maturation factor, beta OS=Mus musculus GN=Gmfb PE=2 SV=1	6	7	53.5	16.722	35288000	55417000	30774000	32453000	32868000	36390000	40264000	29350000	38017000	56201000	51952000	51234000
Aldh9a1	Q3UDG0;Q3TMT4;Q3THE7;A7VL18;Q9JLJ2;Q3U367;Q3TG52;Q3V1N7;Q9CRH9	4-trimethylaminobutyraldehyde dehydrogenase	>tr|Q3UDG0|Q3UDG0_MOUSE Putative uncharacterized protein OS=Mus musculus GN=Aldh9a1 PE=2 SV=1;>tr|Q3TMT4|Q3TMT4_MOUSE Putative uncharacterized protein OS=Mus musculus GN=Aldh9a1 PE=2 SV=1;>tr|Q3THE7|Q3THE7_MOUSE Putative uncharacterized protein OS=Mus musc	9	16	39.1	53.48	14777000	15676000	18229000	13315000	14676000	13781000	11830000	16974000	12719000	12522000	10659000	13417000
Cryl1	A7VMV2;Q99KP3;Q9D221	Lambda-crystallin homolog	>tr|A7VMV2|A7VMV2_MOUSE Crystallin, lamda 1, isoform CRA_a OS=Mus musculus GN=Cryl1 PE=2 SV=1;>sp|Q99KP3|CRYL1_MOUSE Lambda-crystallin homolog OS=Mus musculus GN=Cryl1 PE=2 SV=3	3	12	67.7	35.208	5074400	3911700	5739700	4134700	5975800	6537600	5431800	6789700	5194500	6379800	4633100	5379000
Prickle2	A7YQ68;Q80Y24	Prickle-like protein 2	>tr|A7YQ68|A7YQ68_MOUSE Prickle-like 2 (Drosophila) OS=Mus musculus GN=Prickle2 PE=1 SV=1;>sp|Q80Y24|PRIC2_MOUSE Prickle-like protein 2 OS=Mus musculus GN=Prickle2 PE=1 SV=3	2	17	27.5	102.23	2532500	2825600	3138100	2353900	3937200	2822700	1990100	2560700	3668300	2882400	2525800	3167400
Epb4.1l3	A7YY80		>tr|A7YY80|A7YY80_MOUSE 130kDa Protein 4.1B MEF cell isoform OS=Mus musculus GN=Epb4.1l3 PE=2 SV=1	1	1	1.7	97.596	0	0	0	0	0	0	0	0	144380	0	0	0
Cpt1a	Q7TQD5;Q3UGT1;A8ASF5;P97742;Q3UIM5;Q924X2	Carnitine O-palmitoyltransferase 1, liver isoform	>tr|Q7TQD5|Q7TQD5_MOUSE Carnitine palmitoyltransferase 1a, liver OS=Mus musculus GN=Cpt1a PE=2 SV=1;>tr|Q3UGT1|Q3UGT1_MOUSE Putative uncharacterized protein OS=Mus musculus GN=Cpt1a PE=2 SV=1;>tr|A8ASF5|A8ASF5_MOUSE Acyltransferase OS=Mus musculus GN=Cpt1a	6	13	21.7	88.25	2545300	3173700	2916200	4091800	4199400	2782100	3624100	3440400	6415100	2931400	2971600	3443900
Creld1	A8C1T7;Q91XD7	Cysteine-rich with EGF-like domain protein 1	>tr|A8C1T7|A8C1T7_MOUSE Cysteine-rich with EGF-like domains 1 OS=Mus musculus GN=Creld1 PE=2 SV=1;>sp|Q91XD7|CREL1_MOUSE Cysteine-rich with EGF-like domain protein 1 OS=Mus musculus GN=Creld1 PE=2 SV=1	2	8	24.5	45.717	2242300	1670600	2569100	1940300	2793600	4670300	3509900	2964300	2596700	2291100	3083600	2814100
Tspan3	A8C1U1;Q80XR4;Q545L1;Q3TXC6;Q3TVZ0;Q3THL4;Q3U364;Q9QY33	Tetraspanin-3	>tr|A8C1U1|A8C1U1_MOUSE Tetraspanin (Fragment) OS=Mus musculus GN=Tspan3 PE=2 SV=1;>tr|Q80XR4|Q80XR4_MOUSE Tetraspanin OS=Mus musculus GN=Tspan3 PE=2 SV=1;>tr|Q545L1|Q545L1_MOUSE Tetraspanin OS=Mus musculus GN=Tspan3 PE=2 SV=1;>tr|Q3TXC6|Q3TXC6_MOUSE Tetra	8	1	6.4	27.599	0	0	0	0	0	0	0	0	26296	0	0	0
Manf	Q80ZP8;A8C1V1;Q3TMX5;Q9CXI5;F6USD5;F6T4L3;F7C1S6	Mesencephalic astrocyte-derived neurotrophic factor	>tr|Q80ZP8|Q80ZP8_MOUSE Armet protein OS=Mus musculus GN=Manf PE=1 SV=1;>tr|A8C1V1|A8C1V1_MOUSE Putative uncharacterized protein (Fragment) OS=Mus musculus GN=Manf PE=2 SV=1;>tr|Q3TMX5|Q3TMX5_MOUSE Arginine-rich, mutated in early stage tumors, isoform CRA_	7	7	36.4	19.012	7030700	6646900	5872900	5605800	8802300	6647300	6143700	4695000	4732400	6245800	7960600	7300700
Lims1	A8CVP4;Q99JW4;A8CVP1;Q4ZJB3;E9QP62;Q9D7B2;Q91XD2	LIM and senescent cell antigen-like-containing domain protein 1	>tr|A8CVP4|A8CVP4_MOUSE LIM and senescent cell antigen-like domains 1 isoform B OS=Mus musculus GN=Lims1 PE=2 SV=1;>sp|Q99JW4|LIMS1_MOUSE LIM and senescent cell antigen-like-containing domain protein 1 OS=Mus musculus GN=Lims1 PE=1 SV=3;>tr|A8CVP1|A8CVP1_M	7	9	33.5	37.241	0	4175000	734880	1819800	0	1128100	0	648790	0	1108100	993730	1342600
Hbbt1;Hbb-bs	A8DUK7;A8DUK4;A8DUN2;A8DUQ5;A8DUK2;A8DUL2;A8DUL0;E9Q223;A8DUL7;A8DUP0;CON__Q3SX09		>tr|A8DUK7|A8DUK7_MOUSE Beta-globin OS=Mus musculus GN=Hbbt1 PE=3 SV=1;>tr|A8DUK4|A8DUK4_MOUSE Beta-globin OS=Mus musculus GN=Hbbt1 PE=1 SV=1;>tr|A8DUN2|A8DUN2_MOUSE Beta-globin OS=Mus musculus GN=Hbbt1 PE=3 SV=1;>tr|A8DUQ5|A8DUQ5_MOUSE Beta-globin OS=Mus	11	12	83.7	15.721	2080800000	2251500000	3329400000	2026000000	1713900000	1379600000	1246400000	1346900000	1345500000	894030000	695560000	762260000
Hbbt1;Hbb-b1	A8DUM2;A8DUP7;A8DUK0;P02088;A8DUP5;A8DUP3;A8DUL5;Q61348	Hemoglobin subunit beta-1	>tr|A8DUM2|A8DUM2_MOUSE Beta-globin OS=Mus musculus GN=Hbbt1 PE=3 SV=1;>tr|A8DUP7|A8DUP7_MOUSE Beta-globin OS=Mus musculus GN=Hbbt1 PE=3 SV=1;>tr|A8DUK0|A8DUK0_MOUSE Beta-globin OS=Mus musculus GN=Hbbt1 PE=3 SV=1;>sp|P02088|HBB1_MOUSE Hemoglobin subunit be	8	2	15	15.78	0	0	0	0	0	0	0	0	0	0	0	330270
Hbbt1	A8DUQ1		>tr|A8DUQ1|A8DUQ1_MOUSE Beta-globin OS=Mus musculus GN=Hbbt1 PE=3 SV=1	1	1	8.8	15.775	1996700	0	1591700	2163100	1864400	0	1040300	1264700	1654100	2410900	937820	1351800
Hbat1	A8DUV1;Q61287		>tr|A8DUV1|A8DUV1_MOUSE Alpha-globin OS=Mus musculus GN=Hbat1 PE=3 SV=1;>tr|Q61287|Q61287_MOUSE Alpha-globin OS=Mus musculus GN=Hbat1 PE=2 SV=1	2	2	31	15.141	23719000	12307000	474460	919250	0	546840	0	0	996550	745160	0	0
Hbb-b2;Hbbt2	Q549D9;A8DV41;P02089;Q54AH9;D0U293;Q9QUN8;A8DV59	Hemoglobin subunit beta-2	>tr|Q549D9|Q549D9_MOUSE Beta-globin OS=Mus musculus GN=Hbb-b2 PE=2 SV=1;>tr|A8DV41|A8DV41_MOUSE Beta-globin OS=Mus musculus GN=Hbbt2 PE=3 SV=1;>sp|P02089|HBB2_MOUSE Hemoglobin subunit beta-2 OS=Mus musculus GN=Hbb-b2 PE=1 SV=2;>tr|Q54AH9|Q54AH9_MOUSE Beta-	7	3	27.9	15.878	0	0	0	0	0	0	0	0	0	647290	0	0
Ywhag	A8IP69;P61982	14-3-3 protein gamma;14-3-3 protein gamma, N-terminally processed	>tr|A8IP69|A8IP69_MOUSE 14-3-3 protein gamma subtype OS=Mus musculus GN=Ywhag PE=2 SV=1;>sp|P61982|1433G_MOUSE 14-3-3 protein gamma OS=Mus musculus GN=Ywhag PE=1 SV=2	2	13	64.8	28.302	815170000	1117100000	831430000	736840000	523650000	660610000	832990000	830890000	624830000	392750000	336640000	338340000
Zbtb8os	A8Y5E9;B2KGA7;Q505B7;F7BCB7	Protein archease	>tr|A8Y5E9|A8Y5E9_MOUSE Protein archease OS=Mus musculus GN=Zbtb8os PE=1 SV=1;>tr|B2KGA7|B2KGA7_MOUSE Protein archease OS=Mus musculus GN=Zbtb8os PE=1 SV=1;>sp|Q505B7|ARCH_MOUSE Protein archease OS=Mus musculus GN=Zbtb8os PE=2 SV=2	4	4	38.2	15.677	2665500	0	1562200	0	1344400	0	0	0	0	1085200	1407900	3654300
Pold2	A8Y5G7;O35654	DNA polymerase delta subunit 2	>tr|A8Y5G7|A8Y5G7_MOUSE DNA polymerase delta subunit 2 (Fragment) OS=Mus musculus GN=Pold2 PE=1 SV=1;>sp|O35654|DPOD2_MOUSE DNA polymerase delta subunit 2 OS=Mus musculus GN=Pold2 PE=2 SV=2	2	1	5.8	26.355	0	0	0	0	0	0	0	0	0	0	0	0
Eif4enif1	Q8BTX7;A8Y5K6;Q8BY82;Q9EST3	Eukaryotic translation initiation factor 4E transporter	>tr|Q8BTX7|Q8BTX7_MOUSE Putative uncharacterized protein (Fragment) OS=Mus musculus GN=Eif4enif1 PE=2 SV=1;>tr|A8Y5K6|A8Y5K6_MOUSE Eukaryotic translation initiation factor 4E transporter OS=Mus musculus GN=Eif4enif1 PE=1 SV=2;>tr|Q8BY82|Q8BY82_MOUSE Putati	4	1	2.9	82.126	0	0	0	0	0	0	0	0	0	0	0	44939
Map7d1	A8Y5P4;A2AJI1		>tr|A8Y5P4|A8Y5P4_MOUSE MAP7 domain-containing protein 1 OS=Mus musculus GN=Map7d1 PE=1 SV=1;>tr|A2AJI1|A2AJI1_MOUSE MAP7 domain-containing protein 1 OS=Mus musculus GN=Map7d1 PE=1 SV=1	2	12	21.4	90.091	7496600	3854600	7111800	5390200	5331900	8890800	4974000	5509800	9137900	5668300	4849100	6548600
Pars2	A8Y5T6;Q8CFI5;Q3U4M2;A2AVQ7	Probable proline--tRNA ligase, mitochondrial	>tr|A8Y5T6|A8Y5T6_MOUSE Probable proline--tRNA ligase, mitochondrial OS=Mus musculus GN=Pars2 PE=1 SV=1;>sp|Q8CFI5|SYPM_MOUSE Probable proline--tRNA ligase, mitochondrial OS=Mus musculus GN=Pars2 PE=2 SV=2;>tr|Q3U4M2|Q3U4M2_MOUSE Putative uncharacterized p	4	7	20.7	57.735	517600	933470	698540	0	0	0	0	0	0	462330	174280	566010
Clcn2	A9C437;Q9R0A1;D6RFS3;Q3TBI1	Chloride channel protein 2	>tr|A9C437|A9C437_MOUSE Chloride channel protein OS=Mus musculus GN=Clcn2 PE=1 SV=1;>sp|Q9R0A1|CLCN2_MOUSE Chloride channel protein 2 OS=Mus musculus GN=Clcn2 PE=2 SV=2;>tr|D6RFS3|D6RFS3_MOUSE Chloride channel protein 2 OS=Mus musculus GN=Clcn2 PE=1 SV=1;>	4	4	6.4	97.697	1057500	662190	882980	0	614340	1644100	900790	439500	1234800	0	328250	480240
Serinc1	A9CLV6;Q9QZI8;E9Q553;Q8C5F9;E9PY81	Serine incorporator 1	>tr|A9CLV6|A9CLV6_MOUSE Axotomy induced glycoprotein 2 OS=Mus musculus GN=Serinc1 PE=2 SV=1;>sp|Q9QZI8|SERC1_MOUSE Serine incorporator 1 OS=Mus musculus GN=Serinc1 PE=1 SV=1;>tr|E9Q553|E9Q553_MOUSE Serine incorporator 1 OS=Mus musculus GN=Serinc1 PE=1 SV=1	5	4	11.3	50.508	2149400	3213900	2446800	2799800	1555500	1254200	2110500	2860900	3794400	2234800	2276800	2159400
Lingo1	A9DA50;Q9D1T0	Leucine-rich repeat and immunoglobulin-like domain-containing nogo receptor-interacting protein 1	>tr|A9DA50|A9DA50_MOUSE Leucine-rich repeat and immunoglobulin-like domain-containing nogo receptor-interacting protein 1 OS=Mus musculus GN=Lingo1 PE=1 SV=1;>sp|Q9D1T0|LIGO1_MOUSE Leucine-rich repeat and immunoglobulin-like domain-containing nogo receptor	2	15	35.8	69.831	13595000	23078000	13079000	11907000	14758000	18874000	14419000	13986000	9562600	14406000	12994000	15712000
Fkbp1b	Q810R7;A9E3L2;Q9Z2I2;Q80YE1	Peptidyl-prolyl cis-trans isomerase;Peptidyl-prolyl cis-trans isomerase FKBP1B	>tr|Q810R7|Q810R7_MOUSE Peptidyl-prolyl cis-trans isomerase OS=Mus musculus GN=Fkbp1b PE=2 SV=2;>tr|A9E3L2|A9E3L2_MOUSE Peptidyl-prolyl cis-trans isomerase OS=Mus musculus GN=Fkbp1b PE=2 SV=1;>sp|Q9Z2I2|FKB1B_MOUSE Peptidyl-prolyl cis-trans isomerase FKBP1	4	2	25	11.811	1082600	1613800	2015500	2660300	2928100	1603800	0	2098100	1343500	0	1344100	0
Ranbp10	A9UGK3;Q6VN19	Ran-binding protein 10	>tr|A9UGK3|A9UGK3_MOUSE RAN binding protein 10 OS=Mus musculus GN=Ranbp10 PE=2 SV=1;>sp|Q6VN19|RBP10_MOUSE Ran-binding protein 10 OS=Mus musculus GN=Ranbp10 PE=1 SV=2	2	1	1.6	67.188	0	0	0	0	0	0	0	0	0	0	447370	0
Nlgn4l	B0F2B4	Neuroligin 4-like	>sp|B0F2B4|NLGN4_MOUSE Neuroligin 4-like OS=Mus musculus GN=Nlgn4l PE=1 SV=1	1	9	14.7	97.347	1895400	4510200	2675300	3265000	4284500	3022700	2256400	3837900	4220700	2839000	2889400	3297600
Nudcd3	B0FTY3;Q8R1N4;A0A0A0MQL8;B1AS63	NudC domain-containing protein 3	>tr|B0FTY3|B0FTY3_MOUSE NudC domain containing 3, isoform CRA_a OS=Mus musculus GN=Nudcd3 PE=2 SV=1;>sp|Q8R1N4|NUDC3_MOUSE NudC domain-containing protein 3 OS=Mus musculus GN=Nudcd3 PE=2 SV=3;>tr|A0A0A0MQL8|A0A0A0MQL8_MOUSE NudC domain-containing protein 3	4	15	55.6	40.89	6452000	6243000	4874300	4078800	4853700	3278300	5658200	5857100	3156900	4782300	4603700	3344200
Atp6v1b2	B0LAC8		>tr|B0LAC8|B0LAC8_MOUSE ATPase H+ transporting lysosomal V1 subunit B2 (Fragment) OS=Mus musculus GN=Atp6v1b2 PE=2 SV=1	1	1	7.1	16.198	0	0	0	0	0	0	0	0	2103400	0	0	0
Arl6ip1	B0LAE4;Q3TQE3;Q8C1Y9;Q80ZW9;Q3TIC7;Q9JKW0;Q3UBA1;Q3THR3	ADP-ribosylation factor-like protein 6-interacting protein 1	>tr|B0LAE4|B0LAE4_MOUSE ADP-ribosylation factor-like 6 interacting protein 1 (Fragment) OS=Mus musculus GN=Arl6ip1 PE=2 SV=1;>tr|Q3TQE3|Q3TQE3_MOUSE Putative uncharacterized protein (Fragment) OS=Mus musculus GN=Arl6ip1 PE=2 SV=1;>tr|Q8C1Y9|Q8C1Y9_MOUSE Pu	8	2	27.7	15.907	3426800	5699800	3226200	3112300	4860900	2097100	3267000	3990500	4259800	0	2683500	1345500
Slc45a1	B0QZL3;Q8BIV7	Proton-associated sugar transporter A	>tr|B0QZL3|B0QZL3_MOUSE Proton-associated sugar transporter A OS=Mus musculus GN=Slc45a1 PE=1 SV=1;>sp|Q8BIV7|S45A1_MOUSE Proton-associated sugar transporter A OS=Mus musculus GN=Slc45a1 PE=2 SV=3	2	1	2.1	73.306	0	0	0	0	0	0	0	0	0	0	56020	0
Rcan3	B0QZL9;Q9JKK0	Calcipressin-3	>tr|B0QZL9|B0QZL9_MOUSE Calcipressin-3 (Fragment) OS=Mus musculus GN=Rcan3 PE=1 SV=1;>sp|Q9JKK0|RCAN3_MOUSE Calcipressin-3 OS=Mus musculus GN=Rcan3 PE=2 SV=1	2	1	13.9	15.646	0	0	0	0	0	0	0	0	0	0	0	41638
Vamp2	Q8CHR4;O35619;B0QZN5;P63044	Vesicle-associated membrane protein 2	>tr|Q8CHR4|Q8CHR4_MOUSE Vesicle-associated membrane protein 2 OS=Mus musculus GN=Vamp2 PE=2 SV=2;>tr|O35619|O35619_MOUSE Vesicle associated membrane protein 2 OS=Mus musculus GN=Vamp2 PE=2 SV=1;>tr|B0QZN5|B0QZN5_MOUSE Vesicle-associated membrane protein 2	4	6	60.3	12.691	286390000	345070000	358050000	304040000	235340000	287570000	260690000	291330000	312530000	191030000	150760000	159100000
Zmym3	B0R077;Q8CG95;B1AXS6;B1AXS8;B1AXS7;B1AXS5;Q9JLM4;Q32P02	Zinc finger MYM-type protein 3	>tr|B0R077|B0R077_MOUSE Zinc finger MYM-type protein 3 OS=Mus musculus GN=Zmym3 PE=1 SV=1;>tr|Q8CG95|Q8CG95_MOUSE Zinc finger MYM-type protein 3 OS=Mus musculus GN=Zmym3 PE=1 SV=1;>tr|B1AXS6|B1AXS6_MOUSE Zinc finger MYM-type protein 3 OS=Mus musculus GN=Zm	8	2	6.5	52.901	458550	0	164620	0	0	0	127050	0	0	175200	158150	124390
Chp1	B0R091;P61022;B0R092	Calcineurin B homologous protein 1	>tr|B0R091|B0R091_MOUSE Calcineurin B homologous protein 1 OS=Mus musculus GN=Chp1 PE=1 SV=1;>sp|P61022|CHP1_MOUSE Calcineurin B homologous protein 1 OS=Mus musculus GN=Chp1 PE=1 SV=2	3	10	59.7	21.997	4640600	6959200	4759600	8381400	6013500	8703600	8765800	11110000	6934400	7388100	9482500	11097000
Rabepk	B0R0S4;Q8VCH5;Q3U6R8;A2AUF7	Rab9 effector protein with kelch motifs	>tr|B0R0S4|B0R0S4_MOUSE Rab9 effector protein with kelch motifs OS=Mus musculus GN=Rabepk PE=1 SV=1;>sp|Q8VCH5|RABEK_MOUSE Rab9 effector protein with kelch motifs OS=Mus musculus GN=Rabepk PE=2 SV=2;>tr|Q3U6R8|Q3U6R8_MOUSE Putative uncharacterized protein	4	2	12.4	40.207	0	0	0	0	0	0	0	195120	0	0	0	0
Ptprs	B0V2N1;Q3UNN3;Q3TP78;Q3TQ52;Q63847;Q64494	Receptor-type tyrosine-protein phosphatase S	>sp|B0V2N1|PTPRS_MOUSE Receptor-type tyrosine-protein phosphatase S OS=Mus musculus GN=Ptprs PE=1 SV=1;>tr|Q3UNN3|Q3UNN3_MOUSE Putative uncharacterized protein (Fragment) OS=Mus musculus GN=Ptprs PE=2 SV=1	6	34	29.4	211.9	8743800	9333600	10247000	10771000	10540000	9602400	8108200	7608700	8010500	10474000	12755000	12101000
Lclat1	B0V2Q7;Q3UN02;B0V2Q9	Lysocardiolipin acyltransferase 1	>tr|B0V2Q7|B0V2Q7_MOUSE Lclat1 protein OS=Mus musculus GN=Lclat1 PE=2 SV=1;>sp|Q3UN02|LCLT1_MOUSE Lysocardiolipin acyltransferase 1 OS=Mus musculus GN=Lclat1 PE=2 SV=2	3	8	25	44.399	2399000	2228000	2551400	1522100	1877500	2181700	2080700	2613400	4155800	5416700	4741100	8975800
Ap4b1	B0V3P3;Q3TN27;B0V3P4;Q9D8S2;Q7TMS3;Q9WV76;Q7TND3	AP-4 complex subunit beta-1	>tr|B0V3P3|B0V3P3_MOUSE AP complex subunit beta OS=Mus musculus GN=Ap4b1 PE=1 SV=1;>tr|Q3TN27|Q3TN27_MOUSE Putative uncharacterized protein OS=Mus musculus GN=Ap4b1 PE=2 SV=1;>tr|B0V3P4|B0V3P4_MOUSE AP-4 complex subunit beta-1 OS=Mus musculus GN=Ap4b1 PE=1	7	3	6	74.668	0	0	0	0	0	0	445070	588910	293660	0	211710	223550
Mpped2	B1APT1;B1APT2;Q9CZJ0;E9PYE1;E9Q0C0;E9PWC1;Q91ZG2	Metallophosphoesterase MPPED2	>tr|B1APT1|B1APT1_MOUSE Metallophosphoesterase MPPED2 (Fragment) OS=Mus musculus GN=Mpped2 PE=1 SV=1;>tr|B1APT2|B1APT2_MOUSE MCG22892, isoform CRA_a OS=Mus musculus GN=Mpped2 PE=4 SV=1;>sp|Q9CZJ0|MPPD2_MOUSE Metallophosphoesterase MPPED2 OS=Mus musculus GN	7	3	17.3	32.191	0	0	0	0	0	0	0	0	0	323210	0	0
5031439G07Rik;mKIAA0930	B1APX2;Q3UE31;Q69ZV3	Uncharacterized protein KIAA0930 homolog	>tr|B1APX2|B1APX2_MOUSE Protein 5031439G07Rik OS=Mus musculus GN=5031439G07Rik PE=1 SV=1;>sp|Q3UE31|K0930_MOUSE Uncharacterized protein KIAA0930 homolog OS=Mus musculus PE=1 SV=2;>tr|Q69ZV3|Q69ZV3_MOUSE MKIAA0930 protein (Fragment) OS=Mus musculus GN=mKIAA	3	6	15.2	50.235	851110	2690600	773420	381410	764760	1096300	0	0	0	629070	786780	1423000
Unc119	Q3V299;B1AQD9;Q9Z2R6	Protein unc-119 homolog A	>tr|Q3V299|Q3V299_MOUSE Unc-119 homolog (C. elegans), isoform CRA_a OS=Mus musculus GN=Unc119 PE=2 SV=1;>tr|B1AQD9|B1AQD9_MOUSE Protein unc-119 homolog A OS=Mus musculus GN=Unc119 PE=1 SV=1;>sp|Q9Z2R6|U119A_MOUSE Protein unc-119 homolog A OS=Mus musculus G	3	3	19.2	27.01	0	0	0	0	0	0	0	0	0	0	0	184680
Dusp3	B1AQF4;Q9D7X3;Q3V2Y9;H3BKL8;H3BKD1	Dual specificity protein phosphatase 3	>tr|B1AQF4|B1AQF4_MOUSE Dual-specificity protein phosphatase 3 OS=Mus musculus GN=Dusp3 PE=1 SV=1;>sp|Q9D7X3|DUS3_MOUSE Dual specificity protein phosphatase 3 OS=Mus musculus GN=Dusp3 PE=1 SV=1;>tr|Q3V2Y9|Q3V2Y9_MOUSE Dual-specificity protein phosphatase 3	5	4	29.5	23.223	6913500	8153700	6984100	9141700	6288300	15535000	11616000	7014200	8572100	10502000	11878000	14295000
Med1	B1AQH6;Q925J9	Mediator of RNA polymerase II transcription subunit 1	>tr|B1AQH6|B1AQH6_MOUSE Mediator of RNA polymerase II transcription subunit 1 OS=Mus musculus GN=Med1 PE=1 SV=1;>sp|Q925J9|MED1_MOUSE Mediator of RNA polymerase II transcription subunit 1 OS=Mus musculus GN=Med1 PE=1 SV=2	2	1	2.7	70.109	0	0	0	0	0	0	0	0	0	0	0	148370
Ptprt	B1AQN2;Q99M80;Q571D5;Q3TPN4;Q3V3S2	Receptor-type tyrosine-protein phosphatase T	>tr|B1AQN2|B1AQN2_MOUSE Protein-tyrosine-phosphatase OS=Mus musculus GN=Ptprt PE=1 SV=1;>sp|Q99M80|PTPRT_MOUSE Receptor-type tyrosine-protein phosphatase T OS=Mus musculus GN=Ptprt PE=2 SV=2;>tr|Q571D5|Q571D5_MOUSE MKIAA0283 protein (Fragment) OS=Mus muscu	5	10	9	163.01	1447700	11340000	2028400	1610000	2283500	4301700	1918100	5903400	1421300	2513900	3640500	1942500
Apol7b;Apol7e	Q5U432;Q3UZ24;B1AQP7		>tr|Q5U432|Q5U432_MOUSE Apolipoprotein L 7b OS=Mus musculus GN=Apol7b PE=2 SV=1;>tr|Q3UZ24|Q3UZ24_MOUSE Protein Apol7e OS=Mus musculus GN=Apol7e PE=2 SV=1;>tr|B1AQP7|B1AQP7_MOUSE Protein Apol7b OS=Mus musculus GN=Apol7b PE=4 SV=1	3	1	2.2	40.211	0	0	0	0	0	0	0	0	0	0	0	1274100
Mapt	Q547J4;B1AQW2;B1AQW4	Microtubule-associated protein	>tr|Q547J4|Q547J4_MOUSE Microtubule-associated protein OS=Mus musculus GN=Mapt PE=2 SV=1;>tr|B1AQW2|B1AQW2_MOUSE Microtubule-associated protein OS=Mus musculus GN=Mapt PE=1 SV=1	3	1	6.5	38.96	10165000	22811000	14811000	21797000	25945000	14848000	13064000	36242000	20873000	14042000	11158000	12280000
Srcin1	B1AQX6;B1AQX7;B1AQX8		>tr|B1AQX6|B1AQX6_MOUSE SRC kinase-signaling inhibitor 1 OS=Mus musculus GN=Srcin1 PE=1 SV=1;>tr|B1AQX7|B1AQX7_MOUSE SRC kinase-signaling inhibitor 1 OS=Mus musculus GN=Srcin1 PE=1 SV=1	3	50	55.8	126.99	74316000	90720000	90158000	83664000	98460000	76488000	89171000	87949000	91918000	71551000	75377000	68776000
Srcin1	B1AQX9		>tr|B1AQX9|B1AQX9_MOUSE SRC kinase-signaling inhibitor 1 OS=Mus musculus GN=Srcin1 PE=1 SV=1	1	1	1.6	130.61	807340	1565300	2082600	3742100	2230300	4168200	8907100	0	0	0	0	0
Arhgap23	B1AQY2;Q69ZH9;F8VQ11;D6RDB5	Rho GTPase-activating protein 23	>tr|B1AQY2|B1AQY2_MOUSE Rho GTPase-activating protein 23 OS=Mus musculus GN=Arhgap23 PE=1 SV=1;>sp|Q69ZH9|RHG23_MOUSE Rho GTPase-activating protein 23 OS=Mus musculus GN=Arhgap23 PE=2 SV=2;>tr|F8VQ11|F8VQ11_MOUSE Rho GTPase-activating protein 23 OS=Mus mus	4	22	21.5	162.21	3457400	3545300	3605900	2302000	2630200	7737500	4430900	4161800	5618800	5151000	4009100	4225100
2008-09-01	B1AQZ0;B1AQY9;Q8CHH9	Septin-8	>tr|B1AQZ0|B1AQZ0_MOUSE Septin-8 OS=Mus musculus GN=Sept8 PE=1 SV=1;>tr|B1AQY9|B1AQY9_MOUSE Septin-8 OS=Mus musculus GN=Sept8 PE=1 SV=1;>sp|Q8CHH9|SEPT8_MOUSE Septin-8 OS=Mus musculus GN=Sept8 PE=1 SV=4	3	19	51.2	55.874	121190000	108910000	175690000	134060000	142060000	159960000	166590000	138970000	163760000	139500000	130180000	128030000
Kif3a	Q3TET1;Q3UI47;B1AQZ2;P28741;Q80UK1;Q3TSP1;Q3TTS7;Q8CGJ1;F6V6Z9;B1AQZ5;Q8C901;Q3UXW0;E9PX57	Kinesin-like protein KIF3A	>tr|Q3TET1|Q3TET1_MOUSE Kinesin-like protein OS=Mus musculus GN=Kif3a PE=1 SV=1;>tr|Q3UI47|Q3UI47_MOUSE Kinesin-like protein OS=Mus musculus GN=Kif3a PE=1 SV=1;>tr|B1AQZ2|B1AQZ2_MOUSE Kinesin-like protein OS=Mus musculus GN=Kif3a PE=1 SV=1;>sp|P28741|KIF3A	13	14	22.5	79.444	4092400	4494300	4241100	4831800	5793500	3631600	5558500	5611700	4318100	5579300	5272700	4290500
Chd3	F7C528;E9Q614;B1AR17;Q8K0T3		>tr|F7C528|F7C528_MOUSE Protein Chd3 (Fragment) OS=Mus musculus GN=Chd3 PE=1 SV=1;>tr|E9Q614|E9Q614_MOUSE Protein Chd3 OS=Mus musculus GN=Chd3 PE=1 SV=1;>tr|B1AR17|B1AR17_MOUSE Protein Chd3 OS=Mus musculus GN=Chd3 PE=1 SV=1	4	1	0.8	213.92	0	0	0	0	0	0	0	0	0	0	0	39593
Bcas3	B1AR74;Q3TAC0;B1AR76;F7CPM1;F6VJ09;Q5SWI1;B1B0B3		>tr|B1AR74|B1AR74_MOUSE Breast carcinoma-amplified sequence 3 homolog OS=Mus musculus GN=Bcas3 PE=1 SV=1;>tr|Q3TAC0|Q3TAC0_MOUSE Putative uncharacterized protein (Fragment) OS=Mus musculus GN=Bcas3 PE=2 SV=1	7	20	30.1	102.77	4720800	6287100	5493700	6980100	6901300	3096900	3951800	6153800	6051400	6268000	5564300	3318300
Rpl26	B1ARA3;Q4FZH2;P61255;B1ARA5;Q3U7N1	60S ribosomal protein L26	>tr|B1ARA3|B1ARA3_MOUSE 60S ribosomal protein L26 (Fragment) OS=Mus musculus GN=Rpl26 PE=1 SV=1;>tr|Q4FZH2|Q4FZH2_MOUSE MCG50660, isoform CRA_a OS=Mus musculus GN=Rpl26 PE=2 SV=1;>sp|P61255|RL26_MOUSE 60S ribosomal protein L26 OS=Mus musculus GN=Rpl26 PE=1	5	4	31.1	12.217	10048000	7683600	11115000	7816600	9573400	11610000	12974000	7107100	10565000	7156800	8802800	13126000
Pecam1	Q8CAW4;B1ARB3;Q08481	Platelet endothelial cell adhesion molecule	>tr|Q8CAW4|Q8CAW4_MOUSE Putative uncharacterized protein OS=Mus musculus GN=Pecam1 PE=2 SV=1;>tr|B1ARB3|B1ARB3_MOUSE Platelet endothelial cell adhesion molecule OS=Mus musculus GN=Pecam1 PE=1 SV=1;>sp|Q08481|PECA1_MOUSE Platelet endothelial cell adhesion m	3	1	2.5	81.986	0	0	0	0	0	0	0	0	0	0	170770	0
Vps13d	B1ART1;B1ART2;V9GX23;Q6A066;F6XI52		>tr|B1ART1|B1ART1_MOUSE Protein Vps13d OS=Mus musculus GN=Vps13d PE=1 SV=1;>tr|B1ART2|B1ART2_MOUSE Protein Vps13d OS=Mus musculus GN=Vps13d PE=1 SV=2;>tr|V9GX23|V9GX23_MOUSE Protein Vps13d (Fragment) OS=Mus musculus GN=Vps13d PE=1 SV=1	5	20	6.5	487.32	2440800	1602400	1952300	472300	1171400	0	536000	0	862440	1323200	1079200	1636300
Macf1	B1ARU4;E9PVY8;E9QA63;A0A0A0MQA6;Q9QXZ0;F7ACR9;B1ARU1;Q5DTZ2;Q80TZ5;Q3TRV6;Q80ZZ3;F6YKN8;Q4QQN2;A0A0A0MQH5;F6RCJ3;Q9CYG3;F6RL59;Q8C221;Q3V3W8	Microtubule-actin cross-linking factor 1	>tr|B1ARU4|B1ARU4_MOUSE Microtubule-actin cross-linking factor 1 OS=Mus musculus GN=Macf1 PE=1 SV=1;>tr|E9PVY8|E9PVY8_MOUSE Microtubule-actin cross-linking factor 1 OS=Mus musculus GN=Macf1 PE=1 SV=2;>tr|E9QA63|E9QA63_MOUSE Microtubule-actin cross-linking	19	196	36.6	831.64	84862000	72964000	82944000	90255000	98306000	82824000	74139000	72911000	74838000	83875000	84248000	68310000
Ndufs5	B1ARW4;Q99LY9	NADH dehydrogenase [ubiquinone] iron-sulfur protein 5;NADH dehydrogenase [ubiquinone] iron-sulfur protein 5, N-terminally processed	>tr|B1ARW4|B1ARW4_MOUSE NADH dehydrogenase [ubiquinone] iron-sulfur protein 5 (Fragment) OS=Mus musculus GN=Ndufs5 PE=1 SV=1;>sp|Q99LY9|NDUS5_MOUSE NADH dehydrogenase [ubiquinone] iron-sulfur protein 5 OS=Mus musculus GN=Ndufs5 PE=1 SV=3	2	4	48.4	10.909	16481000	19401000	21329000	13370000	28600000	28484000	26263000	24076000	22292000	21831000	19203000	29502000
Dlgap3	B1AS06;Q3TY61;Q6PFD5	Disks large-associated protein 3	>tr|B1AS06|B1AS06_MOUSE Disks large-associated protein 3 OS=Mus musculus GN=Dlgap3 PE=1 SV=1;>tr|Q3TY61|Q3TY61_MOUSE Putative uncharacterized protein OS=Mus musculus GN=Dlgap3 PE=2 SV=1;>sp|Q6PFD5|DLGP3_MOUSE Disks large-associated protein 3 OS=Mus musculu	3	25	35.6	104.67	9310000	9684600	10291000	11662000	16386000	12817000	14942000	14121000	14627000	12123000	14328000	13029000
Grik3	B1AS29	Glutamate receptor ionotropic, kainate 3	>sp|B1AS29|GRIK3_MOUSE Glutamate receptor ionotropic, kainate 3 OS=Mus musculus GN=Grik3 PE=2 SV=1	1	8	13.3	104.05	1337300	733960	771170	875930	783620	449550	444290	595540	722670	788380	874640	1047600
Ssbp2;Ssbp3;Ssbp4	Q8BPZ5;B1AS34;Q540I3;Q99LZ8;Q3U4B1;B1AS37;Q9CYZ8;Q9D032	Single-stranded DNA-binding protein 2;Single-stranded DNA-binding protein 3	>tr|Q8BPZ5|Q8BPZ5_MOUSE Putative uncharacterized protein OS=Mus musculus GN=Ssbp2 PE=2 SV=1;>tr|B1AS34|B1AS34_MOUSE Single-stranded DNA-binding protein 3 (Fragment) OS=Mus musculus GN=Ssbp3 PE=4 SV=5;>tr|Q540I3|Q540I3_MOUSE SSDP2 OS=Mus musculus GN=Ssbp2 P	8	1	5.7	19.427	0	0	0	0	0	0	0	0	80442	0	0	0
Jak1	Q3URU8;B1ASP2;Q3U8P8;P52332;Q8K0I7;Q3TI10;Q3UZ30;Q8CFX4	Tyrosine-protein kinase;Tyrosine-protein kinase JAK1	>tr|Q3URU8|Q3URU8_MOUSE Tyrosine-protein kinase OS=Mus musculus GN=Jak1 PE=2 SV=1;>tr|B1ASP2|B1ASP2_MOUSE Tyrosine-protein kinase OS=Mus musculus GN=Jak1 PE=1 SV=1;>tr|Q3U8P8|Q3U8P8_MOUSE Tyrosine-protein kinase OS=Mus musculus GN=Jak1 PE=2 SV=1;>sp|P52332	8	13	15	133.29	1854900	511830	525710	1040800	1095200	941780	791360	743920	822000	800010	815940	342910
Apoo	Q9D186;B1ASQ2;Q9DCZ4;Q3KNM9	Apolipoprotein O	>tr|Q9D186|Q9D186_MOUSE Apolipoprotein O OS=Mus musculus GN=Apoo PE=1 SV=1;>tr|B1ASQ2|B1ASQ2_MOUSE Apolipoprotein O OS=Mus musculus GN=Apoo PE=1 SV=1;>sp|Q9DCZ4|APOO_MOUSE Apolipoprotein O OS=Mus musculus GN=Apoo PE=2 SV=1;>tr|Q3KNM9|Q3KNM9_MOUSE Apoo prot	4	6	59.8	18.798	20641000	11962000	32891000	29142000	30470000	34332000	24117000	27862000	22113000	15972000	19516000	25795000
Il1rapl1	B1ASU0;P59823;Q0VDP7	Interleukin-1 receptor accessory protein-like 1	>tr|B1ASU0|B1ASU0_MOUSE Interleukin-1 receptor accessory protein-like 1 OS=Mus musculus GN=Il1rapl1 PE=1 SV=1;>sp|P59823|IRPL1_MOUSE Interleukin-1 receptor accessory protein-like 1 OS=Mus musculus GN=Il1rapl1 PE=1 SV=1	3	15	22.7	79.78	2724500	2339800	2042700	1165800	2377500	1974800	268160	908210	1888700	1821800	1794300	2088900
Tab3	B1ASY9;Q571K4;F6XIV6;F7AT87	TGF-beta-activated kinase 1 and MAP3K7-binding protein 3	>tr|B1ASY9|B1ASY9_MOUSE Mitogen-activated protein kinase kinase kinase 7 interacting protein 3 OS=Mus musculus GN=Tab3 PE=2 SV=1;>sp|Q571K4|TAB3_MOUSE TGF-beta-activated kinase 1 and MAP3K7-binding protein 3 OS=Mus musculus GN=Tab3 PE=1 SV=2	4	3	6.6	79.029	0	0	0	0	0	0	0	0	0	434930	451830	220560
Prpsap1	Q8BK29;B1AT82;Q9D0M1;B1AT84;B1AT83	Phosphoribosyl pyrophosphate synthase-associated protein 1	>tr|Q8BK29|Q8BK29_MOUSE Putative uncharacterized protein OS=Mus musculus GN=Prpsap1 PE=2 SV=1;>tr|B1AT82|B1AT82_MOUSE MCG6846, isoform CRA_c OS=Mus musculus GN=Prpsap1 PE=1 SV=1;>sp|Q9D0M1|KPRA_MOUSE Phosphoribosyl pyrophosphate synthase-associated protein	5	11	47.2	39.44	4933900	2983100	3093700	4145300	5580400	6551900	4958000	5053200	4806700	3669200	4423000	7528100
Mtmr3	M0QW74;Q66I45;B1ATD5;B1ATD4;R4GML8;Q8K296;Q8R0N4;Q80U24;Q6PE02;Q91XS1	Myotubularin-related protein 3	>tr|M0QW74|M0QW74_MOUSE MCG9626, isoform CRA_c OS=Mus musculus GN=Mtmr3 PE=1 SV=1;>tr|Q66I45|Q66I45_MOUSE Mtmr3 protein OS=Mus musculus GN=Mtmr3 PE=2 SV=1;>tr|B1ATD5|B1ATD5_MOUSE MCG9626, isoform CRA_b OS=Mus musculus GN=Mtmr3 PE=1 SV=1;>tr|B1ATD4|B1ATD4_M	10	6	7.3	120.29	316270	881930	420160	599610	569950	650600	0	858770	355190	741800	589630	982630
Aldh3a2	Q99PH3;Q8C3C9;B1AV77;Q99PH4;B1ATI0;P47740;Q8C5J1;Q3U7B5;Q8BQ93;Q3UNF5;B7ZN13;P47739	Aldehyde dehydrogenase;Fatty aldehyde dehydrogenase	>tr|Q99PH3|Q99PH3_MOUSE Aldehyde dehydrogenase OS=Mus musculus GN=Aldh3a2 PE=3 SV=1;>tr|Q8C3C9|Q8C3C9_MOUSE Aldehyde dehydrogenase OS=Mus musculus GN=Aldh3a2 PE=2 SV=1;>tr|B1AV77|B1AV77_MOUSE Aldehyde dehydrogenase OS=Mus musculus GN=Aldh3a2 PE=1 SV=1;>tr|	12	15	51.4	53.926	8868200	7173300	7255200	6193900	9369500	11174000	9717400	12338000	8603000	8248200	7224500	7250300
Kcnj12	Q9D3L6;B1ATI1;P52187	ATP-sensitive inward rectifier potassium channel 12	>tr|Q9D3L6|Q9D3L6_MOUSE Putative uncharacterized protein OS=Mus musculus GN=Kcnj12 PE=2 SV=1;>tr|B1ATI1|B1ATI1_MOUSE ATP-sensitive inward rectifier potassium channel 12 OS=Mus musculus GN=Kcnj12 PE=3 SV=1;>sp|P52187|KCJ12_MOUSE ATP-sensitive inward rectifi	3	1	5.6	48.367	0	0	0	0	0	0	0	0	81870	0	0	0
Gas7	B1ATI9;Q3U432;Q0VBR8;Q60780;Q3U8N2;Q6A075	Growth arrest-specific protein 7	>tr|B1ATI9|B1ATI9_MOUSE Growth arrest-specific protein 7 OS=Mus musculus GN=Gas7 PE=1 SV=1;>tr|Q3U432|Q3U432_MOUSE Growth arrest-specific protein 7 OS=Mus musculus GN=Gas7 PE=1 SV=1;>tr|Q0VBR8|Q0VBR8_MOUSE Growth arrest specific 7 OS=Mus musculus GN=Gas7 P	6	13	39.1	47.261	15511000	24593000	14731000	18295000	14998000	11828000	15475000	15283000	17235000	11413000	9796400	15781000
Elac2	B1ATP7;Q3U0M8;Q80Y81;B1ATP9	Zinc phosphodiesterase ELAC protein 2	>tr|B1ATP7|B1ATP7_MOUSE Zinc phosphodiesterase ELAC protein 2 OS=Mus musculus GN=Elac2 PE=1 SV=1;>tr|Q3U0M8|Q3U0M8_MOUSE Putative uncharacterized protein OS=Mus musculus GN=Elac2 PE=2 SV=1;>sp|Q80Y81|RNZ2_MOUSE Zinc phosphodiesterase ELAC protein 2 OS=Mus	4	8	15.1	91.946	0	0	0	74790	0	0	0	0	0	349080	0	0
Atp2a3	Q8C213;B1ATS4;Q8R0X5;Q3U1K2;B1ATS5;E9Q559;Q64518;Q8K3Y5	Calcium-transporting ATPase;Sarcoplasmic/endoplasmic reticulum calcium ATPase 3	>tr|Q8C213|Q8C213_MOUSE Putative uncharacterized protein (Fragment) OS=Mus musculus GN=Atp2a3 PE=2 SV=1;>tr|B1ATS4|B1ATS4_MOUSE Calcium-transporting ATPase OS=Mus musculus GN=Atp2a3 PE=1 SV=1;>tr|Q8R0X5|Q8R0X5_MOUSE Calcium-transporting ATPase OS=Mus muscu	8	1	1.5	101.4	0	0	0	0	0	0	0	0	17150	0	0	0
Bbs7	E9Q0R0;B1ATV4;Q3V165;B1ATV6;B1ATV5;Q8K2G4	Bardet-Biedl syndrome 7 protein homolog	>tr|E9Q0R0|E9Q0R0_MOUSE Bardet-Biedl syndrome 7 protein homolog OS=Mus musculus GN=Bbs7 PE=1 SV=1;>tr|B1ATV4|B1ATV4_MOUSE Bardet-Biedl syndrome 7 OS=Mus musculus GN=Bbs7 PE=4 SV=1;>tr|Q3V165|Q3V165_MOUSE Putative uncharacterized protein OS=Mus musculus GN=	6	4	8.6	75.493	0	0	0	0	0	0	0	0	0	240280	169910	0
Hgs	B1ATZ0;B1ATZ1;Q3TLL4;Q3UMA3;Q99LI8;B1ATY9;F6VV02	Hepatocyte growth factor-regulated tyrosine kinase substrate	>tr|B1ATZ0|B1ATZ0_MOUSE Hepatocyte growth factor-regulated tyrosine kinase substrate OS=Mus musculus GN=Hgs PE=1 SV=1;>tr|B1ATZ1|B1ATZ1_MOUSE Hepatocyte growth factor-regulated tyrosine kinase substrate OS=Mus musculus GN=Hgs PE=1 SV=1;>tr|Q3TLL4|Q3TLL4_MO	7	17	31.1	85.778	16329000	16319000	15969000	13223000	14365000	11519000	14730000	13206000	21001000	12233000	11431000	12381000
Aifm1	B1AU25;Q9Z0X1;Q2QKE3;Q1L6K5	Apoptosis-inducing factor 1, mitochondrial	>tr|B1AU25|B1AU25_MOUSE Apoptosis-inducing factor 1, mitochondrial OS=Mus musculus GN=Aifm1 PE=1 SV=1;>sp|Q9Z0X1|AIFM1_MOUSE Apoptosis-inducing factor 1, mitochondrial OS=Mus musculus GN=Aifm1 PE=1 SV=1	4	16	35.7	66.113	8651200	8420200	10678000	14153000	11933000	9778400	14441000	11040000	13958000	13054000	12989000	11805000
Mospd2	B1AU74;Q9CWP6	Motile sperm domain-containing protein 2	>tr|B1AU74|B1AU74_MOUSE Motile sperm domain-containing protein 2 OS=Mus musculus GN=Mospd2 PE=1 SV=1;>sp|Q9CWP6|MSPD2_MOUSE Motile sperm domain-containing protein 2 OS=Mus musculus GN=Mospd2 PE=1 SV=2	2	2	7.5	59.81	0	0	0	0	0	0	0	0	0	0	291800	0
Nasp	B1AU76;B1AU75;Q99MD9;Q3TTH5	Nuclear autoantigenic sperm protein	>tr|B1AU76|B1AU76_MOUSE Nuclear autoantigenic sperm protein OS=Mus musculus GN=Nasp PE=1 SV=1;>tr|B1AU75|B1AU75_MOUSE Nuclear autoantigenic sperm protein OS=Mus musculus GN=Nasp PE=1 SV=1;>sp|Q99MD9|NASP_MOUSE Nuclear autoantigenic sperm protein OS=Mus mus	4	8	27.5	48.765	4576400	2856600	1378700	2586200	1091400	1178600	2709100	949690	8194000	2189600	2978300	2539100
Nfia	B1AUB6;B1AUB8;Q69ZJ5;Q05B39;B1AUB9;Q6DI81;B1AUC0;Q3UTK6;Q02780;A2ADI3;Q3UFE1;Q8BN68;Q8C434;Q6GSP7;A2BG76;I7HIP8;A2BG75;A2BG77;P97863	Nuclear factor 1;Nuclear factor 1 A-type	>tr|B1AUB6|B1AUB6_MOUSE Nuclear factor 1 (Fragment) OS=Mus musculus GN=Nfia PE=1 SV=1;>tr|B1AUB8|B1AUB8_MOUSE Nuclear factor 1 OS=Mus musculus GN=Nfia PE=1 SV=1;>tr|Q69ZJ5|Q69ZJ5_MOUSE Nuclear factor 1 (Fragment) OS=Mus musculus GN=Nfia PE=2 SV=1;>tr|Q05B3	19	2	10.7	25.912	0	0	0	0	0	0	0	0	0	0	204040	0
Eif2b3	B1AUN3;Q3UKV0;B1AUN2;A4FUS0;A0AUM9;Q3T9T4		>tr|B1AUN3|B1AUN3_MOUSE Protein Eif2b3 OS=Mus musculus GN=Eif2b3 PE=1 SV=1;>tr|Q3UKV0|Q3UKV0_MOUSE Protein Eif2b3 OS=Mus musculus GN=Eif2b3 PE=1 SV=1;>tr|B1AUN2|B1AUN2_MOUSE MCG14442 OS=Mus musculus GN=Eif2b3 PE=1 SV=1;>tr|A4FUS0|A4FUS0_MOUSE Eif2b3 protei	6	13	44.1	45.065	2727000	3205400	1768900	2601400	2289700	1653400	1956900	2387800	2152100	2083100	1824700	1622700
Hcfc1	B1AUX2;Q61191;Q3USQ6;F6SJS2;Q8BUC0;F6T088;A0AUN4;G5E837	Host cell factor 1;HCF N-terminal chain 1;HCF N-terminal chain 2;HCF N-terminal chain 3;HCF N-terminal chain 4;HCF N-terminal chain 5;HCF N-terminal chain 6;HCF C-terminal chain 1;HCF C-terminal chain 2;HCF C-terminal chain 3;HCF C-terminal chain 4;HCF C-terminal chain 5;HCF C-terminal chain 6	>tr|B1AUX2|B1AUX2_MOUSE Host cell factor 1 OS=Mus musculus GN=Hcfc1 PE=1 SV=1;>sp|Q61191|HCFC1_MOUSE Host cell factor 1 OS=Mus musculus GN=Hcfc1 PE=1 SV=2	8	14	9.7	215.05	2868800	1328800	2790500	1548400	2437800	1558300	1833500	1666100	2578500	2901900	2009800	1600400
Naa10;Ard1	B1AUY8;Q684Q8;B1AUY7;Q540H0;Q9QY36;B1AUY9;Q8BJV4;B1AUZ1;Q8R2U5;Q3V4D5;A8W660;Q3UX61	N-alpha-acetyltransferase 10	>tr|B1AUY8|B1AUY8_MOUSE N-alpha-acetyltransferase 10 OS=Mus musculus GN=Naa10 PE=1 SV=1;>tr|Q684Q8|Q684Q8_MOUSE N-terminal acetyltransferase complex ARD1 subunit homolog (Fragment) OS=Mus musculus GN=Naa10 PE=2 SV=1;>tr|B1AUY7|B1AUY7_MOUSE N-alpha-acetyltr	12	6	33.2	24.845	987050	1313800	1816700	1186400	1312000	2524600	1877300	1099500	2756800	1050600	915560	760340
Drp2	Q3TZ53;B1AV35;Q05AA6;Q8CBX2	Dystrophin-related protein 2	>tr|Q3TZ53|Q3TZ53_MOUSE Putative uncharacterized protein (Fragment) OS=Mus musculus GN=Drp2 PE=2 SV=1;>tr|B1AV35|B1AV35_MOUSE Dystrophin-related protein 2 OS=Mus musculus GN=Drp2 PE=1 SV=1;>sp|Q05AA6|DRP2_MOUSE Dystrophin-related protein 2 OS=Mus musculus	4	4	5.5	108.99	688760	0	893220	400670	1586600	338220	231170	312820	0	496530	413350	448400
Coro2a	Q3U4G8;B1AVH4;B1AVH5;Q8C0P5;Q3U8R5;Q8BLN0;Q8R0L6;Q6NVB7	Coronin;Coronin-2A	>tr|Q3U4G8|Q3U4G8_MOUSE Coronin OS=Mus musculus GN=Coro2a PE=2 SV=1;>tr|B1AVH4|B1AVH4_MOUSE Coronin OS=Mus musculus GN=Coro2a PE=2 SV=1;>tr|B1AVH5|B1AVH5_MOUSE Coronin OS=Mus musculus GN=Coro2a PE=1 SV=1;>sp|Q8C0P5|COR2A_MOUSE Coronin-2A OS=Mus musculus GN	8	13	35.5	59.601	3498800	4192400	4576100	4313900	3627400	5366100	5072900	4267300	2716000	5868800	5897800	5874000
Gabra3	Q8CAB3;B1AVY2;P26049;Q8CIZ6;E9Q2L8	Gamma-aminobutyric acid receptor subunit alpha-3	>tr|Q8CAB3|Q8CAB3_MOUSE Gamma-aminobutyric acid (GABA-A) receptor, subunit alpha 3 OS=Mus musculus GN=Gabra3 PE=2 SV=1;>tr|B1AVY2|B1AVY2_MOUSE Gamma-aminobutyric acid receptor subunit alpha-3 OS=Mus musculus GN=Gabra3 PE=1 SV=1;>sp|P26049|GBRA3_MOUSE Gamma	5	8	21.1	55.415	2885700	3036700	3558800	3286400	4327600	2892700	2380600	2321600	1442900	1648500	2406300	3340300
Uprt	B1AVZ0	Uracil phosphoribosyltransferase homolog	>sp|B1AVZ0|UPP_MOUSE Uracil phosphoribosyltransferase homolog OS=Mus musculus GN=Uprt PE=2 SV=1	1	7	32.9	34.278	986220	1210800	761200	1129200	831280	831250	1794900	1016400	1329100	1506000	1203400	1080200
Mtm1	B1AW21;Q9Z2C5;Q3UDN6;Q8CCE6;Q8CD00;Q5DTJ6;Q3TLK7;Q9D4L1	Myotubularin	>tr|B1AW21|B1AW21_MOUSE Myotubularin OS=Mus musculus GN=Mtm1 PE=1 SV=1;>sp|Q9Z2C5|MTM1_MOUSE Myotubularin OS=Mus musculus GN=Mtm1 PE=1 SV=2;>tr|Q3UDN6|Q3UDN6_MOUSE Myotubularin OS=Mus musculus GN=Mtm1 PE=1 SV=1;>tr|Q8CCE6|Q8CCE6_MOUSE Putative uncharacteri	8	2	3.1	65.962	0	0	0	0	0	0	0	0	105590	0	0	0
Camk1d	B1AW58;Q8BW96;Q3TDM2;Q3UH04	Calcium/calmodulin-dependent protein kinase type 1D	>tr|B1AW58|B1AW58_MOUSE Calcium/calmodulin-dependent protein kinase ID OS=Mus musculus GN=Camk1d PE=2 SV=1;>sp|Q8BW96|KCC1D_MOUSE Calcium/calmodulin-dependent protein kinase type 1D OS=Mus musculus GN=Camk1d PE=1 SV=2;>tr|Q3TDM2|Q3TDM2_MOUSE Putative uncha	4	13	47	42.918	8044300	12276000	7143200	8574800	10523000	6630000	11365000	12025000	10793000	12546000	14370000	10802000
Pde4b	B1AWC9;G3UWT3		>tr|B1AWC9|B1AWC9_MOUSE Protein Pde4b OS=Mus musculus GN=Pde4b PE=1 SV=1	2	2	2.9	83.301	0	0	0	0	0	0	0	0	0	0	0	87626
Clta	B1AWE0;Q6PFA2;Q3THU7		>tr|B1AWE0|B1AWE0_MOUSE Clathrin light chain A OS=Mus musculus GN=Clta PE=1 SV=1;>tr|Q6PFA2|Q6PFA2_MOUSE Clathrin light chain A OS=Mus musculus GN=Clta PE=1 SV=1;>tr|Q3THU7|Q3THU7_MOUSE Putative uncharacterized protein OS=Mus musculus GN=Clta PE=2 SV=1	3	7	28.7	23.478	84186000	69841000	104370000	72436000	79785000	34745000	77517000	57937000	129180000	43675000	52784000	65874000
Ift74	Q8CGJ7;Q05DN8;B1AWG1;Q8BKE9	Intraflagellar transport protein 74 homolog	>tr|Q8CGJ7|Q8CGJ7_MOUSE Ift74 protein (Fragment) OS=Mus musculus GN=Ift74 PE=2 SV=1;>tr|Q05DN8|Q05DN8_MOUSE Ift74 protein (Fragment) OS=Mus musculus GN=Ift74 PE=2 SV=1;>tr|B1AWG1|B1AWG1_MOUSE Intraflagellar transport protein 74 homolog OS=Mus musculus GN=I	4	2	5.4	37.714	0	0	0	0	0	0	0	0	0	92215	0	0
Scn2a1	B1AWN6;Q62242;Q8CAJ8;Q8CCS4;E9PW82;B2RY06;B1AYL0;F8VPQ7;B7ZWN0;Q62205;A9JQD3;Q8C274;Q68V27;Q62206;G3X8T7;Q9ER60;F6U9Y2;F7AMU5;Q3UQV9;P70276;K3W4N7;Q9JJV9	Sodium channel protein	>tr|B1AWN6|B1AWN6_MOUSE Sodium channel protein OS=Mus musculus GN=Scn2a1 PE=1 SV=1	22	41	25.6	227.94	28855000	42097000	34375000	39152000	36871000	26381000	30859000	28591000	26235000	33209000	28949000	28343000
Rragd	B1AWT2;B1AWT3;Q7TT45;B1AWT4	Ras-related GTP-binding protein D	>tr|B1AWT2|B1AWT2_MOUSE Ras-related GTP binding D, isoform CRA_a OS=Mus musculus GN=Rragd PE=1 SV=1;>tr|B1AWT3|B1AWT3_MOUSE Ras-related GTP-binding protein D OS=Mus musculus GN=Rragd PE=1 SV=1;>sp|Q7TT45|RRAGD_MOUSE Ras-related GTP-binding protein D OS=Mus	4	2	5.8	45.145	291860	0	177310	196760	0	0	0	0	0	422560	247850	200390
Slc4a10	Q8C943;B1AWV9;J7K287;G3F8Y7;G3F8Y9		>tr|Q8C943|Q8C943_MOUSE Anion exchange protein (Fragment) OS=Mus musculus GN=Slc4a10 PE=2 SV=2;>tr|B1AWV9|B1AWV9_MOUSE Anion exchange protein OS=Mus musculus GN=Slc4a10 PE=1 SV=1;>tr|J7K287|J7K287_MOUSE Anion exchange protein OS=Mus musculus GN=Slc4a10 PE=	5	25	30.3	122.76	54793000	57694000	62865000	54586000	49807000	45349000	53070000	64861000	63927000	44858000	51681000	49342000
Pls3	B1AX58;Q99K51;Q3UKB1;Q3UJG9	Plastin-3	>tr|B1AX58|B1AX58_MOUSE Plastin-3 OS=Mus musculus GN=Pls3 PE=1 SV=1;>sp|Q99K51|PLST_MOUSE Plastin-3 OS=Mus musculus GN=Pls3 PE=1 SV=3;>tr|Q3UKB1|Q3UKB1_MOUSE Putative uncharacterized protein OS=Mus musculus GN=Pls3 PE=2 SV=1;>tr|Q3UJG9|Q3UJG9_MOUSE Putativ	4	30	53.5	71.745	21214000	24506000	26608000	20633000	19139000	30207000	28980000	23582000	24192000	24004000	26515000	32808000
Lrrc47	B1AX98;Q505F5;E9PV22;F6YT33;F6Z4L9	Leucine-rich repeat-containing protein 47	>tr|B1AX98|B1AX98_MOUSE Leucine rich repeat containing 47 OS=Mus musculus GN=Lrrc47 PE=2 SV=1;>sp|Q505F5|LRC47_MOUSE Leucine-rich repeat-containing protein 47 OS=Mus musculus GN=Lrrc47 PE=2 SV=1;>tr|E9PV22|E9PV22_MOUSE Leucine-rich repeat-containing protei	5	19	46.5	63.589	10666000	9664100	10060000	6901100	7941000	14708000	10846000	7723900	12993000	11518000	10220000	14008000
Nhsl2	E9Q0V6;B1AXH1	NHS-like protein 2	>tr|E9Q0V6|E9Q0V6_MOUSE NHS-like protein 2 OS=Mus musculus GN=Nhsl2 PE=1 SV=1;>sp|B1AXH1|NHSL2_MOUSE NHS-like protein 2 OS=Mus musculus GN=Nhsl2 PE=2 SV=1	2	7	8.4	132.35	722510	588500	577890	367400	322600	192110	0	829850	666700	908370	632300	605380
Arhgef9	B1AXI2;B1AXI4;B1AXI6;Q3UTH8;S4R1K5;S4R1A7;S4R1J2;E0CX56	Rho guanine nucleotide exchange factor 9	>tr|B1AXI2|B1AXI2_MOUSE Rho guanine nucleotide exchange factor 9 OS=Mus musculus GN=Arhgef9 PE=1 SV=1;>tr|B1AXI4|B1AXI4_MOUSE Rho guanine nucleotide exchange factor 9 OS=Mus musculus GN=Arhgef9 PE=1 SV=1;>tr|B1AXI6|B1AXI6_MOUSE Rho guanine nucleotide excha	8	11	35.7	49.41	3308700	4695800	2918700	2752300	2534000	5035400	7407800	2694100	2757500	5950600	6543100	5440100
Tomm5	B1AXP6	Mitochondrial import receptor subunit TOM5 homolog	>sp|B1AXP6|TOM5_MOUSE Mitochondrial import receptor subunit TOM5 homolog OS=Mus musculus GN=Tomm5 PE=3 SV=1	1	3	31.4	6.0372	5989900	5902400	2934500	5867900	5077200	1891700	6353800	4679600	7996000	3332000	2884700	3815600
Frrs1l	B1AXV0;Q8BVG0;F6Q3S1	DOMON domain-containing protein FRRS1L	>sp|B1AXV0|FRS1L_MOUSE DOMON domain-containing protein FRRS1L OS=Mus musculus GN=Frrs1l PE=1 SV=1;>tr|Q8BVG0|Q8BVG0_MOUSE Putative uncharacterized protein (Fragment) OS=Mus musculus GN=Frrs1l PE=2 SV=1	3	6	26.3	32.506	1462700	2307300	3027300	2867500	2573500	8610600	2789100	2627800	2392300	3838100	4827400	3506200
Elavl2	Q3UR02;Q564D8;Q80Y51;B1AXZ4;B1AXZ5;Q60899;B1AXZ0;Q91XI8;Q80UJ0;Q91XI9;B1AXZ6;H3BLG7	ELAV-like protein 2	>tr|Q3UR02|Q3UR02_MOUSE ELAV-like protein OS=Mus musculus GN=Elavl2 PE=1 SV=1;>tr|Q564D8|Q564D8_MOUSE ELAV-like protein OS=Mus musculus GN=Elavl2 PE=2 SV=1;>tr|Q80Y51|Q80Y51_MOUSE ELAV-like protein OS=Mus musculus GN=Elavl2 PE=1 SV=1;>tr|B1AXZ4|B1AXZ4_MOUS	12	5	20.1	39.489	661230	724410	1637500	733510	727850	2835400	1615100	3344500	648590	2395200	2172100	2930000
Nfx1	B1AY10	Transcriptional repressor NF-X1	>sp|B1AY10|NFX1_MOUSE Transcriptional repressor NF-X1 OS=Mus musculus GN=Nfx1 PE=2 SV=1	1	4	4.5	123.81	0	0	0	0	0	582580	0	0	0	0	0	0
Usp24	E9PV45;B1AY13	Ubiquitin carboxyl-terminal hydrolase;Ubiquitin carboxyl-terminal hydrolase 24	>tr|E9PV45|E9PV45_MOUSE Ubiquitin carboxyl-terminal hydrolase OS=Mus musculus GN=Usp24 PE=1 SV=1;>sp|B1AY13|UBP24_MOUSE Ubiquitin carboxyl-terminal hydrolase 24 OS=Mus musculus GN=Usp24 PE=1 SV=1	2	37	20.2	294.13	2876000	3720100	4196600	4761500	2835700	2367700	2503200	2694600	2685500	2802800	3227100	3284900
Scn7a	Q62467;B1AYL1	Sodium channel protein	>tr|Q62467|Q62467_MOUSE Sodium channel protein OS=Mus musculus GN=Scn7a PE=2 SV=1;>tr|B1AYL1|B1AYL1_MOUSE Sodium channel protein OS=Mus musculus GN=Scn7a PE=1 SV=1	2	1	0.8	192.16	0	0	0	0	0	0	0	0	0	0	122500	0
Cobll1	B1AZ15;B1AZ14;Q3UMF0;B1AZ26	Cordon-bleu protein-like 1	>tr|B1AZ15|B1AZ15_MOUSE Cordon-bleu protein-like 1 OS=Mus musculus GN=Cobll1 PE=1 SV=1;>tr|B1AZ14|B1AZ14_MOUSE Cordon-bleu protein-like 1 OS=Mus musculus GN=Cobll1 PE=1 SV=1;>sp|Q3UMF0|COBL1_MOUSE Cordon-bleu protein-like 1 OS=Mus musculus GN=Cobll1 PE=1 S	4	4	4.2	133.27	0	0	0	0	0	0	0	0	0	768830	0	0
Chmp6	B1AZ39;P0C0A3;B1AZ42;B1AZ41;Q3TS10	Charged multivesicular body protein 6	>tr|B1AZ39|B1AZ39_MOUSE Chromatin modifying protein 6 OS=Mus musculus GN=Chmp6 PE=2 SV=1;>sp|P0C0A3|CHMP6_MOUSE Charged multivesicular body protein 6 OS=Mus musculus GN=Chmp6 PE=2 SV=2;>tr|B1AZ42|B1AZ42_MOUSE Charged multivesicular body protein 6 (Fragment	5	4	31	23.415	4513300	3649500	4350700	3860000	4942900	4712300	2306300	6292100	4164600	5456000	3613900	5173900
Tmem245	D3YWD3;B1AZA5;B1AZA8;Q8C3N3	Transmembrane protein 245	>tr|D3YWD3|D3YWD3_MOUSE Transmembrane protein 245 OS=Mus musculus GN=Tmem245 PE=1 SV=1;>sp|B1AZA5|TM245_MOUSE Transmembrane protein 245 OS=Mus musculus GN=Tmem245 PE=1 SV=1;>tr|B1AZA8|B1AZA8_MOUSE Transmembrane protein 245 (Fragment) OS=Mus musculus GN=Tme	4	5	8.8	97.73	0	792050	536530	0	0	441510	390450	452530	0	455400	338610	290620
Aatk	B1AZF9;B1AZF3;Q80YE4	Serine/threonine-protein kinase LMTK1	>tr|B1AZF9|B1AZF9_MOUSE Apoptosis-associated tyrosine kinase OS=Mus musculus GN=Aatk PE=1 SV=1;>tr|B1AZF3|B1AZF3_MOUSE Serine/threonine-protein kinase LMTK1 OS=Mus musculus GN=Aatk PE=1 SV=1;>sp|Q80YE4|LMTK1_MOUSE Serine/threonine-protein kinase LMTK1 OS=M	3	5	6.1	139.45	0	0	0	0	0	0	0	0	0	0	252850	398510
Thoc2	B1AZI6;Q3UUT9;Q3US09;F6QCT0;B1AZI7;F6RBN0;F6SBF2;Q3TPY8;E9Q5E2	THO complex subunit 2	>sp|B1AZI6|THOC2_MOUSE THO complex subunit 2 OS=Mus musculus GN=Thoc2 PE=1 SV=1;>tr|Q3UUT9|Q3UUT9_MOUSE Putative uncharacterized protein OS=Mus musculus GN=Thoc2 PE=2 SV=1	9	5	3.7	182.77	445760	622680	235760	556640	632880	0	0	0	408060	422340	519360	0
Dlgap4	B7ZNS2;B1AZP2;Q3UCF7;E9PUF2;I1E4X0;F6YMR0;H3BJD4;H3BJW9;H3BKJ0	Disks large-associated protein 4	>tr|B7ZNS2|B7ZNS2_MOUSE Disks large-associated protein 4 OS=Mus musculus GN=Dlgap4 PE=1 SV=1;>sp|B1AZP2|DLGP4_MOUSE Disks large-associated protein 4 OS=Mus musculus GN=Dlgap4 PE=1 SV=1;>tr|Q3UCF7|Q3UCF7_MOUSE Putative uncharacterized protein (Fragment) OS=	9	26	40.1	106.17	11954000	14646000	13313000	12004000	14311000	17342000	17329000	16186000	20109000	14527000	12786000	11150000
Dnajc6	B1B0B8;B1B0B7		>tr|B1B0B8|B1B0B8_MOUSE Putative tyrosine-protein phosphatase auxilin (Fragment) OS=Mus musculus GN=Dnajc6 PE=1 SV=1;>tr|B1B0B7|B1B0B7_MOUSE Putative tyrosine-protein phosphatase auxilin (Fragment) OS=Mus musculus GN=Dnajc6 PE=1 SV=1	2	1	7.2	21.699	0	0	0	0	0	0	0	0	0	0	0	1032300
Hspg2	B1B0C7;E9PZ16;Q3UHH3;Q5RKM8;Q52KG8;Q2XQV0		>tr|B1B0C7|B1B0C7_MOUSE Basement membrane-specific heparan sulfate proteoglycan core protein OS=Mus musculus GN=Hspg2 PE=1 SV=1;>tr|E9PZ16|E9PZ16_MOUSE Basement membrane-specific heparan sulfate proteoglycan core protein OS=Mus musculus GN=Hspg2 PE=1 SV=1;	6	52	17.3	469.02	9771500	9952300	11341000	10826000	13295000	9595100	11331000	14184000	9976100	12846000	12102000	9479600
Mylk	B1B1A8;Q6PDN3;Q8CIY6;Q8CIY5	Myosin light chain kinase, smooth muscle;Myosin light chain kinase, smooth muscle, deglutamylated form	>tr|B1B1A8|B1B1A8_MOUSE Myosin light chain kinase, smooth muscle OS=Mus musculus GN=Mylk PE=1 SV=1;>sp|Q6PDN3|MYLK_MOUSE Myosin light chain kinase, smooth muscle OS=Mus musculus GN=Mylk PE=1 SV=3	4	9	5	213.61	3305200	4185300	6251900	2927100	0	2832600	2738200	4976100	1641300	6210800	4124900	3849100
Mrpl2	B1B1D8;Q9D773;B1B1D7	39S ribosomal protein L2, mitochondrial	>tr|B1B1D8|B1B1D8_MOUSE 39S ribosomal protein L2, mitochondrial OS=Mus musculus GN=Mrpl2 PE=1 SV=1;>sp|Q9D773|RM02_MOUSE 39S ribosomal protein L2, mitochondrial OS=Mus musculus GN=Mrpl2 PE=2 SV=1;>tr|B1B1D7|B1B1D7_MOUSE 39S ribosomal protein L2, mitochondr	3	5	23	33.099	636130	0	0	318830	476990	0	0	0	0	368500	388890	527240
Pak3	B1GX81;Q61036;B1GX80;A3KGC5;A3KGC4;A3KGC2	Serine/threonine-protein kinase PAK 3	>tr|B1GX81|B1GX81_MOUSE Non-specific serine/threonine protein kinase OS=Mus musculus GN=Pak3 PE=2 SV=1;>sp|Q61036|PAK3_MOUSE Serine/threonine-protein kinase PAK 3 OS=Mus musculus GN=Pak3 PE=1 SV=2;>tr|B1GX80|B1GX80_MOUSE Non-specific serine/threonine prote	6	11	26.7	64.617	4861700	4469200	12320000	2538300	2778700	5023700	3704400	2645900	3279700	6715500	4658600	5342700
Grm5	B2BH30;Q3UVX5;E9QMC2;B7ZMP7;F6YJ89;F6WSV0;Q4VA56;Q8BJY3;Q80T47;REV__P0DM65	Metabotropic glutamate receptor 5	>tr|B2BH30|B2BH30_MOUSE Metabotropic glutamate receptor subtype 5b OS=Mus musculus GN=Grm5 PE=2 SV=1;>sp|Q3UVX5|GRM5_MOUSE Metabotropic glutamate receptor 5 OS=Mus musculus GN=Grm5 PE=1 SV=2;>tr|E9QMC2|E9QMC2_MOUSE Metabotropic glutamate receptor 5 OS=Mus	10	26	30	131.86	8645300	13401000	13874000	13135000	15807000	12042000	10603000	12606000	11105000	12705000	10316000	6963100
Fbln1	Q3TWK8;B2CQD6;Q08879	Fibulin-1	>tr|Q3TWK8|Q3TWK8_MOUSE Fibulin-1 OS=Mus musculus GN=Fbln1 PE=2 SV=1;>tr|B2CQD6|B2CQD6_MOUSE Fibulin-1 OS=Mus musculus GN=Fbln1 PE=2 SV=1;>sp|Q08879|FBLN1_MOUSE Fibulin-1 OS=Mus musculus GN=Fbln1 PE=1 SV=2	3	1	1.4	78.06	0	0	0	0	0	0	0	0	50500	0	0	0
Rpsa	B2CY77;P14206	40S ribosomal protein SA	>tr|B2CY77|B2CY77_MOUSE Laminin receptor (Fragment) OS=Mus musculus GN=Rpsa PE=2 SV=1;>sp|P14206|RSSA_MOUSE 40S ribosomal protein SA OS=Mus musculus GN=Rpsa PE=1 SV=4	2	15	57.6	32.85	67713000	61616000	76293000	78832000	59591000	107190000	88511000	58850000	79046000	63421000	66174000	65317000
Uhrf1bp1	B2KF50;Q570Z6		>tr|B2KF50|B2KF50_MOUSE Protein Uhrf1bp1 OS=Mus musculus GN=Uhrf1bp1 PE=1 SV=1;>tr|Q570Z6|Q570Z6_MOUSE MKIAA4127 protein (Fragment) OS=Mus musculus GN=Uhrf1bp1 PE=2 SV=1	2	2	2	157.01	0	0	0	0	0	0	0	0	0	0	0	77155
Mre11a	B2KF76;Q8BRV3;Q3UJN6;Q3URU4;Q61216;B2KF75;F6RX99	Double-strand break repair protein MRE11A	>tr|B2KF76|B2KF76_MOUSE Double-strand break repair protein MRE11A (Fragment) OS=Mus musculus GN=Mre11a PE=1 SV=1;>tr|Q8BRV3|Q8BRV3_MOUSE Putative uncharacterized protein (Fragment) OS=Mus musculus GN=Mre11a PE=2 SV=1;>tr|Q3UJN6|Q3UJN6_MOUSE Putative unchar	7	2	18.2	22.788	0	0	0	0	0	0	0	0	0	0	165820	0
Klhl42	B2KFS7;Q8BFQ9	Kelch-like protein 42	>tr|B2KFS7|B2KFS7_MOUSE Kelch domain containing 5 OS=Mus musculus GN=Klhl42 PE=2 SV=1;>sp|Q8BFQ9|KLH42_MOUSE Kelch-like protein 42 OS=Mus musculus GN=Klhl42 PE=2 SV=1	2	1	1.8	55.598	0	0	0	0	0	0	0	0	48200	0	0	0
Bicd1	G3UXK5;Q5DTM3;B2KG46;Q8BR07	Protein bicaudal D homolog 1	>tr|G3UXK5|G3UXK5_MOUSE Protein bicaudal D homolog 1 OS=Mus musculus GN=Bicd1 PE=1 SV=1;>tr|Q5DTM3|Q5DTM3_MOUSE MKIAA4125 protein (Fragment) OS=Mus musculus GN=Bicd1 PE=2 SV=1;>tr|B2KG46|B2KG46_MOUSE Protein bicaudal D homolog 1 OS=Mus musculus GN=Bicd1 PE	4	1	1.5	95.042	0	0	0	0	0	0	0	0	738330	0	0	0
Ppm1e	B2KGP3;Q80TL0	Protein phosphatase 1E	>tr|B2KGP3|B2KGP3_MOUSE Protein phosphatase 1E (PP2C domain containing) OS=Mus musculus GN=Ppm1e PE=2 SV=1;>sp|Q80TL0|PPM1E_MOUSE Protein phosphatase 1E OS=Mus musculus GN=Ppm1e PE=1 SV=2	2	10	19.4	83.418	37815000	25655000	27561000	23808000	27829000	13324000	28631000	24959000	33572000	30934000	22932000	31853000
Cpsf4	M0QWM8;B2LVG5;B2LVG6;E0CXT7;Q8BQZ5	Cleavage and polyadenylation specificity factor subunit 4	>tr|M0QWM8|M0QWM8_MOUSE Cleavage and polyadenylation-specificity factor subunit 4 OS=Mus musculus GN=Cpsf4 PE=1 SV=1;>tr|B2LVG5|B2LVG5_MOUSE Cleavage and polyadenylation specific factor 4 isoform 1 OS=Mus musculus GN=Cpsf4 PE=1 SV=1;>tr|B2LVG6|B2LVG6_MOUSE	5	1	19.4	6.6416	0	0	0	0	0	0	0	0	0	0	211960	0
Hnrnpk	B2M1R6;Q3U9Q3;Q3U6X2;H3BKD0;H3BKI8;H3BJS9		>tr|B2M1R6|B2M1R6_MOUSE Heterogeneous nuclear ribonucleoprotein K OS=Mus musculus GN=Hnrnpk PE=1 SV=1;>tr|Q3U9Q3|Q3U9Q3_MOUSE Putative uncharacterized protein OS=Mus musculus GN=Hnrnpk PE=2 SV=1;>tr|Q3U6X2|Q3U6X2_MOUSE Putative uncharacterized protein OS=M	6	23	60	48.562	186190000	160950000	151330000	140580000	124020000	152760000	118300000	148360000	152560000	114050000	114980000	112010000
Pcbp2	B2M1R7;Q3TT81;Q3TF69;A0A087WR61;G3UYM5		>tr|B2M1R7|B2M1R7_MOUSE Poly(RC) binding protein 2 OS=Mus musculus GN=Pcbp2 PE=2 SV=1;>tr|Q3TT81|Q3TT81_MOUSE Putative uncharacterized protein OS=Mus musculus GN=Pcbp2 PE=2 SV=1;>tr|Q3TF69|Q3TF69_MOUSE Putative uncharacterized protein OS=Mus musculus GN=Pc	5	1	8	38.15	0	0	0	0	0	0	0	0	905880	0	0	0
Calr	B2MWM9;P14211;Q3UWP8	Calreticulin	>tr|B2MWM9|B2MWM9_MOUSE Calreticulin OS=Mus musculus GN=Calr PE=2 SV=1;>sp|P14211|CALR_MOUSE Calreticulin OS=Mus musculus GN=Calr PE=1 SV=1;>tr|Q3UWP8|Q3UWP8_MOUSE Putative uncharacterized protein (Fragment) OS=Mus musculus GN=Calr PE=2 SV=1	3	20	68.5	47.994	58622000	53539000	54374000	61652000	54286000	49272000	49250000	56130000	60646000	60533000	52990000	57025000
Rab5b	B2RPS1;Q0PD56;P61021;Q8C458	Ras-related protein Rab-5B	>tr|B2RPS1|B2RPS1_MOUSE RAB5B, member RAS oncogene family OS=Mus musculus GN=Rab5b PE=2 SV=1;>tr|Q0PD56|Q0PD56_MOUSE Rab5B OS=Mus musculus GN=Rab5b PE=2 SV=1;>sp|P61021|RAB5B_MOUSE Ras-related protein Rab-5B OS=Mus musculus GN=Rab5b PE=1 SV=1;>tr|Q8C458|Q8	4	5	38.6	23.707	7758500	4957700	5666100	8627800	7207500	5905700	6781800	8888600	4399500	9190200	6173200	8707800
Zbed5;Chchd2	B2RPU8;D3Z5B1;Q8CEW7;Q9D1L0;Q8K3S8	Coiled-coil-helix-coiled-coil-helix domain-containing protein 2, mitochondrial	>tr|B2RPU8|B2RPU8_MOUSE MCG130675 OS=Mus musculus GN=Zbed5 PE=2 SV=1;>tr|D3Z5B1|D3Z5B1_MOUSE Protein Zbed5 (Fragment) OS=Mus musculus GN=Zbed5 PE=4 SV=5;>tr|Q8CEW7|Q8CEW7_MOUSE Putative uncharacterized protein OS=Mus musculus GN=Zbed5 PE=2 SV=1;>sp|Q9D1L0|	5	5	7.5	84.266	1728500	923770	2591500	933040	2614000	3596700	2300300	2300300	3392900	1910200	1838900	1497800
Mief1	B2RPW2;Q8BGV8	Mitochondrial dynamics protein MID51	>tr|B2RPW2|B2RPW2_MOUSE Smith-Magenis syndrome chromosome region, candidate 7-like (Human) OS=Mus musculus GN=Mief1 PE=2 SV=1;>sp|Q8BGV8|MID51_MOUSE Mitochondrial dynamics protein MID51 OS=Mus musculus GN=Mief1 PE=1 SV=1	2	5	12.1	51.183	0	0	0	0	0	0	0	0	0	297510	338340	0
Hectd2	D6REW0;Q8C9P8;Q8BRS0;B2RPZ5;Q8CDU6	Probable E3 ubiquitin-protein ligase HECTD2	>tr|D6REW0|D6REW0_MOUSE Probable E3 ubiquitin-protein ligase HECTD2 OS=Mus musculus GN=Hectd2 PE=4 SV=1;>tr|Q8C9P8|Q8C9P8_MOUSE Putative uncharacterized protein OS=Mus musculus GN=Hectd2 PE=2 SV=1;>tr|Q8BRS0|Q8BRS0_MOUSE Putative uncharacterized protein OS	5	1	20	9.3204	0	0	0	0	0	0	0	0	0	0	148420	0
8430419L09Rik;Kiaa1467	B2RPZ7;Q8BYI8;Q99L10	Uncharacterized protein KIAA1467	>tr|B2RPZ7|B2RPZ7_MOUSE RIKEN cDNA 8430419L09 OS=Mus musculus GN=8430419L09Rik PE=2 SV=1;>sp|Q8BYI8|K1467_MOUSE Uncharacterized protein KIAA1467 OS=Mus musculus GN=Kiaa1467 PE=2 SV=1	3	8	20.7	67.061	2587300	3784200	2616900	4047800	2993800	4520600	4707300	3055700	2872400	2788500	3751600	3986100
Inpp5f	B2RQ14;Q8CDA1;Q8CA68	Phosphatidylinositide phosphatase SAC2	>tr|B2RQ14|B2RQ14_MOUSE Inositol polyphosphate-5-phosphatase F OS=Mus musculus GN=Inpp5f PE=2 SV=1;>sp|Q8CDA1|SAC2_MOUSE Phosphatidylinositide phosphatase SAC2 OS=Mus musculus GN=Inpp5f PE=1 SV=1	3	12	13.1	127.61	1102600	1646100	645480	1060800	1266200	2647000	0	1799900	1136100	1512800	1202400	1691600
Fkbp15	B2RQ18	Peptidyl-prolyl cis-trans isomerase	>tr|B2RQ18|B2RQ18_MOUSE Peptidyl-prolyl cis-trans isomerase OS=Mus musculus GN=Fkbp15 PE=2 SV=1	1	1	1.2	131.78	0	0	0	0	0	0	0	0	0	0	0	792350
Rufy2	B2RQ36;Q8R4C2;Q05D93;D3Z4D2;Q8C424;Q8BR30;Q9CSV9;D6RET4	RUN and FYVE domain-containing protein 2	>tr|B2RQ36|B2RQ36_MOUSE RUN and FYVE domain-containing 2 OS=Mus musculus GN=Rufy2 PE=2 SV=1;>sp|Q8R4C2|RUFY2_MOUSE RUN and FYVE domain-containing protein 2 OS=Mus musculus GN=Rufy2 PE=1 SV=2;>tr|Q05D93|Q05D93_MOUSE Rufy2 protein (Fragment) OS=Mus musculus	8	5	9.1	70.092	507740	554680	0	0	0	0	486810	0	0	387720	388870	0
Abl2	B7ZMZ2;B2RQ57;F8VQH0;Q4JIM5;Q61055;Q3SYK5;P00520;Q99P28;Q3V2W1;Q3TM13;A0A087WQB7;G3UWQ2	Abelson tyrosine-protein kinase 2	>tr|B7ZMZ2|B7ZMZ2_MOUSE Non-specific protein-tyrosine kinase OS=Mus musculus GN=Abl2 PE=2 SV=1;>tr|B2RQ57|B2RQ57_MOUSE Non-specific protein-tyrosine kinase OS=Mus musculus GN=Abl2 PE=1 SV=1;>tr|F8VQH0|F8VQH0_MOUSE Non-specific protein-tyrosine kinase OS=Mu	12	18	21.5	117.78	3401000	4616400	3958700	5286400	3890700	3577100	3571200	3278900	5148900	3697000	2423900	2367300
Dip2c	B2RQ71;E9PWR4;Q69ZV2		>tr|B2RQ71|B2RQ71_MOUSE Dip2c protein OS=Mus musculus GN=Dip2c PE=1 SV=1;>tr|E9PWR4|E9PWR4_MOUSE Protein Dip2c OS=Mus musculus GN=Dip2c PE=1 SV=1;>tr|Q69ZV2|Q69ZV2_MOUSE MKIAA0934 protein (Fragment) OS=Mus musculus GN=Dip2c PE=2 SV=1	3	24	19.6	170.92	5412000	4801200	6015000	7547800	7130100	6885200	5869400	7355300	6507000	6832300	5737200	6177600
Tnik	B2RQ80;E0CY98;E9PUL9;B9EKN8;B2RY17;E0CZD7;E0CXD6;B2RXX2;P83510;E0CZF8;E0CYV5	Traf2 and NCK-interacting protein kinase	>tr|B2RQ80|B2RQ80_MOUSE Tnik protein OS=Mus musculus GN=Tnik PE=1 SV=1;>tr|E0CY98|E0CY98_MOUSE Traf2 and NCK-interacting protein kinase OS=Mus musculus GN=Tnik PE=1 SV=1;>tr|E9PUL9|E9PUL9_MOUSE Traf2 and NCK-interacting protein kinase OS=Mus musculus GN=Tn	11	19	20.9	154.94	8392100	8678700	7268800	8211600	9736700	7969100	7823500	9269000	6860200	5945500	6203300	4787200
Gm5124	Q8C000;B2RQA0		>tr|Q8C000|Q8C000_MOUSE Putative uncharacterized protein OS=Mus musculus GN=Gm5124 PE=2 SV=1;>tr|B2RQA0|B2RQA0_MOUSE EG331392 protein OS=Mus musculus GN=Gm5124 PE=2 SV=1	2	4	11.1	49.282	0	0	2370800	3586000	1464500	862360	2283300	0	1306700	1615600	1710900	1793300
Cad	E9QAI5;G3UWN2;B2RQC6;Q6P9L1;E9QAT6;Q7TN13;Q80VF8;F6S3Z3	CAD protein;Glutamine-dependent carbamoyl-phosphate synthase;Aspartate carbamoyltransferase;Dihydroorotase	>tr|E9QAI5|E9QAI5_MOUSE CAD protein OS=Mus musculus GN=Cad PE=1 SV=1;>tr|G3UWN2|G3UWN2_MOUSE CAD protein OS=Mus musculus GN=Cad PE=1 SV=1;>sp|B2RQC6|PYR1_MOUSE CAD protein OS=Mus musculus GN=Cad PE=2 SV=1;>tr|Q6P9L1|Q6P9L1_MOUSE Cad protein (Fragment) OS=M	8	17	10.5	236.25	4487500	3044900	3352500	3306400	4407700	2303500	2681800	2317700	1703800	2164700	2269500	1890200
Cecr6	B2RQD1;Q99MX7	Cat eye syndrome critical region protein 6 homolog	>tr|B2RQD1|B2RQD1_MOUSE Cat eye syndrome chromosome region, candidate 6 homolog (Human) OS=Mus musculus GN=Cecr6 PE=2 SV=1;>sp|Q99MX7|CECR6_MOUSE Cat eye syndrome critical region protein 6 homolog OS=Mus musculus GN=Cecr6 PE=2 SV=1	2	7	21.9	58.158	1061600	1707600	2081700	2315800	3254800	3195500	2405000	1836400	2132600	2051800	2220500	1912700
Lingo2	B7ZN36;B2RQD4;Q3URE9	Leucine-rich repeat and immunoglobulin-like domain-containing nogo receptor-interacting protein 2	>tr|B7ZN36|B7ZN36_MOUSE Lingo2 protein OS=Mus musculus GN=Lingo2 PE=2 SV=1;>tr|B2RQD4|B2RQD4_MOUSE Leucine rich repeat neuronal 6C OS=Mus musculus GN=Lingo2 PE=2 SV=1;>sp|Q3URE9|LIGO2_MOUSE Leucine-rich repeat and immunoglobulin-like domain-containing nogo	3	4	9.1	68.052	211530	0	430020	0	0	0	0	0	0	606910	522550	428970
Stxbp5l	B2RQE5		>tr|B2RQE5|B2RQE5_MOUSE Syntaxin binding protein 5-like OS=Mus musculus GN=Stxbp5l PE=2 SV=1	1	1	2	111.44	0	0	0	0	0	0	0	0	0	0	0	271880
Mdga2	B2RQF5;Q3UV20;P60755;F6UYI7	MAM domain-containing glycosylphosphatidylinositol anchor protein 2	>tr|B2RQF5|B2RQF5_MOUSE MAM domain-containing glycosylphosphatidylinositol anchor protein 2 OS=Mus musculus GN=Mdga2 PE=1 SV=1;>tr|Q3UV20|Q3UV20_MOUSE Putative uncharacterized protein OS=Mus musculus GN=Mdga2 PE=2 SV=1;>sp|P60755|MDGA2_MOUSE MAM domain-con	4	9	13.5	107.52	1084200	1498000	865240	854640	1644400	1297700	1526000	1439100	1502500	1086500	1227000	1261000
Slc24a4	E9PUL6;B2RQI4;F7B0S9;Q8CGQ8	Sodium/potassium/calcium exchanger 4	>tr|E9PUL6|E9PUL6_MOUSE Sodium/potassium/calcium exchanger 4 OS=Mus musculus GN=Slc24a4 PE=1 SV=1;>tr|B2RQI4|B2RQI4_MOUSE Slc24a4 protein OS=Mus musculus GN=Slc24a4 PE=2 SV=1;>tr|F7B0S9|F7B0S9_MOUSE Sodium/potassium/calcium exchanger 4 (Fragment) OS=Mus mu	4	3	7.3	62.193	0	0	0	0	0	0	0	0	0	990250	875240	1773600
Cdc42bpb	B2RQQ7;Q7TT50;Q80UW5	Serine/threonine-protein kinase MRCK beta	>tr|B2RQQ7|B2RQQ7_MOUSE Non-specific serine/threonine protein kinase OS=Mus musculus GN=Cdc42bpb PE=2 SV=1;>sp|Q7TT50|MRCKB_MOUSE Serine/threonine-protein kinase MRCK beta OS=Mus musculus GN=Cdc42bpb PE=1 SV=2	3	48	37.9	194.73	13145000	13525000	15216000	16246000	18225000	13541000	12981000	14399000	19896000	14702000	16008000	12387000
Col4a2	B2RQQ8;P08122;D3YV27	Collagen alpha-2(IV) chain;Canstatin	>tr|B2RQQ8|B2RQQ8_MOUSE Collagen, type IV, alpha 2 OS=Mus musculus GN=Col4a2 PE=2 SV=1;>sp|P08122|CO4A2_MOUSE Collagen alpha-2(IV) chain OS=Mus musculus GN=Col4a2 PE=2 SV=4	3	5	3.4	167.32	1700600	1687800	4790300	2135700	3731100	2311100	1717200	3516100	0	1448100	994890	3261200
Sgsm1	B2RQR5;Q8BPQ7;Q3TDT4;D3Z7V4;D3YUT7	Small G protein signaling modulator 1	>tr|B2RQR5|B2RQR5_MOUSE Small G protein signaling modulator 1 OS=Mus musculus GN=Sgsm1 PE=1 SV=1;>sp|Q8BPQ7|SGSM1_MOUSE Small G protein signaling modulator 1 OS=Mus musculus GN=Sgsm1 PE=1 SV=2;>tr|Q3TDT4|Q3TDT4_MOUSE Putative uncharacterized protein (Fragm	5	17	19.8	123.27	4810500	2043000	3300000	3323700	4707800	2153900	3277100	3289400	1971200	3811400	3977900	4037700
Strn3	B2RQS1;B3STQ3		>tr|B2RQS1|B2RQS1_MOUSE Striatin-3 OS=Mus musculus GN=Strn3 PE=1 SV=1	2	1	2.8	77.731	0	0	0	0	0	0	0	0	0	0	0	287900
Naa25	B2RQV1;Q8BWZ3;Q8BY54;Q8BKI9;Q8BKH5;G3UZ51	N-alpha-acetyltransferase 25, NatB auxiliary subunit	>tr|B2RQV1|B2RQV1_MOUSE RIKEN cDNA C330023M02, isoform CRA_a OS=Mus musculus GN=Naa25 PE=2 SV=1;>sp|Q8BWZ3|NAA25_MOUSE N-alpha-acetyltransferase 25, NatB auxiliary subunit OS=Mus musculus GN=Naa25 PE=2 SV=1	6	13	17.5	111.71	860030	903170	787470	762580	915860	975570	820050	1052900	1033200	1385400	831490	1620100
Slc1a6	Q3TXM3;B2RQX4;O35544	Excitatory amino acid transporter 4	>tr|Q3TXM3|Q3TXM3_MOUSE Amino acid transporter OS=Mus musculus GN=Slc1a6 PE=2 SV=1;>tr|B2RQX4|B2RQX4_MOUSE Amino acid transporter OS=Mus musculus GN=Slc1a6 PE=2 SV=1;>sp|O35544|EAA4_MOUSE Excitatory amino acid transporter 4 OS=Mus musculus GN=Slc1a6 PE=2 S	3	1	2.7	60.774	0	0	0	0	0	0	234670	0	0	0	0	0
Spg7	D3YZN4;Q7TNG0;D3Z1Z1;B2RQY8;Q3ULF4;D3YXB7;G3UX97;D3Z342;F6W695	Paraplegin	>tr|D3YZN4|D3YZN4_MOUSE Paraplegin OS=Mus musculus GN=Spg7 PE=1 SV=1;>tr|Q7TNG0|Q7TNG0_MOUSE Spg7 protein (Fragment) OS=Mus musculus GN=Spg7 PE=2 SV=1;>tr|D3Z1Z1|D3Z1Z1_MOUSE Paraplegin OS=Mus musculus GN=Spg7 PE=1 SV=1;>tr|B2RQY8|B2RQY8_MOUSE Spastic para	9	13	24.6	75.002	4189300	3065700	2327200	2205900	5052100	5382300	4618900	4472800	3146500	3004100	3869100	4069900
Ift57	B2RQZ0;Q8BXG3;F7B458	Intraflagellar transport protein 57 homolog	>tr|B2RQZ0|B2RQZ0_MOUSE Intraflagellar transport 57 homolog (Chlamydomonas) OS=Mus musculus GN=Ift57 PE=2 SV=1;>sp|Q8BXG3|IFT57_MOUSE Intraflagellar transport protein 57 homolog OS=Mus musculus GN=Ift57 PE=1 SV=1;>tr|F7B458|F7B458_MOUSE Intraflagellar tran	3	2	8.9	48.771	0	0	0	0	0	0	0	0	0	0	0	107700
Gprin3	B2RQZ6;Q8BWS5	G protein-regulated inducer of neurite outgrowth 3	>tr|B2RQZ6|B2RQZ6_MOUSE GPRIN family member 3 OS=Mus musculus GN=Gprin3 PE=2 SV=1;>sp|Q8BWS5|GRIN3_MOUSE G protein-regulated inducer of neurite outgrowth 3 OS=Mus musculus GN=Gprin3 PE=1 SV=1	2	14	24.4	80.484	3090400	3014600	3949000	2495700	2682200	5186500	2837500	3909100	1751800	4989800	5223700	1855300
Nhlrc2	B2RR26;Q9CW64;Q8BZW8;Q8C1S8	NHL repeat-containing protein 2	>tr|B2RR26|B2RR26_MOUSE NHL repeat containing 2 OS=Mus musculus GN=Nhlrc2 PE=2 SV=1;>tr|Q9CW64|Q9CW64_MOUSE Putative uncharacterized protein (Fragment) OS=Mus musculus GN=Nhlrc2 PE=2 SV=1;>sp|Q8BZW8|NHLC2_MOUSE NHL repeat-containing protein 2 OS=Mus muscul	4	7	13.9	78.429	0	0	907170	520090	479230	1102000	490240	834400	0	533080	606310	352030
Itsn2;mKIAA1256	E9QNG1;B2RR82;Q9Z0R6;Q80TG5;Q3V3Y8;Q3TQ85;Q8CD59	Intersectin-2	>tr|E9QNG1|E9QNG1_MOUSE Intersectin-2 OS=Mus musculus GN=Itsn2 PE=1 SV=1;>tr|B2RR82|B2RR82_MOUSE Itsn2 protein OS=Mus musculus GN=Itsn2 PE=2 SV=1;>sp|Q9Z0R6|ITSN2_MOUSE Intersectin-2 OS=Mus musculus GN=Itsn2 PE=1 SV=2;>tr|Q80TG5|Q80TG5_MOUSE MKIAA1256 prot	7	22	17.4	188.78	2860800	3511800	2023300	3696900	3915100	2308000	2567800	3100300	5049100	2769100	2274500	2127600
Ythdc2	B2RR83;Q3UST9	Probable ATP-dependent RNA helicase YTHDC2	>sp|B2RR83|YTDC2_MOUSE Probable ATP-dependent RNA helicase YTHDC2 OS=Mus musculus GN=Ythdc2 PE=1 SV=1	2	11	11.2	161.09	227640	230640	567790	362190	603610	702410	420410	0	643170	1105300	830990	777660
Fam73a	B2RRB9;Q4QQM5	Protein FAM73A	>tr|B2RRB9|B2RRB9_MOUSE Family with sequence similarity 73, member A OS=Mus musculus GN=Fam73a PE=2 SV=1;>sp|Q4QQM5|FA73A_MOUSE Protein FAM73A OS=Mus musculus GN=Fam73a PE=2 SV=1	2	6	17	67.535	717570	836620	1045900	590170	1158900	1269800	1554600	462540	1126400	941540	1279300	865670
Akap12	B2RRE0;Q9WTQ5;Q6IR43	A-kinase anchor protein 12	>tr|B2RRE0|B2RRE0_MOUSE A kinase (PRKA) anchor protein (Gravin) 12 OS=Mus musculus GN=Akap12 PE=2 SV=1;>sp|Q9WTQ5|AKA12_MOUSE A-kinase anchor protein 12 OS=Mus musculus GN=Akap12 PE=1 SV=1	3	34	33.1	180.69	8736000	4799200	7814300	6444100	7720900	14403000	7539100	9881600	6223200	8780600	8879200	8075200
Myo18a	B2RRE2;K3W4L0;E9QAX2;Q9JMH9;E9Q405;E9QA74;Q6PER1;Q3UIM4;Q5QD54;Q5QD56;Q5QD55	Unconventional myosin-XVIIIa	>tr|B2RRE2|B2RRE2_MOUSE Myo18a protein OS=Mus musculus GN=Myo18a PE=1 SV=1;>tr|K3W4L0|K3W4L0_MOUSE Unconventional myosin-XVIIIa OS=Mus musculus GN=Myo18a PE=1 SV=1;>tr|E9QAX2|E9QAX2_MOUSE Unconventional myosin-XVIIIa OS=Mus musculus GN=Myo18a PE=1 SV=1;>sp	11	70	44.2	232.14	36293000	38221000	43927000	44545000	49074000	40667000	44160000	44292000	49777000	45598000	48353000	47570000
Otud4	B2RRE7	OTU domain-containing protein 4	>sp|B2RRE7|OTUD4_MOUSE OTU domain-containing protein 4 OS=Mus musculus GN=Otud4 PE=1 SV=1	1	1	1.4	123.05	0	0	0	0	0	0	0	0	0	0	0	119760
Cd2ap	B2RRE8;Q9JLQ0	CD2-associated protein	>tr|B2RRE8|B2RRE8_MOUSE CD2-associated protein OS=Mus musculus GN=Cd2ap PE=2 SV=1;>sp|Q9JLQ0|CD2AP_MOUSE CD2-associated protein OS=Mus musculus GN=Cd2ap PE=1 SV=3	2	5	9.6	70.431	615510	577520	576850	513360	464980	496490	572150	304330	0	640320	343930	573140
Ptprk	B2RRF0;P35822;Q8C462	Receptor-type tyrosine-protein phosphatase kappa	>tr|B2RRF0|B2RRF0_MOUSE Protein-tyrosine-phosphatase OS=Mus musculus GN=Ptprk PE=2 SV=1;>sp|P35822|PTPRK_MOUSE Receptor-type tyrosine-protein phosphatase kappa OS=Mus musculus GN=Ptprk PE=1 SV=1;>tr|Q8C462|Q8C462_MOUSE Putative uncharacterized protein OS=M	3	4	4.2	163	0	0	0	0	0	0	0	0	0	0	248320	228050
Gmps	B2RRH9;Q3THK7	GMP synthase [glutamine-hydrolyzing]	>tr|B2RRH9|B2RRH9_MOUSE Guanine monphosphate synthetase OS=Mus musculus GN=Gmps PE=2 SV=1;>sp|Q3THK7|GUAA_MOUSE GMP synthase [glutamine-hydrolyzing] OS=Mus musculus GN=Gmps PE=1 SV=2	2	24	53.4	76.723	23832000	27482000	21515000	23020000	23990000	15919000	21261000	23772000	21666000	23438000	23815000	23491000
Adam17	Q3UV09;Q3UEW9;B7ZNJ0;B2RRI4;B2RRI1;Q3UNK7;E9PXU2;Q9Z0F8	Disintegrin and metalloproteinase domain-containing protein 17	>tr|Q3UV09|Q3UV09_MOUSE Putative uncharacterized protein OS=Mus musculus GN=Adam17 PE=2 SV=1;>tr|Q3UEW9|Q3UEW9_MOUSE A disintegrin and metallopeptidase domain 17 OS=Mus musculus GN=Adam17 PE=2 SV=1;>tr|B7ZNJ0|B7ZNJ0_MOUSE A disintegrin and metallopeptidase	8	1	1.5	93.067	0	0	0	0	0	0	0	0	0	66962	0	0
Sbno1	B2RRI2;Q689Z5;A0JLU6;Q3UPW9;Q3TMM7;I6L981;Q8R594;Q7TNB8	Protein strawberry notch homolog 1	>tr|B2RRI2|B2RRI2_MOUSE Protein strawberry notch homolog 1 OS=Mus musculus GN=Sbno1 PE=1 SV=1;>sp|Q689Z5|SBNO1_MOUSE Protein strawberry notch homolog 1 OS=Mus musculus GN=Sbno1 PE=1 SV=2;>tr|A0JLU6|A0JLU6_MOUSE Sbno1 protein (Fragment) OS=Mus musculus GN=S	8	4	3.8	153.92	0	0	0	0	0	0	0	0	0	201720	236850	273650
Tpgs1	B2RRP1;Q99MS8	Tubulin polyglutamylase complex subunit 1	>tr|B2RRP1|B2RRP1_MOUSE Gene trap ROSA b-geo 22 OS=Mus musculus GN=Tpgs1 PE=2 SV=1;>sp|Q99MS8|TPGS1_MOUSE Tubulin polyglutamylase complex subunit 1 OS=Mus musculus GN=Tpgs1 PE=1 SV=1	2	5	29.4	32.625	0	602990	351410	0	0	0	0	0	877110	546460	563060	719180
Asic2	Q78E63;Q3UYD3;B2RRQ1;Q925H0	Acid-sensing ion channel 2	>tr|Q78E63|Q78E63_MOUSE Sodium channel 1 (Fragment) OS=Mus musculus GN=Asic2 PE=2 SV=1;>tr|Q3UYD3|Q3UYD3_MOUSE Putative uncharacterized protein OS=Mus musculus GN=Asic2 PE=2 SV=1;>tr|B2RRQ1|B2RRQ1_MOUSE Amiloride-sensitive cation channel 1, neuronal (Degen	4	2	15.2	23.217	570070	690160	405180	1174200	568610	0	982920	0	0	1016600	519050	0
Dab1	F2Z465;B2RRQ8;P97318;A0A0A0MQI4;F6VRL0	Disabled homolog 1	>tr|F2Z465|F2Z465_MOUSE Disabled homolog 1 OS=Mus musculus GN=Dab1 PE=1 SV=1;>tr|B2RRQ8|B2RRQ8_MOUSE Disabled homolog 1 (Drosophila) OS=Mus musculus GN=Dab1 PE=2 SV=1;>sp|P97318|DAB1_MOUSE Disabled homolog 1 OS=Mus musculus GN=Dab1 PE=1 SV=2;>tr|A0A0A0MQI4	5	3	13.2	28.764	731720	392490	0	0	446390	676120	0	0	758010	539550	602660	663470
Fut11	B2RRR9;Q8BHC9	Alpha-(1,3)-fucosyltransferase 11	>tr|B2RRR9|B2RRR9_MOUSE Fucosyltransferase 11 OS=Mus musculus GN=Fut11 PE=2 SV=1;>sp|Q8BHC9|FUT11_MOUSE Alpha-(1,3)-fucosyltransferase 11 OS=Mus musculus GN=Fut11 PE=1 SV=1	2	1	2	55.532	0	0	0	0	0	0	0	0	0	0	61979	0
Gtpbp3	B2RRS4;E9PWV7;Q923K4	tRNA modification GTPase GTPBP3, mitochondrial	>tr|B2RRS4|B2RRS4_MOUSE GTP binding protein 3 OS=Mus musculus GN=Gtpbp3 PE=2 SV=1;>tr|E9PWV7|E9PWV7_MOUSE tRNA modification GTPase GTPBP3, mitochondrial OS=Mus musculus GN=Gtpbp3 PE=1 SV=1;>sp|Q923K4|GTPB3_MOUSE tRNA modification GTPase GTPBP3, mitochondri	3	2	7.1	52.175	0	0	0	540760	0	0	0	0	0	361890	404590	0
Zranb2	D3Z4U0;B2RRT9;D3Z4T9;Q9R020;E9PUD0;V9GX51	Zinc finger Ran-binding domain-containing protein 2	>tr|D3Z4U0|D3Z4U0_MOUSE Zinc finger Ran-binding domain-containing protein 2 OS=Mus musculus GN=Zranb2 PE=1 SV=1;>tr|B2RRT9|B2RRT9_MOUSE Zinc finger Ran-binding domain-containing protein 2 OS=Mus musculus GN=Zranb2 PE=2 SV=1;>tr|D3Z4T9|D3Z4T9_MOUSE Zinc fin	6	9	27.9	37.294	2728300	1707400	1872200	3200000	2460100	563920	2629700	3057900	2439400	1091000	2269400	2224400
Hapln2	B2RRU7;Q9ESM3	Hyaluronan and proteoglycan link protein 2	>tr|B2RRU7|B2RRU7_MOUSE Hyaluronan and proteoglycan link protein 2 OS=Mus musculus GN=Hapln2 PE=2 SV=1;>sp|Q9ESM3|HPLN2_MOUSE Hyaluronan and proteoglycan link protein 2 OS=Mus musculus GN=Hapln2 PE=1 SV=1	2	9	30.2	37.925	3340000	1862500	4904500	4140300	1496100	17956000	5115700	7429200	2928100	5839500	7861100	10395000
Actb;Actg1	Q3UAF7;Q3UAF6;Q3U5R4;B2RRX1;P60710;Q3UAA9;Q3UA89;Q3UGS0;Q61276;Q3U939;Q3U804;Q3TIJ9;Q3UCF8;E9Q1F2;G3UZ07;E9Q2D1;Q99NC5;F8WGM8	Actin, cytoplasmic 1;Actin, cytoplasmic 1, N-terminally processed	>tr|Q3UAF7|Q3UAF7_MOUSE Putative uncharacterized protein OS=Mus musculus GN=Actb PE=2 SV=1;>tr|Q3UAF6|Q3UAF6_MOUSE Putative uncharacterized protein OS=Mus musculus GN=Actb PE=2 SV=1;>tr|Q3U5R4|Q3U5R4_MOUSE Putative uncharacterized protein OS=Mus musculus G	18	2	4.8	41.75	631550000	657000000	692740000	1758400000	383380000	73061000	342350000	931930000	229340000	304180000	253890000	425360000
Ppp3ca	B2RRX2;P63328;Q4V9X0;Q8C649	Serine/threonine-protein phosphatase;Serine/threonine-protein phosphatase 2B catalytic subunit alpha isoform	>tr|B2RRX2|B2RRX2_MOUSE Serine/threonine-protein phosphatase OS=Mus musculus GN=Ppp3ca PE=2 SV=1;>sp|P63328|PP2BA_MOUSE Serine/threonine-protein phosphatase 2B catalytic subunit alpha isoform OS=Mus musculus GN=Ppp3ca PE=1 SV=1;>tr|Q4V9X0|Q4V9X0_MOUSE Ppp3	4	20	58.2	58.643	345250000	432440000	344830000	347050000	405560000	409980000	434130000	489850000	380340000	355440000	373050000	414200000
Mpp5	B2RRY4;Q9JLB2	MAGUK p55 subfamily member 5	>tr|B2RRY4|B2RRY4_MOUSE Membrane protein, palmitoylated 5 (MAGUK p55 subfamily member 5) OS=Mus musculus GN=Mpp5 PE=2 SV=1;>sp|Q9JLB2|MPP5_MOUSE MAGUK p55 subfamily member 5 OS=Mus musculus GN=Mpp5 PE=1 SV=1	2	7	12.7	77.229	764130	0	530170	486800	935390	339520	341570	656400	1050000	670750	816140	1002100
Hpcal4	B2RRY8;Q8BGZ1;F2Z3Z1	Hippocalcin-like protein 4	>tr|B2RRY8|B2RRY8_MOUSE Hippocalcin-like 4 OS=Mus musculus GN=Hpcal4 PE=2 SV=1;>sp|Q8BGZ1|HPCL4_MOUSE Hippocalcin-like protein 4 OS=Mus musculus GN=Hpcal4 PE=2 SV=3;>tr|F2Z3Z1|F2Z3Z1_MOUSE Hippocalcin-like protein 4 (Fragment) OS=Mus musculus GN=Hpcal4 PE=	3	14	78.5	22.215	217200000	193650000	254280000	183540000	187040000	120850000	154460000	161790000	159220000	156210000	163830000	152570000
Ocln	E0CZ73;Q3UKZ5;B2RS24;Q61146	Occludin	>tr|E0CZ73|E0CZ73_MOUSE Occludin OS=Mus musculus GN=Ocln PE=1 SV=1;>tr|Q3UKZ5|Q3UKZ5_MOUSE Putative uncharacterized protein (Fragment) OS=Mus musculus GN=Ocln PE=2 SV=1;>tr|B2RS24|B2RS24_MOUSE Occludin OS=Mus musculus GN=Ocln PE=2 SV=1;>sp|Q61146|OCLN_MOUS	4	2	12.1	31.613	0	0	0	0	0	0	0	0	0	0	182000	245070
Rasgrf1	B2RS27;P27671;Q3UY04;Q9QYS5	Ras-specific guanine nucleotide-releasing factor 1	>tr|B2RS27|B2RS27_MOUSE RAS protein-specific guanine nucleotide-releasing factor 1 OS=Mus musculus GN=Rasgrf1 PE=2 SV=1;>sp|P27671|RGRF1_MOUSE Ras-specific guanine nucleotide-releasing factor 1 OS=Mus musculus GN=Rasgrf1 PE=1 SV=2	4	24	28.7	144.1	4896100	6976100	6389600	5869000	5345700	3119300	4375400	5839500	6450300	5922000	4953100	5528800
Aldh5a1	B2RS41;Q8BWF0	Succinate-semialdehyde dehydrogenase, mitochondrial	>tr|B2RS41|B2RS41_MOUSE Aldhehyde dehydrogenase family 5, subfamily A1 OS=Mus musculus GN=Aldh5a1 PE=2 SV=1;>sp|Q8BWF0|SSDH_MOUSE Succinate-semialdehyde dehydrogenase, mitochondrial OS=Mus musculus GN=Aldh5a1 PE=1 SV=1	2	16	48.9	55.968	79522000	63452000	82401000	75418000	64046000	87737000	76407000	95909000	82849000	72558000	70175000	106370000
Dbf4	B2RS44;Q9QZ41;Q8BNI1;E9PW04	Protein DBF4 homolog A	>tr|B2RS44|B2RS44_MOUSE DBF4 homolog (S. cerevisiae) OS=Mus musculus GN=Dbf4 PE=2 SV=1;>sp|Q9QZ41|DBF4A_MOUSE Protein DBF4 homolog A OS=Mus musculus GN=Dbf4 PE=1 SV=1;>tr|Q8BNI1|Q8BNI1_MOUSE Putative uncharacterized protein (Fragment) OS=Mus musculus GN=Db	4	2	3.9	74.175	0	0	0	0	0	0	0	0	0	0	0	0
Spry2	B2RS85;Q9QXV8	Protein sprouty homolog 2	>tr|B2RS85|B2RS85_MOUSE Sprouty homolog 2 (Drosophila) OS=Mus musculus GN=Spry2 PE=2 SV=1;>sp|Q9QXV8|SPY2_MOUSE Protein sprouty homolog 2 OS=Mus musculus GN=Spry2 PE=2 SV=1	2	2	7	34.623	308370	1020900	331340	443570	667480	476210	419410	526570	577700	283390	330750	473940
Nedd4	B2RSC8;P46935;Q3TUU1;V9GWV8;Q3V335;A0JNZ0;Q8BNU7;V9GXK3;V9GXS6	E3 ubiquitin-protein ligase;E3 ubiquitin-protein ligase NEDD4	>tr|B2RSC8|B2RSC8_MOUSE Neural cell expressed, developmentally down-regulated 4 OS=Mus musculus GN=Nedd4 PE=2 SV=1;>sp|P46935|NEDD4_MOUSE E3 ubiquitin-protein ligase NEDD4 OS=Mus musculus GN=Nedd4 PE=1 SV=3	9	19	30.1	102.71	6072000	7759300	6291400	3996900	4715200	9209200	7051300	7758000	7233300	7260000	6416100	6593800
Prr7	B2RSG4;Q3V0I2	Proline-rich protein 7	>tr|B2RSG4|B2RSG4_MOUSE Proline rich 7 (Synaptic) OS=Mus musculus GN=Prr7 PE=2 SV=1;>sp|Q3V0I2|PRR7_MOUSE Proline-rich protein 7 OS=Mus musculus GN=Prr7 PE=2 SV=1	2	3	18.6	30.354	0	0	0	0	0	0	0	0	0	0	0	460910
Gnai1	B2RSH2	Guanine nucleotide-binding protein G(i) subunit alpha-1	>sp|B2RSH2|GNAI1_MOUSE Guanine nucleotide-binding protein G(i) subunit alpha-1 OS=Mus musculus GN=Gnai1 PE=2 SV=1	1	14	50.8	40.361	133740000	93859000	137330000	135950000	142050000	113680000	98965000	96605000	148930000	122800000	102340000	82644000
Cnn1	B2RSH3;Q08091;Q8CBQ2	Calponin-1	>tr|B2RSH3|B2RSH3_MOUSE Calponin OS=Mus musculus GN=Cnn1 PE=2 SV=1;>sp|Q08091|CNN1_MOUSE Calponin-1 OS=Mus musculus GN=Cnn1 PE=2 SV=1;>tr|Q8CBQ2|Q8CBQ2_MOUSE Calponin OS=Mus musculus GN=Cnn1 PE=2 SV=1	3	5	21.9	33.355	0	0	0	0	0	0	0	0	0	390090	156310	0
Tubb2b	B2RSN3;Q9CWF2;G3UZR1;Q62363	Tubulin beta-2B chain	>tr|B2RSN3|B2RSN3_MOUSE MCG1395 OS=Mus musculus GN=Tubb2b PE=2 SV=1;>sp|Q9CWF2|TBB2B_MOUSE Tubulin beta-2B chain OS=Mus musculus GN=Tubb2b PE=1 SV=1	4	1	2.7	49.953	0	0	0	0	0	0	0	0	0	0	0	6200900
43;94;131;134;165;184;191;226;247;256;291;292;298;329;332;334;335;337;347;348;370;375;384	9;714350;714351;714352;714353;714354;714355;714356;714357;714358;714359;714360;714361;714362;714363;714364;714365;714366;714367;714368;714369;714370;714371;714372;714373;714374;749150;749151;749152;749153;749154;749155;749156;749157;749158;749159;749160;749161;749162;749163;749164;749165;749166;749167;749168;749169	127;129;201;211;239;303;354
Sec22a	B7ZNW3;B2RSR2;Q8BH47	Vesicle-trafficking protein SEC22a	>tr|B7ZNW3|B7ZNW3_MOUSE Sec22a protein OS=Mus musculus GN=Sec22a PE=2 SV=1;>tr|B2RSR2|B2RSR2_MOUSE SEC22 vesicle trafficking protein homologe A (S. cerevisiae) OS=Mus musculus GN=Sec22a PE=2 SV=1;>sp|Q8BH47|SC22A_MOUSE Vesicle-trafficking protein SEC22a OS	3	2	7.4	32.618	0	0	0	0	0	0	0	0	0	217390	178960	0
Gpd1l	B2RSR7;Q3ULJ0;D3Z0L6;Q6NXY9	Glycerol-3-phosphate dehydrogenase 1-like protein	>tr|B2RSR7|B2RSR7_MOUSE Glycerol-3-phosphate dehydrogenase [NAD(+)] OS=Mus musculus GN=Gpd1l PE=2 SV=1;>sp|Q3ULJ0|GPD1L_MOUSE Glycerol-3-phosphate dehydrogenase 1-like protein OS=Mus musculus GN=Gpd1l PE=1 SV=2	4	20	74.1	38.225	33080000	33438000	33301000	29332000	33028000	38891000	49287000	35153000	50431000	35000000	33849000	32172000
Gcc2	B2RSU7;Q8CHG3;E9PWI6;E0CYI9;Q3UFV3;Q6P0A4;E0CY89;E0CX24;F6UT01	GRIP and coiled-coil domain-containing protein 2	>tr|B2RSU7|B2RSU7_MOUSE GRIP and coiled-coil domain containing 2 OS=Mus musculus GN=Gcc2 PE=1 SV=1;>sp|Q8CHG3|GCC2_MOUSE GRIP and coiled-coil domain-containing protein 2 OS=Mus musculus GN=Gcc2 PE=1 SV=2;>tr|E9PWI6|E9PWI6_MOUSE GRIP and coiled-coil domain-	9	17	11.7	194.56	724440	1237500	1147000	1498600	2035600	1523300	1795900	1836400	532550	1043200	1562900	1566800
Sf3b3	B2RSV4;Q921M3	Splicing factor 3B subunit 3	>tr|B2RSV4|B2RSV4_MOUSE Splicing factor 3b, subunit 3 OS=Mus musculus GN=Sf3b3 PE=2 SV=1;>sp|Q921M3|SF3B3_MOUSE Splicing factor 3B subunit 3 OS=Mus musculus GN=Sf3b3 PE=2 SV=1	2	23	29.1	135.55	3665900	4500500	3767800	4146000	4388300	7353500	4675100	3834600	5339900	4563300	4961700	4634700
Pcm1	B2RSW8;Q9R0L6	Pericentriolar material 1 protein	>tr|B2RSW8|B2RSW8_MOUSE Pericentriolar material 1 OS=Mus musculus GN=Pcm1 PE=2 SV=1;>sp|Q9R0L6|PCM1_MOUSE Pericentriolar material 1 protein OS=Mus musculus GN=Pcm1 PE=1 SV=2	2	3	2	228.83	0	0	0	0	0	0	159670	0	0	207580	264720	204090
Hepacam	B2RSY3;Q640R3	Hepatocyte cell adhesion molecule	>tr|B2RSY3|B2RSY3_MOUSE Hepatocyte cell adhesion molecule OS=Mus musculus GN=Hepacam PE=2 SV=1;>sp|Q640R3|HECAM_MOUSE Hepatocyte cell adhesion molecule OS=Mus musculus GN=Hepacam PE=1 SV=2	2	12	32.5	46.366	7534300	7638900	6460200	8598900	12747000	14394000	13615000	17059000	14104000	10714000	9333800	12093000
Ugt1a5;Ugt1a1;Ugt1a10;Ugt1a8;Ugt1a6b;Ugt1a6a;Ugt1a9;Ugt1a7c;Ugt1a6;Ugt1a2	Q76K67;Q6XL48;B2RT14;J7HWK0;Q5FW80;E9PXN7;D3Z748;Q8R0P3;Q6XL46;Q6NSR5;K9J7B2;Q62452;Q6ZQM8;Q64435;P70691;Q63886	UDP-glucuronosyltransferase 1-9;UDP-glucuronosyltransferase 1-7C;UDP-glucuronosyltransferase 1-6;UDP-glucuronosyltransferase 1-2;UDP-glucuronosyltransferase 1-1	>tr|Q76K67|Q76K67_MOUSE Putative uncharacterized protein LE137 OS=Mus musculus GN=Ugt1a5 PE=2 SV=1;>tr|Q6XL48|Q6XL48_MOUSE UDP glycosyltransferase 1 family polypeptide A5 OS=Mus musculus GN=Ugt1a5 PE=2 SV=1;>tr|B2RT14|B2RT14_MOUSE MCG14318, isoform CRA_h O	16	2	5.7	59.615	0	0	0	40781	0	0	0	0	0	0	0	0
Psmd13	B2RT97;Q9WVJ2;E9Q5I9;E9Q0U1;F6PXS6;E9PY93	26S proteasome non-ATPase regulatory subunit 13	>tr|B2RT97|B2RT97_MOUSE Proteasome (Prosome, macropain) 26S subunit, non-ATPase, 13 OS=Mus musculus GN=Psmd13 PE=2 SV=1;>sp|Q9WVJ2|PSD13_MOUSE 26S proteasome non-ATPase regulatory subunit 13 OS=Mus musculus GN=Psmd13 PE=1 SV=1;>tr|E9Q5I9|E9Q5I9_MOUSE 26S p	6	19	60.4	42.809	17638000	18151000	24296000	18332000	16826000	29466000	19253000	17448000	17909000	22469000	20885000	29475000
Pdap1	B2RTB0;Q3UHX2;Q1WWJ8	28 kDa heat- and acid-stable phosphoprotein	>tr|B2RTB0|B2RTB0_MOUSE MCG17262 OS=Mus musculus GN=Pdap1 PE=2 SV=1;>sp|Q3UHX2|HAP28_MOUSE 28 kDa heat- and acid-stable phosphoprotein OS=Mus musculus GN=Pdap1 PE=1 SV=1;>tr|Q1WWJ8|Q1WWJ8_MOUSE Pdap1 protein (Fragment) OS=Mus musculus GN=Pdap1 PE=2 SV=1	3	8	47	20.605	7914800	9430900	6550200	8282500	8311000	6850300	6880400	8502300	11908000	8441100	7593700	10610000
Prpf38a	B2RTE3;Q4FK66	Pre-mRNA-splicing factor 38A	>tr|B2RTE3|B2RTE3_MOUSE MCG17981 OS=Mus musculus GN=Prpf38a PE=2 SV=1;>sp|Q4FK66|PR38A_MOUSE Pre-mRNA-splicing factor 38A OS=Mus musculus GN=Prpf38a PE=1 SV=1	2	4	15.7	37.436	0	0	0	0	0	0	0	0	0	215650	253650	417310
Spata2l	B2RTE8;Q8BNN1	Spermatogenesis-associated protein 2-like protein	>tr|B2RTE8|B2RTE8_MOUSE RIKEN cDNA 2610039E05, isoform CRA_a OS=Mus musculus GN=Spata2l PE=2 SV=1;>sp|Q8BNN1|SPA2L_MOUSE Spermatogenesis-associated protein 2-like protein OS=Mus musculus GN=Spata2l PE=2 SV=1	2	10	33.3	46.771	786260	1025000	1269000	1213400	906660	1266900	915600	783090	640970	1972800	1348000	1392600
Kctd21	B2RTJ2;Q3URF8	BTB/POZ domain-containing protein KCTD21	>tr|B2RTJ2|B2RTJ2_MOUSE BTB/POZ domain-containing protein KCTD21 OS=Mus musculus GN=Kctd21 PE=1 SV=1;>sp|Q3URF8|KCD21_MOUSE BTB/POZ domain-containing protein KCTD21 OS=Mus musculus GN=Kctd21 PE=2 SV=1	2	4	21.2	29.657	0	0	142940	204730	0	395250	183450	0	201080	119160	576610	0
Ccrn4l	B2RTJ8;O35710;Q3UEU2;A0A0A6YY01	Nocturnin	>tr|B2RTJ8|B2RTJ8_MOUSE CCR4 carbon catabolite repression 4-like (S. cerevisiae) OS=Mus musculus GN=Ccrn4l PE=2 SV=1;>sp|O35710|NOCT_MOUSE Nocturnin OS=Mus musculus GN=Ccrn4l PE=1 SV=3;>tr|Q3UEU2|Q3UEU2_MOUSE Putative uncharacterized protein OS=Mus musculu	4	6	27.5	48.3	567970	906750	589300	0	0	391630	430200	360080	0	724820	703990	1192000
Pde4a	B2RTL2;O89084;Q3TUD0;C9K100;O70285	cAMP-specific 3,5-cyclic phosphodiesterase 4A	>tr|B2RTL2|B2RTL2_MOUSE Phosphodiesterase 4A, cAMP specific OS=Mus musculus GN=Pde4a PE=2 SV=1;>sp|O89084|PDE4A_MOUSE cAMP-specific 3,5-cyclic phosphodiesterase 4A OS=Mus musculus GN=Pde4a PE=2 SV=2;>tr|Q3TUD0|Q3TUD0_MOUSE Putative uncharacterized protei	5	9	16.2	93.557	3311800	2013500	1701300	1728900	2186900	2009400	1862900	1346700	2069600	1896300	2014400	1832800
Thbs4	B2RTL6;Q9Z1T2	Thrombospondin-4	>tr|B2RTL6|B2RTL6_MOUSE Thrombospondin 4 OS=Mus musculus GN=Thbs4 PE=2 SV=1;>sp|Q9Z1T2|TSP4_MOUSE Thrombospondin-4 OS=Mus musculus GN=Thbs4 PE=1 SV=1	2	2	3.3	106.37	0	0	0	0	0	0	0	0	0	0	0	229280
Hist2h4;Hist1h4a	B2RTM0;P62806;Q61667;Q6B822	Histone H4	>tr|B2RTM0|B2RTM0_MOUSE Histone H4 OS=Mus musculus GN=Hist2h4 PE=2 SV=1;>sp|P62806|H4_MOUSE Histone H4 OS=Mus musculus GN=Hist1h4a PE=1 SV=2;>tr|Q61667|Q61667_MOUSE Histone H4 (Fragment) OS=Mus musculus PE=3 SV=1	4	8	58.3	11.367	741180000	396790000	343250000	481870000	323400000	446160000	405290000	466460000	407760000	279630000	335670000	474600000
Ucp3	B2RTM2;P56501	Mitochondrial uncoupling protein 3	>tr|B2RTM2|B2RTM2_MOUSE Uncoupling protein 3 (Mitochondrial, proton carrier) OS=Mus musculus GN=Ucp3 PE=2 SV=1;>sp|P56501|UCP3_MOUSE Mitochondrial uncoupling protein 3 OS=Mus musculus GN=Ucp3 PE=2 SV=1	2	2	10.4	33.91	0	0	0	0	0	0	0	0	0	0	0	89589
Arhgap35	B2RTN5;Q91YM2;Q3TSU7;Q3UVZ8;Q5U612	Rho GTPase-activating protein 35	>tr|B2RTN5|B2RTN5_MOUSE Glucocorticoid receptor DNA binding factor 1 OS=Mus musculus GN=Arhgap35 PE=2 SV=1;>sp|Q91YM2|RHG35_MOUSE Rho GTPase-activating protein 35 OS=Mus musculus GN=Arhgap35 PE=1 SV=3;>tr|Q3TSU7|Q3TSU7_MOUSE Putative uncharacterized protei	5	34	34.2	170.39	8697800	10782000	9406400	9484800	10156000	9567300	6245400	7599300	9195000	6833000	7380100	8429700
Kcnh3	Q6U1M1;B2RU85;Q9WVJ0	Potassium voltage-gated channel subfamily H member 3	>tr|Q6U1M1|Q6U1M1_MOUSE Potassium channel KCNH3 (Fragment) OS=Mus musculus GN=Kcnh3 PE=2 SV=1;>tr|B2RU85|B2RU85_MOUSE Potassium voltage-gated channel subfamily H member 3 OS=Mus musculus GN=Kcnh3 PE=2 SV=1;>sp|Q9WVJ0|KCNH3_MOUSE Potassium voltage-gated cha	3	1	1.2	118.2	0	0	0	0	0	0	0	0	0	0	25268	0
Ppp6r1	B2RUA5;Q7TSI3;Q8BNQ1	Serine/threonine-protein phosphatase 6 regulatory subunit 1	>tr|B2RUA5|B2RUA5_MOUSE SAPS domain family, member 1 OS=Mus musculus GN=Ppp6r1 PE=2 SV=1;>sp|Q7TSI3|PP6R1_MOUSE Serine/threonine-protein phosphatase 6 regulatory subunit 1 OS=Mus musculus GN=Ppp6r1 PE=1 SV=1	3	14	24.9	94.555	1761200	2263500	1458500	1728700	2030400	1945800	1654300	1869300	1668000	2203700	1658400	2122300
Krit1	B2RUA8;Q6S5J6;Q5U463	Krev interaction trapped protein 1	>tr|B2RUA8|B2RUA8_MOUSE KRIT1, ankyrin repeat containing OS=Mus musculus GN=Krit1 PE=2 SV=1;>sp|Q6S5J6|KRIT1_MOUSE Krev interaction trapped protein 1 OS=Mus musculus GN=Krit1 PE=1 SV=1;>tr|Q5U463|Q5U463_MOUSE Krit1 protein (Fragment) OS=Mus musculus GN=Kri	3	4	5.4	83.981	0	0	0	0	0	0	0	0	0	186460	0	226530
Tpd52l1	B2RUC1;O54818;Q3V2G6	Tumor protein D53	>tr|B2RUC1|B2RUC1_MOUSE Tpd52l1 protein OS=Mus musculus GN=Tpd52l1 PE=2 SV=1;>sp|O54818|TPD53_MOUSE Tumor protein D53 OS=Mus musculus GN=Tpd52l1 PE=2 SV=1;>tr|Q3V2G6|Q3V2G6_MOUSE Tumor protein D52-like 1, isoform CRA_a OS=Mus musculus GN=Tpd52l1 PE=2 SV=1	3	5	36.8	23.03	1349900	2743500	2871500	2294100	1910800	1644400	1904600	2053800	4173000	1202000	1545000	2522700
Strap	B2RUC7;Q9Z1Z2	Serine-threonine kinase receptor-associated protein	>tr|B2RUC7|B2RUC7_MOUSE Serine/threonine kinase receptor associated protein OS=Mus musculus GN=Strap PE=2 SV=1;>sp|Q9Z1Z2|STRAP_MOUSE Serine-threonine kinase receptor-associated protein OS=Mus musculus GN=Strap PE=1 SV=2	2	14	60.3	38.442	12512000	16876000	16739000	16364000	21206000	22185000	20280000	20403000	24200000	22788000	20311000	21923000
Tmem165	D3YV67;B2RUD1;P52875	Transmembrane protein 165	>tr|D3YV67|D3YV67_MOUSE Transmembrane protein 165 (Fragment) OS=Mus musculus GN=Tmem165 PE=1 SV=1;>tr|B2RUD1|B2RUD1_MOUSE Transmembrane protein 165 OS=Mus musculus GN=Tmem165 PE=2 SV=1;>sp|P52875|TM165_MOUSE Transmembrane protein 165 OS=Mus musculus GN=Tme	3	1	20	10.275	0	0	0	0	0	0	0	0	0	111800	0	0
Psap	Q3UAS4;E9PZ00;Q3TXJ0;Q8BFQ1;Q3U8C4;Q3TXP9;Q3TWL8;Q3TWE9;Q3TIT5;K3W4L3;B2RUD7;Q3UFE8;J3QPG5;Q61207;Q3TWM9;Q3UE29;Q3U897;Q3U825;Q3TKB2;Q3U5W2;Q3TWF9;Q3TID4;Q3TKK3	Sulfated glycoprotein 1	>tr|Q3UAS4|Q3UAS4_MOUSE Putative uncharacterized protein OS=Mus musculus GN=Psap PE=2 SV=1;>tr|E9PZ00|E9PZ00_MOUSE Prosaposin OS=Mus musculus GN=Psap PE=1 SV=1;>tr|Q3TXJ0|Q3TXJ0_MOUSE Putative uncharacterized protein OS=Mus musculus GN=Psap PE=2 SV=1;>tr|Q	23	20	41.5	59.977	97902000	58928000	95543000	110540000	120000000	185170000	87940000	98506000	101530000	88537000	91589000	122910000
Kcnd3	B2RUE0;Q9Z0V1;Q3UH54	Potassium voltage-gated channel subfamily D member 3	>tr|B2RUE0|B2RUE0_MOUSE Potassium voltage-gated channel, Shal-related family, member 3 OS=Mus musculus GN=Kcnd3 PE=2 SV=1;>sp|Q9Z0V1|KCND3_MOUSE Potassium voltage-gated channel subfamily D member 3 OS=Mus musculus GN=Kcnd3 PE=1 SV=1;>tr|Q3UH54|Q3UH54_MOUSE	3	6	14	73.461	0	646370	429000	0	271110	0	0	189700	474430	457060	475490	582440
Mib2	B2RUG2;Q8R516;A2A9P8	E3 ubiquitin-protein ligase MIB2	>tr|B2RUG2|B2RUG2_MOUSE Mib2 protein OS=Mus musculus GN=Mib2 PE=2 SV=1;>sp|Q8R516|MIB2_MOUSE E3 ubiquitin-protein ligase MIB2 OS=Mus musculus GN=Mib2 PE=1 SV=2;>tr|A2A9P8|A2A9P8_MOUSE E3 ubiquitin-protein ligase MIB2 (Fragment) OS=Mus musculus GN=Mib2 PE=4	3	6	7.2	102.63	389560	613590	231750	314280	668350	0	0	0	403800	365990	0	276980
Zfr	B2RUG7;O88532;F6QJP7;F6V459;D3Z5G4;F6RTK9;D3Z7V6	Zinc finger RNA-binding protein	>tr|B2RUG7|B2RUG7_MOUSE Zinc finger RNA binding protein OS=Mus musculus GN=Zfr PE=2 SV=1;>sp|O88532|ZFR_MOUSE Zinc finger RNA-binding protein OS=Mus musculus GN=Zfr PE=1 SV=2	7	24	33.1	114.45	8101400	6964800	7585000	8675600	8017900	8904900	8392500	7952900	11552000	7492600	7327500	6365300
Apc	E9QLQ9;B2RUG9;Q61315;E9Q4H1;Q8BNP7;Q8BRD8;Q8C493;F6Q4R2;Q8C9I9	Adenomatous polyposis coli protein	>tr|E9QLQ9|E9QLQ9_MOUSE Adenomatous polyposis coli protein OS=Mus musculus GN=Apc PE=1 SV=1;>tr|B2RUG9|B2RUG9_MOUSE Adenomatosis polyposis coli OS=Mus musculus GN=Apc PE=1 SV=1;>sp|Q61315|APC_MOUSE Adenomatous polyposis coli protein OS=Mus musculus GN=Apc	9	22	10.9	307.46	2202500	2394400	1319600	1046800	3413800	2823800	2054100	1788200	1771400	1605600	2231200	2799900
Dzank1	B7ZNV9;E9Q4Z6;B2RUH8;Q8C008;Q5FWA4	Double zinc ribbon and ankyrin repeat-containing protein 1	>tr|B7ZNV9|B7ZNV9_MOUSE 6330439K17Rik protein OS=Mus musculus GN=Dzank1 PE=2 SV=1;>tr|E9Q4Z6|E9Q4Z6_MOUSE Double zinc ribbon and ankyrin repeat-containing protein 1 OS=Mus musculus GN=Dzank1 PE=1 SV=1;>tr|B2RUH8|B2RUH8_MOUSE 6330439K17Rik protein OS=Mus mu	5	14	28.9	80.369	2249100	1961200	1718800	842360	446190	497910	725030	1119600	967360	2231900	3199900	1224400
Apba1	Q3UH26;B2RUJ5	Amyloid beta A4 precursor protein-binding family A member 1	>tr|Q3UH26|Q3UH26_MOUSE Putative uncharacterized protein OS=Mus musculus GN=Apba1 PE=2 SV=1;>sp|B2RUJ5|APBA1_MOUSE Amyloid beta A4 precursor protein-binding family A member 1 OS=Mus musculus GN=Apba1 PE=1 SV=2	2	16	30.5	93.064	4986700	5221700	3728700	4014800	5166000	5336600	6034700	6149900	2516500	4714600	5374900	5344100
Xdh	Q3UMS6;B2RUJ7;Q00519;Q3TAT6;Q99KV3;Q3TP30;Q9CVF2	Xanthine dehydrogenase/oxidase;Xanthine dehydrogenase;Xanthine oxidase	>tr|Q3UMS6|Q3UMS6_MOUSE Putative uncharacterized protein OS=Mus musculus GN=Xdh PE=2 SV=1;>tr|B2RUJ7|B2RUJ7_MOUSE Xanthine dehydrogenase OS=Mus musculus GN=Xdh PE=2 SV=1;>sp|Q00519|XDH_MOUSE Xanthine dehydrogenase/oxidase OS=Mus musculus GN=Xdh PE=1 SV=5	7	6	5.4	146.5	615520	650060	723340	435780	570780	1107700	0	419210	0	267860	497910	613760
Erbb2ip	B7ZNY4;B7ZNX6;B2RUK2;Q80TH2;B2RUJ2	Protein LAP2	>tr|B7ZNY4|B7ZNY4_MOUSE Erbb2 interacting protein OS=Mus musculus GN=Erbb2ip PE=2 SV=1;>tr|B7ZNX6|B7ZNX6_MOUSE Erbb2ip protein OS=Mus musculus GN=Erbb2ip PE=1 SV=1;>tr|B2RUK2|B2RUK2_MOUSE Erbb2 interacting protein OS=Mus musculus GN=Erbb2ip PE=2 SV=1;>sp|Q	5	5	4.5	157.2	359890	159350	327190	212440	0	0	0	309980	0	338240	322840	286060
Mccc2	B2RUK5;Q3ULD5;Q6PD20;Q8K1L7;Q9D2F6	Methylcrotonoyl-CoA carboxylase beta chain, mitochondrial	>tr|B2RUK5|B2RUK5_MOUSE Methylcrotonoyl-Coenzyme A carboxylase 2 (Beta) OS=Mus musculus GN=Mccc2 PE=2 SV=1;>sp|Q3ULD5|MCCB_MOUSE Methylcrotonoyl-CoA carboxylase beta chain, mitochondrial OS=Mus musculus GN=Mccc2 PE=1 SV=1;>tr|Q6PD20|Q6PD20_MOUSE Mccc2 prot	5	15	39.3	61.378	4256600	4098100	3042400	3242900	2236800	6117300	3313400	5010500	3005100	4533100	4372100	6683900
Tmem200a	B2RUN2;Q8C817	Transmembrane protein 200A	>tr|B2RUN2|B2RUN2_MOUSE RIKEN cDNA C030003D03, isoform CRA_a OS=Mus musculus GN=Tmem200a PE=2 SV=1;>sp|Q8C817|T200A_MOUSE Transmembrane protein 200A OS=Mus musculus GN=Tmem200a PE=1 SV=1	2	2	5.1	54.007	0	0	0	0	0	0	106990	153600	186740	82594	78279	0
Otud7b	B2RUR8;D3Z210;D3YYZ8	OTU domain-containing protein 7B	>sp|B2RUR8|OTU7B_MOUSE OTU domain-containing protein 7B OS=Mus musculus GN=Otud7b PE=1 SV=1	3	9	15	91.982	305100	323490	288820	320440	331340	850580	434830	475010	0	458270	431380	497030
Abcc8;SUR-1	B2RUS7;Q8BNE2;Q9Z2P1;Q6PGE2;Q9Z2P2;Q9JL44;Q8BIU4		>tr|B2RUS7|B2RUS7_MOUSE ATP-binding cassette, sub-family C (CFTR/MRP), member 8 OS=Mus musculus GN=Abcc8 PE=1 SV=1;>tr|Q8BNE2|Q8BNE2_MOUSE ATP-binding cassette, sub-family C (CFTR/MRP), member 8 OS=Mus musculus GN=Abcc8 PE=2 SV=1;>tr|Q9Z2P1|Q9Z2P1_MOUSE Su	7	10	8.2	178.07	0	186530	474000	306600	555270	290560	503090	567400	436060	375490	795450	514700
Pofut2	Q3V1L7;B2RV73;Q8VHI3;Q3UHF9	GDP-fucose protein O-fucosyltransferase 2	>tr|Q3V1L7|Q3V1L7_MOUSE Putative uncharacterized protein OS=Mus musculus GN=Pofut2 PE=2 SV=1;>tr|B2RV73|B2RV73_MOUSE Protein O-fucosyltransferase 2 OS=Mus musculus GN=Pofut2 PE=2 SV=1;>sp|Q8VHI3|OFUT2_MOUSE GDP-fucose protein O-fucosyltransferase 2 OS=Mus	4	3	8.2	49.387	0	0	0	0	0	0	0	0	0	0	445730	0
Fam163b	B2RVN8;Q8BUM6	Protein FAM163B	>tr|B2RVN8|B2RVN8_MOUSE Family with sequence similarity 163, member B OS=Mus musculus GN=Fam163b PE=2 SV=1;>sp|Q8BUM6|F163B_MOUSE Protein FAM163B OS=Mus musculus GN=Fam163b PE=2 SV=1	2	2	28.7	18.305	0	0	0	0	0	0	0	0	0	0	73354	0
H2afv;H2afz	B2RVP5;Q3THW5;P0C0S6;G3UWL7;Q3UA95	Histone H2A;Histone H2A.V;Histone H2A.Z	>tr|B2RVP5|B2RVP5_MOUSE Histone H2A OS=Mus musculus GN=H2afv PE=2 SV=1;>sp|Q3THW5|H2AV_MOUSE Histone H2A.V OS=Mus musculus GN=H2afv PE=1 SV=3;>sp|P0C0S6|H2AZ_MOUSE Histone H2A.Z OS=Mus musculus GN=H2afz PE=1 SV=2;>tr|G3UWL7|G3UWL7_MOUSE Histone H2A OS=Mus	5	4	43	13.509	62512000	47482000	15953000	25324000	70097000	65571000	35133000	60872000	76690000	44641000	31500000	69217000
Tmem147	B2RVQ1;Q9CQG6	Transmembrane protein 147	>tr|B2RVQ1|B2RVQ1_MOUSE Transmembrane protein 147 OS=Mus musculus GN=Tmem147 PE=2 SV=1;>sp|Q9CQG6|TM147_MOUSE Transmembrane protein 147 OS=Mus musculus GN=Tmem147 PE=2 SV=1	2	3	16.1	25.335	0	0	0	0	0	0	0	0	0	187660	364460	0
Zfp706;Znf706	B2RVQ7;Q9D115	Zinc finger protein 706	>tr|B2RVQ7|B2RVQ7_MOUSE Zinc finger protein 706 OS=Mus musculus GN=Zfp706 PE=2 SV=1;>sp|Q9D115|ZN706_MOUSE Zinc finger protein 706 OS=Mus musculus GN=Znf706 PE=1 SV=1	2	2	30.3	8.4977	0	0	0	0	0	0	0	0	0	0	402950	0
Tmem181a;547127;mKIAA1423	Q3U3W2;B2RVR2;Q3TM85;Q80TD8		>tr|Q3U3W2|Q3U3W2_MOUSE Protein Tmem181a OS=Mus musculus GN=Tmem181a PE=1 SV=1;>tr|B2RVR2|B2RVR2_MOUSE Predicted gene, 547127 OS=Mus musculus GN=Tmem181b-ps PE=2 SV=1;>tr|Q3TM85|Q3TM85_MOUSE Putative uncharacterized protein (Fragment) OS=Mus musculus GN=Tm	4	3	8	54.983	0	343130	0	0	0	356960	0	0	0	169170	0	0
Myeov2	B2RVT1;D3Z159;Q3U898	Myeloma-overexpressed gene 2 protein homolog	>tr|B2RVT1|B2RVT1_MOUSE MCG20113, isoform CRA_e OS=Mus musculus GN=Myeov2 PE=2 SV=1;>tr|D3Z159|D3Z159_MOUSE MCG20113, isoform CRA_d OS=Mus musculus GN=Myeov2 PE=1 SV=1;>sp|Q3U898|MYOV2_MOUSE Myeloma-overexpressed gene 2 protein homolog OS=Mus musculus GN=M	3	1	35.1	6.1966	257130	0	0	0	0	0	0	0	0	0	0	0
Ankrd34a	B2RW11;Q7TST1		>tr|B2RW11|B2RW11_MOUSE Ankyrin repeat domain 34A OS=Mus musculus GN=Ankrd34a PE=1 SV=1	2	7	20.8	52.45	578470	735630	718350	530600	655830	1021300	799430	872010	2025900	1255000	1403100	1070300
Strip2	B2RW20;Q8C9H6;F6RUA3;E9QN41	Striatin-interacting proteins 2	>tr|B2RW20|B2RW20_MOUSE Family with sequence similarity 40, member B OS=Mus musculus GN=Strip2 PE=2 SV=1;>sp|Q8C9H6|STRP2_MOUSE Striatin-interacting proteins 2 OS=Mus musculus GN=Strip2 PE=1 SV=1;>tr|F6RUA3|F6RUA3_MOUSE Striatin-interacting proteins 2 (Fra	4	10	17.2	96.293	586730	272810	215600	475730	978070	0	0	0	0	1191800	391500	504380
9630033F20Rik;Tigar	B2RWB7;Q8BZA9	Fructose-2,6-bisphosphatase TIGAR	>tr|B2RWB7|B2RWB7_MOUSE 9630033F20Rik protein OS=Mus musculus GN=Tigar PE=2 SV=1;>sp|Q8BZA9|TIGAR_MOUSE Fructose-2,6-bisphosphatase TIGAR OS=Mus musculus GN=Tigar PE=1 SV=1	2	5	32	29.19	965330	1102500	1395500	1556600	981660	829500	1215200	407580	1742200	1332100	776270	1451600
Lrrc73	B2RWC4		>tr|B2RWC4|B2RWC4_MOUSE Gm88 protein OS=Mus musculus GN=Lrrc73 PE=1 SV=1	1	4	28.2	33.455	2324600	1606100	1554600	3246400	3113900	1732100	2466700	3129100	0	1440000	2012600	2032000
Hist1h2al;Hist2h2ac;Hist2h2aa1;Hist1h2aa;Hist2h2ab	F8WIX8;Q149V4;B2RWH3;Q64523;Q6GSS7;Q8CGP4;Q64522;Q61668	Histone H2A;Histone H2A type 2-C;Histone H2A type 2-A;Histone H2A type 2-B	>tr|F8WIX8|F8WIX8_MOUSE Histone H2A OS=Mus musculus GN=Hist1h2al PE=3 SV=1;>tr|Q149V4|Q149V4_MOUSE Histone H2A OS=Mus musculus GN=Hist2h2ac PE=2 SV=1;>tr|B2RWH3|B2RWH3_MOUSE Histone H2A OS=Mus musculus GN=Hist2h2aa1 PE=2 SV=1;>sp|Q64523|H2A2C_MOUSE Histone	8	2	38.4	13.607	218970000	63244000	131500000	68588000	35300000	217480000	117690000	97679000	41374000	44847000	43823000	73911000
Lactb	Q80UJ8;B2RWI2;Q9EP89;A1A4A8;A0PJ65;Q3UEQ3	Serine beta-lactamase-like protein LACTB, mitochondrial	>tr|Q80UJ8|Q80UJ8_MOUSE Lactb protein OS=Mus musculus GN=Lactb PE=2 SV=1;>tr|B2RWI2|B2RWI2_MOUSE Lactamase, beta OS=Mus musculus GN=Lactb PE=2 SV=1;>sp|Q9EP89|LACTB_MOUSE Serine beta-lactamase-like protein LACTB, mitochondrial OS=Mus musculus GN=Lactb PE=1	6	15	30.1	60.634	3404700	8873100	8037100	7713100	8307500	7495000	7547500	6005400	4262800	8087300	7755000	5671700
Crebbp;Ep300	Q6GQV9;Q8QZV8;F8VPR5;B2RWS6;P45481	Histone acetyltransferase p300;CREB-binding protein	>tr|Q6GQV9|Q6GQV9_MOUSE Crebbp protein (Fragment) OS=Mus musculus GN=Crebbp PE=2 SV=1;>tr|Q8QZV8|Q8QZV8_MOUSE CREB-binding protein (Fragment) OS=Mus musculus PE=4 SV=1;>tr|F8VPR5|F8VPR5_MOUSE CREB-binding protein OS=Mus musculus GN=Crebbp PE=1 SV=1;>sp|B2R	5	1	1.1	172.36	0	0	0	0	0	0	0	0	19815	0	0	0
Plxnb1	B2RWT9;Q8CJH3;Q684R0;Q9QY40	Plexin-B1	>tr|B2RWT9|B2RWT9_MOUSE Plexin B1 OS=Mus musculus GN=Plxnb1 PE=2 SV=1;>sp|Q8CJH3|PLXB1_MOUSE Plexin-B1 OS=Mus musculus GN=Plxnb1 PE=1 SV=2	4	32	23.9	231.44	4717900	4593000	4884900	5623100	7545600	5637200	5315800	5928300	8739900	6188800	6736300	4962800
Cobl	G5E8P4;G3UWY3;B2RWU4;Q5NBX1;G3UZ73;F6RR81	Protein cordon-bleu	>tr|G5E8P4|G5E8P4_MOUSE Protein cordon-bleu OS=Mus musculus GN=Cobl PE=1 SV=1;>tr|G3UWY3|G3UWY3_MOUSE Protein cordon-bleu OS=Mus musculus GN=Cobl PE=1 SV=1;>tr|B2RWU4|B2RWU4_MOUSE Cordon-bleu OS=Mus musculus GN=Cobl PE=2 SV=1;>sp|Q5NBX1|COBL_MOUSE Protein	6	7	6.8	141.47	914940	2152500	1132600	0	1337100	0	468560	0	1283700	0	1297800	0
Abca7	E9Q6G4;B7ZNA4;B2RWU5;Q91V24	ATP-binding cassette sub-family A member 7	>tr|E9Q6G4|E9Q6G4_MOUSE ATP-binding cassette sub-family A member 7 OS=Mus musculus GN=Abca7 PE=1 SV=1;>tr|B7ZNA4|B7ZNA4_MOUSE Abca7 protein OS=Mus musculus GN=Abca7 PE=2 SV=1;>tr|B2RWU5|B2RWU5_MOUSE Abca7 protein OS=Mus musculus GN=Abca7 PE=2 SV=1;>sp|Q91V	4	5	3.4	237.75	0	0	0	0	0	0	0	0	0	0	95962	0
Cables1	B2RWU9;Q3U148;Q3TYS6;Q9ESJ1	CDK5 and ABL1 enzyme substrate 1	>tr|B2RWU9|B2RWU9_MOUSE CDK5 and Abl enzyme substrate 1 OS=Mus musculus GN=Cables1 PE=2 SV=1;>tr|Q3U148|Q3U148_MOUSE CDK5 and ABL1 enzyme substrate 1 OS=Mus musculus GN=Cables1 PE=1 SV=1;>tr|Q3TYS6|Q3TYS6_MOUSE Putative uncharacterized protein OS=Mus muscu	4	2	5.1	61.44	370860	0	0	0	0	0	0	708910	0	1093500	0	0
Golgb1	E9QAH1;E9PVZ8;B2RWW2;Q571K1;Q3UYL3;B7ZNF9;Q8CGE5;Q6PAK0;E9Q028;Q9CTU9;Q3U289;Q80UY9		>tr|E9QAH1|E9QAH1_MOUSE Protein Golgb1 OS=Mus musculus GN=Golgb1 PE=1 SV=1;>tr|E9PVZ8|E9PVZ8_MOUSE Protein Golgb1 OS=Mus musculus GN=Golgb1 PE=1 SV=1;>tr|B2RWW2|B2RWW2_MOUSE Golgb1 protein OS=Mus musculus GN=Golgb1 PE=2 SV=1;>tr|Q571K1|Q571K1_MOUSE MKIAA41	12	22	8.8	365.29	17630000	11040000	12071000	19275000	8019200	13272000	9976300	11900000	16019000	5187200	6185900	10122000
Arhgap21	B2RWX1;A0A0A0MQE8;B7ZCJ1;Q6DFV3;B7ZCJ0;G3UWM5;G3UX38;A2BHQ2	Rho GTPase-activating protein 21	>tr|B2RWX1|B2RWX1_MOUSE Arhgap21 protein OS=Mus musculus GN=Arhgap21 PE=2 SV=1;>tr|A0A0A0MQE8|A0A0A0MQE8_MOUSE Rho GTPase-activating protein 21 OS=Mus musculus GN=Arhgap21 PE=1 SV=1;>tr|B7ZCJ1|B7ZCJ1_MOUSE Rho GTPase-activating protein 21 OS=Mus musculus G	8	29	19.9	216.8	4444100	5419400	4047200	3958800	5157100	3587600	3474500	4607400	4567000	4308300	4632400	4186800
C4b;Slp	B2RXW7;B2RWX2;P01029;V9GZG9;V9GZQ6;V9GZK9;B9EIU2;Q6P3Y0;O88305;Q62238;Q62237;V9GZP9;Q9Z0D8;Q9QUF9;Q9QUF8;Q3TYN1;Q3TAT4	Complement C4-B;Complement C4 beta chain;Complement C4 alpha chain;C4a anaphylatoxin;Complement C4 gamma chain	>tr|B2RXW7|B2RXW7_MOUSE Complement component 4B (Childo blood group) OS=Mus musculus GN=C4b PE=2 SV=1;>tr|B2RWX2|B2RWX2_MOUSE Complement component 4B (Childo blood group) OS=Mus musculus GN=C4b PE=2 SV=1;>sp|P01029|CO4B_MOUSE Complement C4-B OS=Mus musculu	17	7	5.2	192.9	942160	0	0	421370	411680	1083500	396500	0	0	0	593500	348950
Rint1	B2RWX4;Q8BZ36	RAD50-interacting protein 1	>tr|B2RWX4|B2RWX4_MOUSE Rint1 protein OS=Mus musculus GN=Rint1 PE=2 SV=1;>sp|Q8BZ36|RINT1_MOUSE RAD50-interacting protein 1 OS=Mus musculus GN=Rint1 PE=2 SV=2	2	2	3	83.481	272730	0	120460	198430	0	133810	163560	203820	164970	252930	233790	133740
Abi3bp	Q8R0M1;B2RWZ0;Q59IW8;E9Q8E3;Q59IW9;Q59IW7;Q59IW5;Q59IW6		>tr|Q8R0M1|Q8R0M1_MOUSE Abi3bp protein (Fragment) OS=Mus musculus GN=Abi3bp PE=2 SV=1;>tr|B2RWZ0|B2RWZ0_MOUSE Abi3bp protein OS=Mus musculus GN=Abi3bp PE=2 SV=1;>tr|Q59IW8|Q59IW8_MOUSE Target of Nesh-SH3 variant 3 OS=Mus musculus GN=Abi3bp PE=2 SV=1;>tr|E9	8	2	5	48.156	397750	0	0	0	0	0	0	0	0	0	0	0
Rb1cc1	B2RX00;Q9ESK9;Q8CHH8;F7CC56;E9PX56;Q6NZG0;F7CCJ3;F6TLJ4	RB1-inducible coiled-coil protein 1	>tr|B2RX00|B2RX00_MOUSE RB1-inducible coiled-coil 1 OS=Mus musculus GN=Rb1cc1 PE=2 SV=1;>sp|Q9ESK9|RBCC1_MOUSE RB1-inducible coiled-coil protein 1 OS=Mus musculus GN=Rb1cc1 PE=1 SV=3;>tr|Q8CHH8|Q8CHH8_MOUSE MKIAA0203 protein (Fragment) OS=Mus musculus GN=R	8	17	13.2	182.36	2255100	1544300	2655400	2024500	3098700	2521000	2655700	1512900	1171800	1727100	1476400	1050000
Slit2	G3UY21;G3UXV6;G3UZ88;G3UYX7;B2RX05;Q5DTL5;Q9R1B9;G3X909;B7ZNW9;G3UZ61;Q8BPJ0;G3UZW0	Slit homolog 2 protein;Slit homolog 2 protein N-product;Slit homolog 2 protein C-product	>tr|G3UY21|G3UY21_MOUSE Slit homolog 2 protein OS=Mus musculus GN=Slit2 PE=1 SV=1;>tr|G3UXV6|G3UXV6_MOUSE Slit homolog 2 protein OS=Mus musculus GN=Slit2 PE=1 SV=1;>tr|G3UZ88|G3UZ88_MOUSE Slit homolog 2 protein OS=Mus musculus GN=Slit2 PE=1 SV=1;>tr|G3UYX7	12	3	2.1	169.28	2699900	7447300	0	2186700	4806700	11740000	0	12476000	0	5226200	4458400	1003200
Sptb	Q3UGY4;Q3UGX2;B2RX08;E9Q397;P15508;Q5DTG9;Q149M1;Q8BWJ8	Spectrin beta chain, erythrocytic	>tr|Q3UGY4|Q3UGY4_MOUSE Putative uncharacterized protein OS=Mus musculus GN=Sptb PE=2 SV=1;>tr|Q3UGX2|Q3UGX2_MOUSE Spectrin beta 1 OS=Mus musculus GN=Sptb PE=1 SV=1;>tr|B2RX08|B2RX08_MOUSE Spectrin beta 1 OS=Mus musculus GN=Sptb PE=2 SV=1;>tr|E9Q397|E9Q397	8	82	49.9	268.09	27164000	29708000	28039000	31773000	25114000	34109000	28522000	32905000	27939000	31032000	31656000	31432000
Kndc1	B2RX11;Q0KK55;F6SPU5;D3Z5B8;D3Z3X0	Protein very KIND	>tr|B2RX11|B2RX11_MOUSE Kinase non-catalytic C-lobe domain (KIND) containing 1 OS=Mus musculus GN=Kndc1 PE=2 SV=1;>sp|Q0KK55|VKIND_MOUSE Protein very KIND OS=Mus musculus GN=Kndc1 PE=1 SV=2;>tr|F6SPU5|F6SPU5_MOUSE Protein very KIND (Fragment) OS=Mus muscul	5	8	6.8	191.39	541430	415320	398330	741280	0	431690	0	680910	571400	568450	1170800	1266700
Ankib1	B2RX15;Q6ZPS6	Ankyrin repeat and IBR domain-containing protein 1	>tr|B2RX15|B2RX15_MOUSE Ankib1 protein OS=Mus musculus GN=Ankib1 PE=2 SV=1;>sp|Q6ZPS6|AKIB1_MOUSE Ankyrin repeat and IBR domain-containing protein 1 OS=Mus musculus GN=Ankib1 PE=1 SV=2	2	9	13.9	122.61	334270	527110	309450	182900	0	281430	226050	324330	0	378400	359300	382410
Taok1	B2RX66;Q5F2E8;Q3UUG1	Serine/threonine-protein kinase TAO1	>tr|B2RX66|B2RX66_MOUSE MCG124812 OS=Mus musculus GN=Taok1 PE=2 SV=1;>sp|Q5F2E8|TAOK1_MOUSE Serine/threonine-protein kinase TAO1 OS=Mus musculus GN=Taok1 PE=1 SV=1	3	20	23.5	116.05	5877400	7662700	5622900	5182000	7094700	3471500	4992900	5901900	4258400	4713400	5420500	5241500
Plcxd2	B2RXA1		>tr|B2RXA1|B2RXA1_MOUSE Plcxd2 protein OS=Mus musculus GN=Plcxd2 PE=2 SV=1	1	1	3.8	38.617	0	0	0	0	0	0	0	0	0	0	0	78946
Trappc11	B2RXC1	Trafficking protein particle complex subunit 11	>sp|B2RXC1|TPC11_MOUSE Trafficking protein particle complex subunit 11 OS=Mus musculus GN=Trappc11 PE=2 SV=1	1	20	26.3	128.39	1912400	1592100	3086300	2934900	1416000	3561900	2189200	1754400	3382500	3517900	3427900	2555100
Polr3a	Q7TSI4;B2RXC6	DNA-directed RNA polymerase	>tr|Q7TSI4|Q7TSI4_MOUSE DNA-directed RNA polymerase OS=Mus musculus GN=Polr3a PE=2 SV=1;>tr|B2RXC6|B2RXC6_MOUSE DNA-directed RNA polymerase OS=Mus musculus GN=Polr3a PE=1 SV=1	2	1	1.5	73.638	0	0	0	0	0	0	0	0	0	0	0	620320
Slc9a5	B2RXE2	Sodium/hydrogen exchanger	>tr|B2RXE2|B2RXE2_MOUSE Sodium/hydrogen exchanger OS=Mus musculus GN=Slc9a5 PE=2 SV=1	1	1	1.1	99.007	0	135390	0	0	0	0	0	0	0	0	0	0
Slitrk1	B2RXM1;Q69Z70;Q810C1;B2RWY3	SLIT and NTRK-like protein 1	>tr|B2RXM1|B2RXM1_MOUSE SLIT and NTRK-like family, member 1 OS=Mus musculus GN=Slitrk1 PE=2 SV=1;>tr|Q69Z70|Q69Z70_MOUSE MKIAA1910 protein (Fragment) OS=Mus musculus GN=Slitrk1 PE=2 SV=1;>sp|Q810C1|SLIK1_MOUSE SLIT and NTRK-like protein 1 OS=Mus musculus G	4	9	16.5	77.816	591020	1086300	3051600	2793800	1801500	979550	1517300	462790	549390	595930	821280	1905800
Gm8991;Gm6793;Hnrnpa3;Gm9242	E9Q7H5;B2RXM2;Q0VG47;J3QNY1;Q6PFA7		>tr|E9Q7H5|E9Q7H5_MOUSE Uncharacterized protein OS=Mus musculus GN=Gm8991 PE=4 SV=1;>tr|B2RXM2|B2RXM2_MOUSE EG627828 protein OS=Mus musculus GN=Gm6793 PE=1 SV=1;>tr|Q0VG47|Q0VG47_MOUSE Heterogeneous nuclear ribonucleoprotein A3 OS=Mus musculus GN=Hnrnpa3 P	5	2	4.7	32.574	4239200	2795800	2656900	2102000	2021500	6355100	3225600	3087700	4954000	3648800	2567200	2431900
1110005A23Rik;Sarnp	B7ZWI2;B2RXM7;Q9D1J3	SAP domain-containing ribonucleoprotein	>tr|B7ZWI2|B7ZWI2_MOUSE 1110005A23Rik protein OS=Mus musculus GN=1110005A23Rik PE=2 SV=1;>tr|B2RXM7|B2RXM7_MOUSE MCG113697 OS=Mus musculus GN=1110005A23Rik PE=2 SV=1;>sp|Q9D1J3|SARNP_MOUSE SAP domain-containing ribonucleoprotein OS=Mus musculus GN=Sarnp PE	3	6	34	23.461	8917600	5568500	8027300	8395600	5937500	9609700	9040000	7632200	9938400	3824400	4011100	6408100
Cdh19	E9Q3A7;B2RXP4		>tr|E9Q3A7|E9Q3A7_MOUSE Protein Cdh19 OS=Mus musculus GN=Cdh19 PE=1 SV=1;>tr|B2RXP4|B2RXP4_MOUSE Cadherin 19, type 2 OS=Mus musculus GN=Cdh19 PE=2 SV=1	2	1	2.2	87.259	0	0	0	0	0	0	0	0	0	0	59516	0
Ppfia1	B2RXW8;B2RXQ2;B8QI33;S4R1D4;Q3UJC0		>tr|B2RXW8|B2RXW8_MOUSE Ppfia1 protein OS=Mus musculus GN=Ppfia1 PE=1 SV=1;>tr|B2RXQ2|B2RXQ2_MOUSE Ppfia1 protein OS=Mus musculus GN=Ppfia1 PE=1 SV=1;>tr|B8QI33|B8QI33_MOUSE Liprin-alpha 1 OS=Mus musculus GN=Ppfia1 PE=2 SV=1	5	6	7	140.13	0	0	0	0	0	0	0	0	0	598290	518660	0
Nek1	B2RXQ4;B7ZWK0;Q69Z74;B2RXX0;P51954;Q3UXI0	Serine/threonine-protein kinase Nek1	>tr|B2RXQ4|B2RXQ4_MOUSE Nek1 protein OS=Mus musculus GN=Nek1 PE=2 SV=1;>tr|B7ZWK0|B7ZWK0_MOUSE Nek1 protein OS=Mus musculus GN=Nek1 PE=1 SV=1;>tr|Q69Z74|Q69Z74_MOUSE MKIAA1901 protein (Fragment) OS=Mus musculus GN=Nek1 PE=2 SV=1;>tr|B2RXX0|B2RXX0_MOUSE Nek	6	2	2.5	133.85	0	0	0	0	0	0	0	0	0	0	202830	0
Neto2	B2RXQ6;Q8BNJ6	Neuropilin and tolloid-like protein 2	>tr|B2RXQ6|B2RXQ6_MOUSE Neto2 protein OS=Mus musculus GN=Neto2 PE=2 SV=1;>sp|Q8BNJ6|NETO2_MOUSE Neuropilin and tolloid-like protein 2 OS=Mus musculus GN=Neto2 PE=1 SV=1	2	9	16.8	58.662	0	0	0	305400	0	363110	375020	333300	453300	542650	425100	404960
Wdr82	B2RXQ8;Q8BFQ4	WD repeat-containing protein 82	>tr|B2RXQ8|B2RXQ8_MOUSE MCG19514, isoform CRA_a OS=Mus musculus GN=Wdr82 PE=2 SV=1;>sp|Q8BFQ4|WDR82_MOUSE WD repeat-containing protein 82 OS=Mus musculus GN=Wdr82 PE=1 SV=1	2	3	12.5	35.079	3791900	1516500	1976500	621150	867800	4052000	1292500	641490	432570	0	468030	0
Pik3r4	B2RXR2;Q8VD65;B2RY05;A0A087WQR4;A0A087WP62	Phosphoinositide 3-kinase regulatory subunit 4	>tr|B2RXR2|B2RXR2_MOUSE Phosphatidylinositol 3 kinase, regulatory subunit, polypeptide 4, p150 OS=Mus musculus GN=Pik3r4 PE=2 SV=1;>sp|Q8VD65|PI3R4_MOUSE Phosphoinositide 3-kinase regulatory subunit 4 OS=Mus musculus GN=Pik3r4 PE=1 SV=3;>tr|B2RY05|B2RY05_M	5	24	23.6	152.57	3017400	3900900	3948100	4260000	4746700	5607000	4686100	3184200	3460600	4025800	4719700	6017400
Scaper	Q501L8;Q8BKW5;B2RXS3;Q69ZJ3;F8VQ70;Q8BX16;Q8C0H1;Q8BIZ8		>tr|Q501L8|Q501L8_MOUSE Scaper protein (Fragment) OS=Mus musculus GN=Scaper PE=2 SV=1;>tr|Q8BKW5|Q8BKW5_MOUSE Putative uncharacterized protein (Fragment) OS=Mus musculus GN=Scaper PE=2 SV=1;>tr|B2RXS3|B2RXS3_MOUSE Scaper protein OS=Mus musculus GN=Scaper P	8	4	5.9	98.694	0	0	0	0	0	0	0	0	0	0	203190	0
Plxnb2;mKIAA0315	B2RXS4;Q8CHG6;Q99LF0;Q8K2J5	Plexin-B2	>sp|B2RXS4|PLXB2_MOUSE Plexin-B2 OS=Mus musculus GN=Plxnb2 PE=1 SV=1;>tr|Q8CHG6|Q8CHG6_MOUSE MKIAA0315 protein (Fragment) OS=Mus musculus GN=mKIAA0315 PE=4 SV=2	4	21	16	206.23	1613000	1946000	2453300	2724200	3424700	1513900	2004500	1424400	3029800	1377700	1636900	1933800
Ogdhl	B2RXT3;E9Q7L0		>tr|B2RXT3|B2RXT3_MOUSE Ogdhl protein OS=Mus musculus GN=Ogdhl PE=2 SV=1;>tr|E9Q7L0|E9Q7L0_MOUSE Protein Ogdhl OS=Mus musculus GN=Ogdhl PE=1 SV=1	2	31	44	114.56	63008000	50208000	78065000	80010000	64219000	134560000	96985000	95869000	75566000	86024000	97264000	90556000
Gpr88	B2RXU4;Q9EPB7	Probable G-protein coupled receptor 88	>tr|B2RXU4|B2RXU4_MOUSE G-protein coupled receptor 88 OS=Mus musculus GN=Gpr88 PE=2 SV=1;>sp|Q9EPB7|GPR88_MOUSE Probable G-protein coupled receptor 88 OS=Mus musculus GN=Gpr88 PE=2 SV=1	2	1	2.9	40.24	0	0	0	0	0	0	0	0	0	213960	0	0
Zfp365;Znf365	B2RXU5;Q8BG89;Q8BXM9	Protein ZNF365	>tr|B2RXU5|B2RXU5_MOUSE Zfp365 protein OS=Mus musculus GN=Zfp365 PE=2 SV=1;>sp|Q8BG89|ZN365_MOUSE Protein ZNF365 OS=Mus musculus GN=Znf365 PE=2 SV=1	3	6	15.9	46.852	0	0	0	0	0	732940	0	0	520410	868870	1330700	1278400
Cdc42bpa	D3YYN8;E9PVY0;B2RXX8;Q3UU96;H7BX44;F6Q5A5;F6S5Z6;F6YZJ7;F6W0C2;A0A0A6YXJ5;Q3TSA3;Q05CL1;D6RI32;Q6DI71;E9Q6J9;P54265	Serine/threonine-protein kinase MRCK alpha	>tr|D3YYN8|D3YYN8_MOUSE Non-specific serine/threonine protein kinase OS=Mus musculus GN=Cdc42bpa PE=1 SV=1;>tr|E9PVY0|E9PVY0_MOUSE Non-specific serine/threonine protein kinase OS=Mus musculus GN=Cdc42bpa PE=1 SV=1;>tr|B2RXX8|B2RXX8_MOUSE Non-specific serin	16	28	19.7	192.68	4436400	5053300	5346300	5754100	5252300	5914200	6739900	6708800	5088000	7673700	5684300	3968500
Cbr1	B2RXY7;P48758	Carbonyl reductase [NADPH] 1	>tr|B2RXY7|B2RXY7_MOUSE Carbonyl reductase 1 OS=Mus musculus GN=Cbr1 PE=2 SV=1;>sp|P48758|CBR1_MOUSE Carbonyl reductase [NADPH] 1 OS=Mus musculus GN=Cbr1 PE=1 SV=3	2	14	62.8	30.641	45436000	37276000	49745000	25294000	33973000	31389000	40997000	36182000	48430000	37399000	31635000	32243000
Taok3	B2RY27;Q8BYC6;Q3V3K3;F6RXB5	Serine/threonine-protein kinase TAO3	>tr|B2RY27|B2RY27_MOUSE MCG125789, isoform CRA_a OS=Mus musculus GN=Taok3 PE=2 SV=1;>sp|Q8BYC6|TAOK3_MOUSE Serine/threonine-protein kinase TAO3 OS=Mus musculus GN=Taok3 PE=1 SV=2;>tr|Q3V3K3|Q3V3K3_MOUSE Serine/threonine-protein kinase TAO3 OS=Mus musculus	4	5	5.7	105.36	0	0	253900	229000	0	0	0	0	314740	298850	378870	0
Exosc9	B2RY30;Q9JHI7;D6RGB5	Exosome complex component RRP45	>tr|B2RY30|B2RY30_MOUSE Exosc9 protein OS=Mus musculus GN=Exosc9 PE=2 SV=1;>sp|Q9JHI7|EXOS9_MOUSE Exosome complex component RRP45 OS=Mus musculus GN=Exosc9 PE=2 SV=1;>tr|D6RGB5|D6RGB5_MOUSE Exosome complex component RRP45 OS=Mus musculus GN=Exosc9 PE=1 SV=	3	2	5.3	48.963	0	0	0	0	0	0	0	0	91020	0	0	0
Trip11	E9Q512;B2RY51;H3BJG4;Q3UFU7;Q3UTR9;Q8BVJ9;Q9CRV3;H3BJH8;H3BJU5		>tr|E9Q512|E9Q512_MOUSE Protein Trip11 OS=Mus musculus GN=Trip11 PE=1 SV=1;>tr|B2RY51|B2RY51_MOUSE Thyroid hormone receptor interactor 11 OS=Mus musculus GN=Trip11 PE=2 SV=1;>tr|H3BJG4|H3BJG4_MOUSE Protein Trip11 (Fragment) OS=Mus musculus GN=Trip11 PE=1 S	9	12	7.9	226.45	671920	0	677030	2125600	0	2837500	4042300	0	0	2505900	209130	694790
Rbm25	B2RY56;Q8BU35;S4R2B0;S4R2J1;S4R2A4	RNA-binding protein 25	>sp|B2RY56|RBM25_MOUSE RNA-binding protein 25 OS=Mus musculus GN=Rbm25 PE=1 SV=2;>tr|Q8BU35|Q8BU35_MOUSE Putative uncharacterized protein OS=Mus musculus GN=Rbm25 PE=2 SV=1	5	9	14.9	99.551	1726800	3058800	2108900	2731800	2842000	1805000	2832800	2195800	3202300	1861000	1624000	1979400
Hcn4	B2RY58;O70507	Potassium/sodium hyperpolarization-activated cyclic nucleotide-gated channel 4	>tr|B2RY58|B2RY58_MOUSE Hyperpolarization-activated, cyclic nucleotide-gated K+ 4 OS=Mus musculus GN=Hcn4 PE=1 SV=1;>sp|O70507|HCN4_MOUSE Potassium/sodium hyperpolarization-activated cyclic nucleotide-gated channel 4 OS=Mus musculus GN=Hcn4 PE=2 SV=2	2	5	5.2	129.06	0	0	3412000	1528000	0	1520500	0	1898600	0	0	1036500	0
Dock9	E9QMR2;B2RY79;B2RY08;B2RXS7;F8VPN7;Q8BIK4;Q7TN11;Q6PF84;Q3UYH1	Dedicator of cytokinesis protein 9	>tr|E9QMR2|E9QMR2_MOUSE Dedicator of cytokinesis protein 9 OS=Mus musculus GN=Dock9 PE=1 SV=1;>tr|B2RY79|B2RY79_MOUSE Dock9 protein OS=Mus musculus GN=Dock9 PE=2 SV=1;>tr|B2RY08|B2RY08_MOUSE Dock9 protein OS=Mus musculus GN=Dock9 PE=2 SV=1;>tr|B2RXS7|B2RXS	9	25	18.4	234.91	3620500	2684300	4288300	2856500	2521000	5635500	4754600	2984600	3420300	4033900	3806600	3879100
Eml5	B2RY88;Q8BQM8	Echinoderm microtubule-associated protein-like 5	>tr|B2RY88|B2RY88_MOUSE Eml5 protein OS=Mus musculus GN=Eml5 PE=2 SV=1;>sp|Q8BQM8|EMAL5_MOUSE Echinoderm microtubule-associated protein-like 5 OS=Mus musculus GN=Eml5 PE=2 SV=2	2	2	1.6	214.7	0	0	0	0	0	0	0	0	0	0	158010	0
Isoc2a	B2RY90		>tr|B2RY90|B2RY90_MOUSE Isoc2a protein OS=Mus musculus GN=Isoc2a PE=2 SV=1	1	1	10.2	22.387	0	0	0	0	0	0	0	0	0	175120	0	0
Tcf25	B2ZAC8;Q8R3L2;Q80TL2	Transcription factor 25	>tr|B2ZAC8|B2ZAC8_MOUSE Nuclear localized protein-1 isoform d (Fragment) OS=Mus musculus GN=Tcf25 PE=2 SV=1;>sp|Q8R3L2|TCF25_MOUSE Transcription factor 25 OS=Mus musculus GN=Tcf25 PE=1 SV=2;>tr|Q80TL2|Q80TL2_MOUSE MKIAA1049 protein (Fragment) OS=Mus muscul	3	7	20.9	73.951	1541900	1516300	1002500	805180	1553500	1047500	2223800	1514000	1326200	537590	650720	277100
Depdc6;Deptor	B2ZRS8;B2ZRS7;B2ZRS6;B2ZRS5;B2ZRS3;Q570Y9	DEP domain-containing mTOR-interacting protein	>tr|B2ZRS8|B2ZRS8_MOUSE Depdc6-003 OS=Mus musculus GN=Depdc6 PE=4 SV=1;>tr|B2ZRS7|B2ZRS7_MOUSE Depdc6-003 OS=Mus musculus GN=Deptor PE=4 SV=1;>tr|B2ZRS6|B2ZRS6_MOUSE Depdc6-002 OS=Mus musculus GN=Depdc6 PE=4 SV=1;>tr|B2ZRS5|B2ZRS5_MOUSE DEP domain-containi	6	3	8.6	45.121	0	0	0	405130	0	589550	0	478520	669240	505120	493190	700880
Cstf2	B3V097;Q8BIQ5;A2AEK1;B3V099;A2AEJ8;A2AEK3;F6ZKC7	Cleavage stimulation factor subunit 2	>tr|B3V097|B3V097_MOUSE BetaCstF-64 variant 3 OS=Mus musculus GN=Cstf2 PE=2 SV=1;>sp|Q8BIQ5|CSTF2_MOUSE Cleavage stimulation factor subunit 2 OS=Mus musculus GN=Cstf2 PE=1 SV=2;>tr|A2AEK1|A2AEK1_MOUSE AlphaCstF-64 variant 4 OS=Mus musculus GN=Cstf2 PE=1 SV	7	10	23	66.424	717920	595500	599910	878540	425610	1259500	815860	1120100	1536200	1752100	1735400	2400500
Hrh1	B3Y5T0;P70174	Histamine H1 receptor	>tr|B3Y5T0|B3Y5T0_MOUSE Histamine H1 receptor OS=Mus musculus GN=Hrh1 PE=2 SV=1;>sp|P70174|HRH1_MOUSE Histamine H1 receptor OS=Mus musculus GN=Hrh1 PE=2 SV=2	2	2	5.9	55.681	0	0	0	0	0	0	0	0	0	0	454490	0
Dpf3	B5TZD5;P58269	Zinc finger protein DPF3	>tr|B5TZD5|B5TZD5_MOUSE D4 zinc and double PHD finger family 3 splice variant a OS=Mus musculus GN=Dpf3 PE=2 SV=1;>sp|P58269|DPF3_MOUSE Zinc finger protein DPF3 OS=Mus musculus GN=Dpf3 PE=1 SV=2	2	1	4.2	40.256	0	0	0	0	0	0	0	0	0	0	65568	0
Igkv8-19	B5UB69		>tr|B5UB69|B5UB69_MOUSE EP3-6 light chain variable region (Fragment) OS=Mus musculus GN=Igkv8-19 PE=2 SV=1	1	1	15.8	12.493	0	0	0	0	0	0	0	0	0	0	76357	0
D15Ertd621e;Fam91a1	B6YY24;Q3UVG3	Protein FAM91A1	>tr|B6YY24|B6YY24_MOUSE DNA segment, Chr 15, ERATO Doi 621, expressed, isoform CRA_a OS=Mus musculus GN=D15Ertd621e PE=2 SV=1;>sp|Q3UVG3|F91A1_MOUSE Protein FAM91A1 OS=Mus musculus GN=Fam91a1 PE=2 SV=1	2	8	11.9	93.462	572810	363910	910710	612960	606890	416400	817970	1120200	707930	929950	725820	948190
Epb4.1l2	B6ZHC7;Q80UE4;B6ZHC5;Q811B2;B6ZHC6;Q811C0;Q9EPM7;Q9EPM8		>tr|B6ZHC7|B6ZHC7_MOUSE Erythrocyte protein band 4.1-like 2 OS=Mus musculus GN=Epb4.1l2 PE=2 SV=1;>tr|Q80UE4|Q80UE4_MOUSE Epb4.1l2 protein OS=Mus musculus GN=Epb4.1l2 PE=2 SV=1;>tr|B6ZHC5|B6ZHC5_MOUSE Erythrocyte protein band 4.1-like 2 OS=Mus musculus GN=	8	1	4.2	87.311	0	0	0	0	0	0	0	0	0	0	0	161150
Epb4.1l2;Epb41l2	Q80UE3;B6ZHD0;O70318;Q3UNQ6;Q8CGJ6;Q8C928;Q7TPN6;Q8BSR4	Band 4.1-like protein 2	>tr|Q80UE3|Q80UE3_MOUSE Protein 4.1G OS=Mus musculus GN=Epb4.1l2 PE=2 SV=1;>tr|B6ZHD0|B6ZHD0_MOUSE Erythrocyte protein band 4.1-like 2 OS=Mus musculus GN=Epb4.1l2 PE=2 SV=1;>sp|O70318|E41L2_MOUSE Band 4.1-like protein 2 OS=Mus musculus GN=Epb41l2 PE=1 SV=2	8	34	40.4	109.97	81577000	72291000	70411000	77132000	65611000	63173000	63161000	70883000	69828000	74507000	67529000	79407000
Flna	B7FAV1;B7FAU9;Q8BTM8;B9EKP5;Q6KAM8;Q3U7N9;F6XC15;Q4FZG4;J3JS91;I7HPX4;F6Z2C0;Q9JJ37;F7AVL7	Filamin-A	>tr|B7FAV1|B7FAV1_MOUSE Filamin, alpha (Fragment) OS=Mus musculus GN=Flna PE=1 SV=1;>tr|B7FAU9|B7FAU9_MOUSE Filamin, alpha OS=Mus musculus GN=Flna PE=1 SV=1;>sp|Q8BTM8|FLNA_MOUSE Filamin-A OS=Mus musculus GN=Flna PE=1 SV=5;>tr|B9EKP5|B9EKP5_MOUSE Filamin,	13	56	34.1	274.63	8881700	9514700	25738000	10765000	13010000	8658000	10150000	12911000	8540900	14065000	9456000	7648700
Anxa1	Q4FK88;Q4FJV4;Q3U5N9;B7STB7;Q3US43;P10107	Annexin;Annexin A1	>tr|Q4FK88|Q4FK88_MOUSE Annexin OS=Mus musculus GN=Anxa1 PE=2 SV=1;>tr|Q4FJV4|Q4FJV4_MOUSE Annexin OS=Mus musculus GN=Anxa1 PE=2 SV=1;>tr|Q3U5N9|Q3U5N9_MOUSE Annexin OS=Mus musculus GN=Anxa1 PE=2 SV=1;>tr|B7STB7|B7STB7_MOUSE Annexin OS=Mus musculus GN=Anxa	6	8	30.6	38.734	583490	610800	1513300	804280	858090	321940	859630	187270	487290	983620	709800	834790
Hspa2	B7U582;P17156	Heat shock-related 70 kDa protein 2	>tr|B7U582|B7U582_MOUSE Heat shock protein 70-2 OS=Mus musculus PE=3 SV=1;>sp|P17156|HSP72_MOUSE Heat shock-related 70 kDa protein 2 OS=Mus musculus GN=Hspa2 PE=1 SV=2	2	15	31.3	69.723	21779000	20145000	20476000	17683000	15721000	18651000	13017000	10468000	18359000	22382000	16316000	13900000
Alpl	Q9EQ79;Q8JZS4;B7XGA6;P09242;Q3TJD3;Q3TQ02;E9Q7P8;B1AXF5	Alkaline phosphatase;Alkaline phosphatase, tissue-nonspecific isozyme	>tr|Q9EQ79|Q9EQ79_MOUSE Alkaline phosphatase OS=Mus musculus PE=3 SV=1;>tr|Q8JZS4|Q8JZS4_MOUSE Alkaline phosphatase OS=Mus musculus GN=Alpl PE=2 SV=1;>tr|B7XGA6|B7XGA6_MOUSE Alkaline phosphatase OS=Mus musculus GN=Alpl PE=2 SV=1;>sp|P09242|PPBT_MOUSE Alkal	8	9	20.6	57.483	563470	1332100	729000	725630	1322000	1028500	946490	1575800	1087900	791210	1497000	1379200
Chrna4	Q53YK0;B7ZBU7;O70174	Neuronal acetylcholine receptor subunit alpha-4	>tr|Q53YK0|Q53YK0_MOUSE Neuronal nicotinic acetylcholine receptor alpha4 subunit OS=Mus musculus GN=Chrna4 PE=2 SV=1;>tr|B7ZBU7|B7ZBU7_MOUSE Neuronal acetylcholine receptor subunit alpha-4 OS=Mus musculus GN=Chrna4 PE=1 SV=1;>sp|O70174|ACHA4_MOUSE Neuronal	3	2	5.7	70.304	0	0	0	0	0	0	0	0	0	0	148510	0
Kcnq2	B7ZBW1;B7ZBV9;B7ZBW2;Q3UY10;B7ZBV3;F6UC55;B7ZBV7;B7ZBV8;B7ZBV6;B7ZBV4;Q9Z351;B7ZBV5;G5E900;G3UWC1;G3XA60;E9PZW1	Potassium voltage-gated channel subfamily KQT member 2	>tr|B7ZBW1|B7ZBW1_MOUSE Potassium voltage-gated channel subfamily KQT member 2 OS=Mus musculus GN=Kcnq2 PE=1 SV=1;>tr|B7ZBV9|B7ZBV9_MOUSE Potassium voltage-gated channel subfamily KQT member 2 OS=Mus musculus GN=Kcnq2 PE=1 SV=1;>tr|B7ZBW2|B7ZBW2_MOUSE Pota	16	15	26.5	93.938	1002600	1454100	1347700	1835600	1855400	804240	1910400	549900	2819500	2097400	2717200	3184300
Ube2v1;Gm20431	Q569Y6;B7ZBY7;E9PY39;Q9CZY3	Ubiquitin-conjugating enzyme E2 variant 1	>tr|Q569Y6|Q569Y6_MOUSE Ubiquitin-conjugating enzyme E2 variant 1 OS=Mus musculus GN=Ube2v1 PE=2 SV=1;>tr|B7ZBY7|B7ZBY7_MOUSE Ubiquitin-conjugating enzyme E2 variant 1 OS=Mus musculus GN=Ube2v1 PE=4 SV=1;>tr|E9PY39|E9PY39_MOUSE Protein Gm20431 OS=Mus muscu	4	2	19	16.355	9454300	8378200	13740000	7181900	9942600	5912000	0	0	10292000	1347100	5478100	4304300
2008-09-01	B7ZC46		>tr|B7ZC46|B7ZC46_MOUSE Septin-8 OS=Mus musculus GN=Sept8 PE=1 SV=1	1	2	8.4	50.895	1228800	0	1411100	1382900	0	1104800	1088900	1112200	3712900	3187100	3004300	3149300
Crocc	B7ZC90		>tr|B7ZC90|B7ZC90_MOUSE Rootletin (Fragment) OS=Mus musculus GN=Crocc PE=1 SV=5	1	1	25.7	8.4914	397670	324990	394260	116980	0	0	223910	267650	0	192080	197530	0
Jmjd7;Gm28042	D6RGQ7;E0CXG8;B7ZCN0;B7ZCM9;P0C872	JmjC domain-containing protein 7	>tr|D6RGQ7|D6RGQ7_MOUSE JmjC domain-containing protein 7 OS=Mus musculus GN=Jmjd7 PE=4 SV=1;>tr|E0CXG8|E0CXG8_MOUSE Protein Gm28042 OS=Mus musculus GN=Gm28042 PE=4 SV=1;>tr|B7ZCN0|B7ZCN0_MOUSE Protein Gm28042 OS=Mus musculus GN=Gm28042 PE=4 SV=1;>tr|B7ZCM9	5	1	18.8	5.0686	0	0	0	0	103290	0	0	0	0	0	0	0
Abi1	B7ZCU2;B7ZCU5;Q3TPY5;Q3TMI0;Q6AXD3;B7ZCU4;B7ZCU3;Q3TJR5;Q3TJ64;B7ZCU0;J3QNK8;Q8CBW3;Q3UAH6;Q3UBL3	Abl interactor 1	>tr|B7ZCU2|B7ZCU2_MOUSE Abl interactor 1 OS=Mus musculus GN=Abi1 PE=1 SV=1;>tr|B7ZCU5|B7ZCU5_MOUSE Abl interactor 1 OS=Mus musculus GN=Abi1 PE=1 SV=1;>tr|Q3TPY5|Q3TPY5_MOUSE Putative uncharacterized protein OS=Mus musculus GN=Abi1 PE=2 SV=1;>tr|Q3TMI0|Q3TM	14	17	47.6	43.174	21671000	32123000	28875000	26498000	29829000	23681000	29655000	24821000	39971000	20962000	20356000	28145000
Coq4	B7ZCV4;Q8BLS2;B9EID1;Q8BGB8;D6RJJ8	Ubiquinone biosynthesis protein COQ4 homolog, mitochondrial	>tr|B7ZCV4|B7ZCV4_MOUSE Ubiquinone biosynthesis protein COQ4 homolog, mitochondrial (Fragment) OS=Mus musculus GN=Coq4 PE=1 SV=5;>tr|Q8BLS2|Q8BLS2_MOUSE Ubiquinone biosynthesis protein COQ4 homolog, mitochondrial OS=Mus musculus GN=Coq4 PE=2 SV=1;>tr|B9EID	5	2	11.5	22.463	0	0	0	0	0	0	0	0	0	0	328550	324970
Xpnpep3	B7ZMP1	Probable Xaa-Pro aminopeptidase 3	>sp|B7ZMP1|XPP3_MOUSE Probable Xaa-Pro aminopeptidase 3 OS=Mus musculus GN=Xpnpep3 PE=2 SV=1	1	5	13.4	56.677	524510	0	419130	468410	430790	1025000	567540	0	240470	653190	835640	636340
Rpusd3	D3YVC8;F6UDW0;F6WLR1;B7ZMQ0;Q14AI6	RNA pseudouridylate synthase domain-containing protein 3	>tr|D3YVC8|D3YVC8_MOUSE RNA pseudouridylate synthase domain-containing protein 3 (Fragment) OS=Mus musculus GN=Rpusd3 PE=1 SV=1;>tr|F6UDW0|F6UDW0_MOUSE RNA pseudouridylate synthase domain-containing protein 3 (Fragment) OS=Mus musculus GN=Rpusd3 PE=1 SV=1;	5	2	23.1	12.959	0	0	0	0	0	0	0	0	0	91240	0	0
Fam63a	B7ZMR0;Q76LS9	Protein FAM63A	>tr|B7ZMR0|B7ZMR0_MOUSE Fam63a protein OS=Mus musculus GN=Fam63a PE=2 SV=1;>sp|Q76LS9|FA63A_MOUSE Protein FAM63A OS=Mus musculus GN=Fam63a PE=1 SV=1	2	7	25	51.225	0	0	0	0	0	0	1124400	0	0	552930	536000	597680
Grm8	Q05BD6;B7ZMR4;P47743;D3YZL1;Q3UYA3	Metabotropic glutamate receptor 8	>tr|Q05BD6|Q05BD6_MOUSE Glutamate receptor, metabotropic 8 OS=Mus musculus GN=Grm8 PE=2 SV=1;>tr|B7ZMR4|B7ZMR4_MOUSE Glutamate receptor, metabotropic 8 OS=Mus musculus GN=Grm8 PE=2 SV=1;>sp|P47743|GRM8_MOUSE Metabotropic glutamate receptor 8 OS=Mus musculu	5	7	10.7	101.71	747230	1467300	789740	784950	0	808140	740840	0	858180	1094800	783500	773830
Chtop	B7ZMS6;E9PW20;Q2VPR3;Q9CY57;D3YZA1;D3Z7T7	Chromatin target of PRMT1 protein	>tr|B7ZMS6|B7ZMS6_MOUSE 2500003M10Rik protein OS=Mus musculus GN=Chtop PE=2 SV=1;>tr|E9PW20|E9PW20_MOUSE Chromatin target of PRMT1 protein OS=Mus musculus GN=Chtop PE=1 SV=1;>tr|Q2VPR3|Q2VPR3_MOUSE 2500003M10Rik protein (Fragment) OS=Mus musculus GN=Chtop	6	2	14.6	19.371	2225500	1256000	1766100	2271700	1208800	2260700	1662300	2096000	1395600	2041800	3549600	2337500
2810459M11Rik	B7ZMV2;Q9CYS6	Uncharacterized protein C2orf72 homolog	>tr|B7ZMV2|B7ZMV2_MOUSE Uncharacterized protein OS=Mus musculus GN=2810459M11Rik PE=2 SV=1;>sp|Q9CYS6|CB072_MOUSE Uncharacterized protein C2orf72 homolog OS=Mus musculus PE=2 SV=2	2	3	15	30.391	2130700	922760	0	1570600	620240	0	0	0	1479000	1440900	1029000	1208900
9430020K01Rik;Jcad	B7ZN02;Q5DTX6	Junctional protein associated with coronary artery disease	>tr|B7ZN02|B7ZN02_MOUSE MCG55337 OS=Mus musculus GN=9430020K01Rik PE=2 SV=1;>sp|Q5DTX6|JCAD_MOUSE Junctional protein associated with coronary artery disease OS=Mus musculus GN=Jcad PE=1 SV=2	2	13	15.1	144.8	0	1133100	0	0	1336100	893280	0	1112300	1001200	1119600	1175000	1724000
Stxbp5l	B7ZN48		>tr|B7ZN48|B7ZN48_MOUSE Stxbp5l protein OS=Mus musculus GN=Stxbp5l PE=2 SV=1	1	1	1	111.78	0	0	0	0	0	0	0	0	216990	0	0	0
Ralgapa1	B7ZNA3;Q6GYP7;Q3U5E2	Ral GTPase-activating protein subunit alpha-1	>tr|B7ZNA3|B7ZNA3_MOUSE Garnl1 protein OS=Mus musculus GN=Ralgapa1 PE=2 SV=1;>sp|Q6GYP7|RGPA1_MOUSE Ral GTPase-activating protein subunit alpha-1 OS=Mus musculus GN=Ralgapa1 PE=1 SV=1	3	31	18.9	234.38	6492700	5688200	4687900	6178000	4574800	5482400	4951600	5200400	4208400	5032100	6007800	6508500
Ctnnd2	B7ZNF6;E9QKH8;O35927;Q3USD8;Q3US07;Q3TPK9;Q3UXX4	Catenin delta-2	>tr|B7ZNF6|B7ZNF6_MOUSE Ctnnd2 protein OS=Mus musculus GN=Ctnnd2 PE=2 SV=1;>tr|E9QKH8|E9QKH8_MOUSE Catenin delta-2 OS=Mus musculus GN=Ctnnd2 PE=1 SV=1;>sp|O35927|CTND2_MOUSE Catenin delta-2 OS=Mus musculus GN=Ctnnd2 PE=1 SV=1	7	42	52.7	132.36	26568000	29788000	25858000	30691000	37915000	29849000	34151000	31096000	40225000	27040000	24188000	23839000
Caskin1	B7ZNJ3;Q6P9K8;F6R2B3;Q8VHK1	Caskin-1	>tr|B7ZNJ3|B7ZNJ3_MOUSE Caskin1 protein OS=Mus musculus GN=Caskin1 PE=2 SV=1;>sp|Q6P9K8|CSKI1_MOUSE Caskin-1 OS=Mus musculus GN=Caskin1 PE=1 SV=2	4	41	48.2	142.67	27747000	36143000	28938000	35787000	37807000	29577000	34416000	40013000	55351000	31519000	34087000	28627000
Tenm3	F6RJC1;B7ZNJ5;G3X907;Q9WTS6	Teneurin-3	>tr|F6RJC1|F6RJC1_MOUSE Teneurin-3 (Fragment) OS=Mus musculus GN=Tenm3 PE=1 SV=1;>tr|B7ZNJ5|B7ZNJ5_MOUSE Odz3 protein OS=Mus musculus GN=Tenm3 PE=2 SV=1;>tr|G3X907|G3X907_MOUSE Odd Oz/ten-m homolog 3 (Drosophila) OS=Mus musculus GN=Tenm3 PE=1 SV=1;>sp|Q9WT	4	4	2.1	262.65	6480000	0	2297500	0	0	4256300	0	0	0	2273100	0	0
Spata13	E0CYU0;B7ZNJ6;B9EHV2;E9Q3I3;Q5DU57	Spermatogenesis-associated protein 13	>tr|E0CYU0|E0CYU0_MOUSE Spermatogenesis-associated protein 13 OS=Mus musculus GN=Spata13 PE=1 SV=1;>tr|B7ZNJ6|B7ZNJ6_MOUSE Spata13 protein OS=Mus musculus GN=Spata13 PE=2 SV=1;>tr|B9EHV2|B9EHV2_MOUSE Spata13 protein OS=Mus musculus GN=Spata13 PE=2 SV=1;>tr	5	1	3.5	66.535	0	0	0	0	0	0	0	0	0	0	638280	312300
Rhbdd3	Q5SUU0;Q5SUT9;Q5SUT8;Z4YMS1;B7ZNJ8;Q8BP97	Rhomboid domain-containing protein 3	>tr|Q5SUU0|Q5SUU0_MOUSE Rhomboid domain-containing protein 3 (Fragment) OS=Mus musculus GN=Rhbdd3 PE=4 SV=5;>tr|Q5SUT9|Q5SUT9_MOUSE Rhomboid domain-containing protein 3 (Fragment) OS=Mus musculus GN=Rhbdd3 PE=4 SV=5;>tr|Q5SUT8|Q5SUT8_MOUSE Rhomboid domain-	6	1	66.7	1.8942	0	0	0	0	0	0	0	0	0	0	75531	0
Commd6	B7ZNP2;Q3V4B5;B7ZNP3	COMM domain-containing protein 6	>tr|B7ZNP2|B7ZNP2_MOUSE COMM domain containing 6 OS=Mus musculus GN=Commd6 PE=2 SV=1;>sp|Q3V4B5|COMD6_MOUSE COMM domain-containing protein 6 OS=Mus musculus GN=Commd6 PE=3 SV=1;>tr|B7ZNP3|B7ZNP3_MOUSE COMM domain-containing protein 6 OS=Mus musculus GN=Com	3	5	70.1	9.7951	478570	0	740660	450260	0	660290	399040	0	0	696350	908670	934360
Cfd	B7ZNS9;Q3UP47;P03953	Complement factor D	>tr|B7ZNS9|B7ZNS9_MOUSE Cfd protein OS=Mus musculus GN=Cfd PE=2 SV=1;>tr|Q3UP47|Q3UP47_MOUSE Complement factor D (Adipsin) OS=Mus musculus GN=Cfd PE=2 SV=1;>sp|P03953|CFAD_MOUSE Complement factor D OS=Mus musculus GN=Cfd PE=1 SV=1	3	3	21.3	27.985	0	0	0	0	0	0	0	0	0	41845	0	0
Sntb2	Q542S9;Q3V2N5;B7ZNU9;Q61235	Beta-2-syntrophin	>tr|Q542S9|Q542S9_MOUSE Syntrophin, basic 2 OS=Mus musculus GN=Sntb2 PE=2 SV=1;>tr|Q3V2N5|Q3V2N5_MOUSE Putative uncharacterized protein OS=Mus musculus GN=Sntb2 PE=2 SV=1;>tr|B7ZNU9|B7ZNU9_MOUSE Sntb2 protein OS=Mus musculus GN=Sntb2 PE=2 SV=1;>sp|Q61235|S	4	5	11.7	56.381	0	465260	384020	317250	695300	463710	407220	411290	653830	537830	395260	598600
Anapc1	B7ZNX2;P53995;A2ATQ5;Q3TP10;Q3UE43	Anaphase-promoting complex subunit 1	>tr|B7ZNX2|B7ZNX2_MOUSE Anaphase promoting complex subunit 1 OS=Mus musculus GN=Anapc1 PE=2 SV=1;>sp|P53995|APC1_MOUSE Anaphase-promoting complex subunit 1 OS=Mus musculus GN=Anapc1 PE=2 SV=2;>tr|A2ATQ5|A2ATQ5_MOUSE Anaphase-promoting complex subunit 1 OS=	5	12	8	215.99	1133900	1024700	757490	873790	554660	421820	855180	863600	625030	648940	423810	657860
Rft1	D6RFD6;B7ZP34;Q8C3B8	Protein RFT1 homolog	>tr|D6RFD6|D6RFD6_MOUSE Protein RFT1 homolog OS=Mus musculus GN=Rft1 PE=1 SV=1;>tr|B7ZP34|B7ZP34_MOUSE Rft1 protein OS=Mus musculus GN=Rft1 PE=2 SV=1;>sp|Q8C3B8|RFT1_MOUSE Protein RFT1 homolog OS=Mus musculus GN=Rft1 PE=2 SV=2	3	1	4.2	42.529	0	0	0	0	0	0	0	0	64695	0	0	0
Fam120c	B7ZW94;Q8C3F2;Q3V3X9	Constitutive coactivator of PPAR-gamma-like protein 2	>tr|B7ZW94|B7ZW94_MOUSE Family with sequence similarity 120, member C OS=Mus musculus GN=Fam120c PE=2 SV=1;>sp|Q8C3F2|F120C_MOUSE Constitutive coactivator of PPAR-gamma-like protein 2 OS=Mus musculus GN=Fam120c PE=2 SV=3;>tr|Q3V3X9|Q3V3X9_MOUSE Putative un	3	15	16.2	119.66	1002100	990680	2089800	2928400	2117600	1662400	3620900	1922400	2106100	2343800	2910800	3299500
Fmn1	E9Q7P6;B7ZW99;B9EHJ5;Q05860	Formin-1	>tr|E9Q7P6|E9Q7P6_MOUSE Formin-1 OS=Mus musculus GN=Fmn1 PE=1 SV=1;>tr|B7ZW99|B7ZW99_MOUSE Fmn1 protein OS=Mus musculus GN=Fmn1 PE=2 SV=1;>tr|B9EHJ5|B9EHJ5_MOUSE Fmn1 protein OS=Mus musculus GN=Fmn1 PE=2 SV=1;>sp|Q05860|FMN1_MOUSE Formin-1 OS=Mus musculus	4	4	4.7	148.45	0	0	0	0	0	0	0	0	0	0	144410	0
Ndrg1	Q545R3;Q3TD08;B7ZWC0;Q62433;Q3TSR4;E9Q514;E9Q5I8;E9Q3F9;E9PVF3;E9Q0J8;E9PZC7;E9Q7G8;E9Q147;E9Q7V2	Protein NDRG1	>tr|Q545R3|Q545R3_MOUSE N-myc downstream regulated gene 1 OS=Mus musculus GN=Ndrg1 PE=2 SV=1;>tr|Q3TD08|Q3TD08_MOUSE Putative uncharacterized protein OS=Mus musculus GN=Ndrg1 PE=2 SV=1;>tr|B7ZWC0|B7ZWC0_MOUSE N-myc downstream regulated gene 1 OS=Mus muscul	14	10	54.8	43.008	10211000	9752600	11161000	7237200	8265500	39469000	16813000	15368000	19492000	14306000	16410000	15297000
Igf2r	B9EKB8;B7ZWC4;Q07113;Q8C2F9;Q8K0J1;Q80VF2;Q7TMR1;Q8C6V9	Cation-independent mannose-6-phosphate receptor	>tr|B9EKB8|B9EKB8_MOUSE Insulin-like growth factor 2 receptor OS=Mus musculus GN=Igf2r PE=2 SV=1;>tr|B7ZWC4|B7ZWC4_MOUSE Insulin-like growth factor 2 receptor OS=Mus musculus GN=Igf2r PE=2 SV=1;>sp|Q07113|MPRI_MOUSE Cation-independent mannose-6-phosphate r	8	9	4.3	273.81	581990	1727600	518510	459300	1227000	588160	628540	843950	1244600	820390	775040	754900
Bcl10	B7ZWE5;Q3THY9;Q9Z0H7	B-cell lymphoma/leukemia 10	>tr|B7ZWE5|B7ZWE5_MOUSE B-cell leukemia/lymphoma 10 OS=Mus musculus GN=Bcl10 PE=2 SV=1;>tr|Q3THY9|Q3THY9_MOUSE Putative uncharacterized protein OS=Mus musculus GN=Bcl10 PE=2 SV=1;>sp|Q9Z0H7|BCL10_MOUSE B-cell lymphoma/leukemia 10 OS=Mus musculus GN=Bcl10 P	3	1	4.3	25.948	0	0	0	0	0	0	0	0	0	0	0	74006
Hnrnpa1l2	B7ZWG9;V9GXF8		>tr|B7ZWG9|B7ZWG9_MOUSE Hnrnpa1l2 protein OS=Mus musculus GN=Hnrnpa1l2 PE=2 SV=1	2	1	4.7	29.073	1542400	1349300	906630	0	919420	0	0	0	0	0	0	0
Zswim8	B7ZWK9;Q3UHH1;Q6PDJ7	Zinc finger SWIM domain-containing protein 8	>tr|B7ZWK9|B7ZWK9_MOUSE 2310021P13Rik protein OS=Mus musculus GN=Zswim8 PE=2 SV=1;>sp|Q3UHH1|ZSWM8_MOUSE Zinc finger SWIM domain-containing protein 8 OS=Mus musculus GN=Zswim8 PE=1 SV=1	3	5	4.3	196.27	105500	0	0	0	0	217910	0	0	0	278580	233960	209280
Pdlim7	B8JJB1;B8JJB2;B8JJB3;Q8BVJ7;Q3TJD7	PDZ and LIM domain protein 7	>tr|B8JJB1|B8JJB1_MOUSE PDZ and LIM domain protein 7 (Fragment) OS=Mus musculus GN=Pdlim7 PE=1 SV=1;>tr|B8JJB2|B8JJB2_MOUSE PDZ and LIM domain protein 7 (Fragment) OS=Mus musculus GN=Pdlim7 PE=1 SV=1;>tr|B8JJB3|B8JJB3_MOUSE PDZ and LIM domain 7, isoform CR	5	2	37.9	6.0548	0	0	0	0	0	0	0	0	0	4005000	0	0
Cfb;Gm20547	B8JJM3;F6W2T4;H3BK95;Q3U925;Q3U9W1;Q3UEG8;B8JJM5;F6VQX8;B8JJN0;P04186;F6XQ00;B8JJM6	Complement factor B;Complement factor B Ba fragment;Complement factor B Bb fragment	>tr|B8JJM3|B8JJM3_MOUSE Complement factor B (Fragment) OS=Mus musculus GN=Cfb PE=3 SV=1;>tr|F6W2T4|F6W2T4_MOUSE Complement factor B (Fragment) OS=Mus musculus GN=Cfb PE=3 SV=1;>tr|H3BK95|H3BK95_MOUSE Complement factor B (Fragment) OS=Mus musculus GN=Cfb PE	12	2	9	25.962	0	0	0	0	0	0	0	0	0	0	0	166440
Adcy3	B8JK56;Q80TY9;Q8VHH7;Q6PG12;Q6PGC0;Q9JK77	Adenylate cyclase type 3	>tr|B8JK56|B8JK56_MOUSE Adenylate cyclase type 3 OS=Mus musculus GN=Adcy3 PE=1 SV=1;>tr|Q80TY9|Q80TY9_MOUSE Adenylate cyclase 3, isoform CRA_b (Fragment) OS=Mus musculus GN=Adcy3 PE=2 SV=1;>sp|Q8VHH7|ADCY3_MOUSE Adenylate cyclase type 3 OS=Mus musculus GN=	6	7	9.6	129	442420	381350	0	0	518220	0	0	849220	348240	743030	750900	0
Amotl2	B8JK87		>tr|B8JK87|B8JK87_MOUSE Angiomotin-like protein 2 OS=Mus musculus GN=Amotl2 PE=1 SV=1	1	1	1.2	88.934	0	0	0	0	0	0	0	0	2220900	0	0	0
Ppfia2	B8QI34;Q5DTM9;Q8BSS9	Liprin-alpha-2	>tr|B8QI34|B8QI34_MOUSE Liprin-alpha 2 OS=Mus musculus GN=Ppfia2 PE=1 SV=1;>tr|Q5DTM9|Q5DTM9_MOUSE MKIAA4112 protein (Fragment) OS=Mus musculus GN=Ppfia2 PE=2 SV=1;>sp|Q8BSS9|LIPA2_MOUSE Liprin-alpha-2 OS=Mus musculus GN=Ppfia2 PE=1 SV=2	3	30	33.9	143.33	9038400	10821000	9974700	8984300	10849000	7844800	5702700	10238000	7584200	8233400	8586100	7958000
Ppfia3	B8QI35;P60469;F6UYF1;S4R1I7	Liprin-alpha-3	>tr|B8QI35|B8QI35_MOUSE Liprin-alpha 3 OS=Mus musculus GN=Ppfia3 PE=1 SV=1;>sp|P60469|LIPA3_MOUSE Liprin-alpha-3 OS=Mus musculus GN=Ppfia3 PE=1 SV=1;>tr|F6UYF1|F6UYF1_MOUSE Liprin-alpha-3 (Fragment) OS=Mus musculus GN=Ppfia3 PE=1 SV=1	4	40	45.5	133.42	30755000	34040000	35783000	34682000	38171000	48195000	34014000	34626000	35375000	36840000	37043000	30808000
Ppfia4	B8QI36;Q69ZW5;A0A087WPM2;A0A087WPJ3		>tr|B8QI36|B8QI36_MOUSE Liprin-alpha 4 OS=Mus musculus GN=Ppfia4 PE=1 SV=1;>tr|Q69ZW5|Q69ZW5_MOUSE MKIAA0897 protein (Fragment) OS=Mus musculus GN=Ppfia4 PE=2 SV=1;>tr|A0A087WPM2|A0A087WPM2_MOUSE MCG5343 OS=Mus musculus GN=Ppfia4 PE=1 SV=1;>tr|A0A087WPJ3|A	4	8	10	133.71	828350	1157100	708300	705410	659240	773710	614610	972430	1302900	733210	684800	881540
Spag9	B8X349;Q58A65;F8WH31;E9PUD1;Z4YMB8;F6SH61;Q8C7W0;F6WNT4;Q6PA03;A9CQK3	C-Jun-amino-terminal kinase-interacting protein 4	>tr|B8X349|B8X349_MOUSE JNK-interacting leucine zipper protein long form OS=Mus musculus GN=Spag9 PE=2 SV=1;>sp|Q58A65|JIP4_MOUSE C-Jun-amino-terminal kinase-interacting protein 4 OS=Mus musculus GN=Spag9 PE=1 SV=2;>tr|F8WH31|F8WH31_MOUSE C-Jun-amino-termi	10	28	29.7	146.13	8337400	9206700	6356600	8115800	7365300	8918800	5178400	9019200	8814700	7232900	7152200	4858400
Unc80	B8XCJ6;Q8BLN6;F6ZAB0	Protein unc-80 homolog	>tr|B8XCJ6|B8XCJ6_MOUSE Protein unc-80 homolog OS=Mus musculus GN=Unc80 PE=1 SV=1;>sp|Q8BLN6|UNC80_MOUSE Protein unc-80 homolog OS=Mus musculus GN=Unc80 PE=1 SV=2	3	4	1.8	370.56	1477800	245540	1437300	353080	0	0	0	640810	551490	0	0	1161900
Casq2	F6QYE1;B9EHC7;O09161;E9PZ67	Calsequestrin;Calsequestrin-2	>tr|F6QYE1|F6QYE1_MOUSE Calsequestrin OS=Mus musculus GN=Casq2 PE=1 SV=1;>tr|B9EHC7|B9EHC7_MOUSE Calsequestrin OS=Mus musculus GN=Casq2 PE=2 SV=1;>sp|O09161|CASQ2_MOUSE Calsequestrin-2 OS=Mus musculus GN=Casq2 PE=1 SV=3;>tr|E9PZ67|E9PZ67_MOUSE Calsequestri	4	6	17.2	48.435	595490	2532900	1242700	1673300	1303500	437820	1103000	574730	402410	919730	1694300	837090
R3hdm1	B9EHE8;E9Q9Q2;A0A087WPF0;Q80ZH9;Q3URW7;A0A087WQF6;A0A087WP65;A0A087WQI5;Q80U91		>tr|B9EHE8|B9EHE8_MOUSE R3hdm1 protein OS=Mus musculus GN=R3hdm1 PE=2 SV=1;>tr|E9Q9Q2|E9Q9Q2_MOUSE Protein R3hdm1 OS=Mus musculus GN=R3hdm1 PE=1 SV=1;>tr|A0A087WPF0|A0A087WPF0_MOUSE Protein R3hdm1 (Fragment) OS=Mus musculus GN=R3hdm1 PE=1 SV=1;>tr|Q80ZH9|Q	9	3	3.7	120.87	0	0	0	0	0	0	0	0	0	0	143650	0
9330182L06Rik	B9EHI9;Q3UZV7;E9PUJ3	UPF0577 protein KIAA1324-like homolog	>tr|B9EHI9|B9EHI9_MOUSE RIKEN cDNA 9330182L06, isoform CRA_a OS=Mus musculus GN=9330182L06Rik PE=2 SV=1;>sp|Q3UZV7|K132L_MOUSE UPF0577 protein KIAA1324-like homolog OS=Mus musculus PE=2 SV=1;>tr|E9PUJ3|E9PUJ3_MOUSE Protein 9330182L06Rik OS=Mus musculus GN=	3	3	5	113.66	0	0	0	0	0	0	0	0	0	324020	409460	301780
Tjp1	B9EHJ3;P39447;Q91YW2	Tight junction protein ZO-1	>tr|B9EHJ3|B9EHJ3_MOUSE Tight junction protein ZO-1 OS=Mus musculus GN=Tjp1 PE=1 SV=1;>sp|P39447|ZO1_MOUSE Tight junction protein ZO-1 OS=Mus musculus GN=Tjp1 PE=1 SV=2	3	35	25.6	188.85	17436000	15358000	16942000	19110000	20113000	15031000	16455000	19760000	20116000	17307000	17224000	18077000
Uba1	B9EHN0;Q02053;P31254;Q61341	Ubiquitin-like modifier-activating enzyme 1	>tr|B9EHN0|B9EHN0_MOUSE Ubiquitin-activating enzyme E1, Chr X OS=Mus musculus GN=Uba1 PE=2 SV=1;>sp|Q02053|UBA1_MOUSE Ubiquitin-like modifier-activating enzyme 1 OS=Mus musculus GN=Uba1 PE=1 SV=1	4	47	71.8	117.81	333960000	298360000	265350000	259490000	230680000	397890000	251320000	272850000	248370000	255020000	249090000	217380000
Tecpr2	Q3UH45;B9EHS4;Q6ZQE1		>tr|Q3UH45|Q3UH45_MOUSE Protein Tecpr2 OS=Mus musculus GN=Tecpr2 PE=1 SV=1;>tr|B9EHS4|B9EHS4_MOUSE Uncharacterized protein OS=Mus musculus GN=Tecpr2 PE=2 SV=1;>tr|Q6ZQE1|Q6ZQE1_MOUSE MKIAA0297 protein (Fragment) OS=Mus musculus GN=Tecpr2 PE=2 SV=1	3	11	10.6	154.94	254540	507930	802930	716980	0	537790	520200	0	1177300	491230	550100	439480
Clip3	B9EHT4;D3Z115	CAP-Gly domain-containing linker protein 3	>sp|B9EHT4|CLIP3_MOUSE CAP-Gly domain-containing linker protein 3 OS=Mus musculus GN=Clip3 PE=1 SV=1	2	11	27.1	59.586	1229300	1269500	990090	896730	1377600	1145100	1228000	1005300	1406400	1108200	1393100	657590
Ppm1k	B9EHW0;Q8BXN7	Protein phosphatase 1K, mitochondrial	>tr|B9EHW0|B9EHW0_MOUSE Protein phosphatase 1K (PP2C domain containing) OS=Mus musculus GN=Ppm1k PE=2 SV=1;>sp|Q8BXN7|PPM1K_MOUSE Protein phosphatase 1K, mitochondrial OS=Mus musculus GN=Ppm1k PE=1 SV=1	2	4	13.2	40.918	2223600	646120	570990	0	0	0	0	0	1067000	240090	0	0
Zmpste24	B9EHY2;Q80W54;I7HIP5	CAAX prenyl protease 1 homolog	>tr|B9EHY2|B9EHY2_MOUSE Zinc metallopeptidase, STE24 homolog (S. cerevisiae) OS=Mus musculus GN=Zmpste24 PE=2 SV=1;>sp|Q80W54|FACE1_MOUSE CAAX prenyl protease 1 homolog OS=Mus musculus GN=Zmpste24 PE=1 SV=2	3	7	20.8	54.734	2577000	1480400	2005600	3455200	1328100	4404100	1627200	545560	1243100	1313100	1740500	2027300
Mpp6	B9EHZ5;Q6NSS8;Q811G2		>tr|B9EHZ5|B9EHZ5_MOUSE Membrane protein, palmitoylated 6 (MAGUK p55 subfamily member 6) OS=Mus musculus GN=Mpp6 PE=2 SV=1;>tr|Q6NSS8|Q6NSS8_MOUSE Mpp6 protein (Fragment) OS=Mus musculus GN=Mpp6 PE=2 SV=1;>tr|Q811G2|Q811G2_MOUSE Mpp6 protein (Fragment) OS=	3	22	49.4	60.924	16685000	20852000	16467000	18694000	21217000	23475000	22847000	24837000	19456000	19068000	18490000	19133000
Zmat3	B9EI21;O54836	Zinc finger matrin-type protein 3	>tr|B9EI21|B9EI21_MOUSE Zinc finger matrin type 3 OS=Mus musculus GN=Zmat3 PE=1 SV=1;>sp|O54836|ZMAT3_MOUSE Zinc finger matrin-type protein 3 OS=Mus musculus GN=Zmat3 PE=2 SV=1	2	1	6.2	32.05	0	0	0	0	0	0	0	0	0	0	43861	0
Sltm	B9EI57;Q8CH25;Q9CS69	SAFB-like transcription modulator	>tr|B9EI57|B9EI57_MOUSE SAFB-like, transcription modulator OS=Mus musculus GN=Sltm PE=2 SV=1;>sp|Q8CH25|SLTM_MOUSE SAFB-like transcription modulator OS=Mus musculus GN=Sltm PE=1 SV=1	3	9	12.9	116.92	4294400	3542600	1339500	2842900	2595400	4358000	2489500	4221900	0	2347200	2424800	2290300
Phyhip	B9EIC7;Q8K0S0;E0CXJ1	Phytanoyl-CoA hydroxylase-interacting protein	>tr|B9EIC7|B9EIC7_MOUSE MCG3853 OS=Mus musculus GN=Phyhip PE=2 SV=1;>sp|Q8K0S0|PHYIP_MOUSE Phytanoyl-CoA hydroxylase-interacting protein OS=Mus musculus GN=Phyhip PE=1 SV=1	3	11	43.9	37.554	33697000	53192000	28059000	38367000	32754000	26318000	30549000	24333000	22156000	36185000	26160000	22162000
Lyrm7	B9EIE8;Q9DA03	Complex III assembly factor LYRM7	>tr|B9EIE8|B9EIE8_MOUSE LYR motif containing 7 OS=Mus musculus GN=Lyrm7 PE=2 SV=1;>sp|Q9DA03|LYRM7_MOUSE Complex III assembly factor LYRM7 OS=Mus musculus GN=Lyrm7 PE=3 SV=2	2	4	34.6	14.85	0	270760	246450	729440	472700	1200000	175750	0	512740	1432100	984280	1528200
Adss	B9EIE9;P46664;Q8C909	Adenylosuccinate synthetase isozyme 2	>tr|B9EIE9|B9EIE9_MOUSE Adenylosuccinate synthetase isozyme 2 OS=Mus musculus GN=Adss PE=2 SV=1;>sp|P46664|PURA2_MOUSE Adenylosuccinate synthetase isozyme 2 OS=Mus musculus GN=Adss PE=1 SV=2	3	16	47.1	50.02	2774800	1603000	3553700	13692000	13558000	8695100	10490000	13457000	14759000	13494000	11489000	13098000
Pogz	D3YUW8;D3YUX1;Q3TSQ2;Q0VGT3;B9EIG6;Q8BZH4	Pogo transposable element with ZNF domain	>tr|D3YUW8|D3YUW8_MOUSE Pogo transposable element with ZNF domain OS=Mus musculus GN=Pogz PE=1 SV=1;>tr|D3YUX1|D3YUX1_MOUSE Pogo transposable element with ZNF domain OS=Mus musculus GN=Pogz PE=1 SV=1;>tr|Q3TSQ2|Q3TSQ2_MOUSE Putative uncharacterized protein	6	3	3.7	144.86	0	0	0	0	0	0	0	0	467510	439850	412560	245000
Eprs	B9EIU1;Q8CGC7;Q8BTR1;A0A0A6YWA4;Q3UGD4;A0A0A6YWH3;Q3TMX9;Q9CRF9	Bifunctional glutamate/proline--tRNA ligase;Glutamate--tRNA ligase;Proline--tRNA ligase	>tr|B9EIU1|B9EIU1_MOUSE Glutamyl-prolyl-tRNA synthetase OS=Mus musculus GN=Eprs PE=2 SV=1;>sp|Q8CGC7|SYEP_MOUSE Bifunctional glutamate/proline--tRNA ligase OS=Mus musculus GN=Eprs PE=1 SV=4	8	45	42.9	169.96	28672000	22901000	26449000	23254000	31058000	24551000	21474000	19159000	25200000	23317000	23902000	26115000
Chn2	H7BXA9;Q3TVA5;B9EIU7;Q3V2R3;Q80XD1	Beta-chimaerin	>tr|H7BXA9|H7BXA9_MOUSE Beta-chimaerin (Fragment) OS=Mus musculus GN=Chn2 PE=1 SV=1;>tr|Q3TVA5|Q3TVA5_MOUSE Putative uncharacterized protein OS=Mus musculus GN=Chn2 PE=2 SV=1;>tr|B9EIU7|B9EIU7_MOUSE Chimerin (Chimaerin) 2 OS=Mus musculus GN=Chn2 PE=2 SV=1;	5	4	29.8	25.97	0	0	0	0	200860	0	0	0	0	418990	0	215030
Ablim1	E9Q9C4;E9Q9C0;B9EIV0;E9Q9C1;E9Q9C2;E9QK41;Q8K4G5;Q3UP03;E9Q9C7;E9Q030;E9Q9Q7;Q3TAG5;E9Q9D1;E9Q9D2;Q8K278;Q9EPW6;F6YHE5	Actin-binding LIM protein 1	>tr|E9Q9C4|E9Q9C4_MOUSE Actin-binding LIM protein 1 OS=Mus musculus GN=Ablim1 PE=1 SV=1;>tr|E9Q9C0|E9Q9C0_MOUSE Actin-binding LIM protein 1 OS=Mus musculus GN=Ablim1 PE=1 SV=1;>tr|B9EIV0|B9EIV0_MOUSE Ablim1 protein OS=Mus musculus GN=Ablim1 PE=2 SV=1;>tr|E	17	19	32.6	77.222	11367000	12384000	11172000	10617000	12159000	11373000	10689000	13548000	11990000	9635800	11589000	8928600
Kcnj10	Q8C7Z5;Q56VN0;B9EIV1;Q499F6;Q9JM63	ATP-sensitive inward rectifier potassium channel 10	>tr|Q8C7Z5|Q8C7Z5_MOUSE Putative uncharacterized protein OS=Mus musculus GN=Kcnj10 PE=2 SV=1;>tr|Q56VN0|Q56VN0_MOUSE Inward rectifying potassium channel Kir4.1 OS=Mus musculus GN=Kcnj10 PE=2 SV=1;>tr|B9EIV1|B9EIV1_MOUSE Kcnj10 protein OS=Mus musculus GN=Kc	5	4	16.1	42.459	3479600	1195800	1947100	3212800	1529900	2407400	1526900	1793500	1783600	1860700	2509500	2873700
Nptxr;Npcd	Q3UH37;B9EIV5;F7BX42;E9PZM8;Q3UH69;Q6TLW2;Q99J85;Q6PD36;H3BLN6;F8VQB8;Q6TLW1;Q6TLW0	Neuronal pentraxin receptor	>tr|Q3UH37|Q3UH37_MOUSE Putative uncharacterized protein OS=Mus musculus GN=Nptxr PE=2 SV=1;>tr|B9EIV5|B9EIV5_MOUSE Neuronal pentraxin receptor OS=Mus musculus GN=Nptxr PE=2 SV=1;>tr|F7BX42|F7BX42_MOUSE Neuronal pentraxin receptor OS=Mus musculus GN=Nptxr	12	10	26.6	51.22	18362000	14489000	23208000	14122000	13493000	6567400	12114000	7770300	8556600	13446000	8683000	10403000
Ncoa7	B9EIW5;Q6DFV7;Q8CG81;Q3TM55	Nuclear receptor coactivator 7	>tr|B9EIW5|B9EIW5_MOUSE Ncoa7 protein OS=Mus musculus GN=Ncoa7 PE=2 SV=1;>sp|Q6DFV7|NCOA7_MOUSE Nuclear receptor coactivator 7 OS=Mus musculus GN=Ncoa7 PE=2 SV=2;>tr|Q8CG81|Q8CG81_MOUSE Ncoa7 protein (Fragment) OS=Mus musculus GN=Ncoa7 PE=2 SV=1	4	16	23.6	105.01	2710300	4187500	4138600	3797700	6737500	4056200	2801600	2085500	3058200	4487800	5462800	2752600
Cep170b	B9EIX2;Q80U49	Centrosomal protein of 170 kDa protein B	>tr|B9EIX2|B9EIX2_MOUSE AW555464 protein OS=Mus musculus GN=Cep170b PE=2 SV=1;>sp|Q80U49|C170B_MOUSE Centrosomal protein of 170 kDa protein B OS=Mus musculus GN=Cep170b PE=1 SV=2	2	45	39.4	166.86	13591000	17674000	16227000	15810000	14949000	17164000	15394000	19503000	16443000	16851000	17558000	15481000
Coro6	B9EIZ7;Q920M5;A1ILN2	Coronin;Coronin-6	>tr|B9EIZ7|B9EIZ7_MOUSE Coronin OS=Mus musculus GN=Coro6 PE=2 SV=1;>sp|Q920M5|CORO6_MOUSE Coronin-6 OS=Mus musculus GN=Coro6 PE=2 SV=1;>tr|A1ILN2|A1ILN2_MOUSE Coronin 6/clipin E type D OS=Mus musculus GN=Coro6 PE=2 SV=1	3	4	15.3	48.22	0	0	0	0	77015	0	0	0	427070	228900	332850	514110
Cacng7	Q8C061;B9EJ14;P62956	Voltage-dependent calcium channel gamma subunit;Voltage-dependent calcium channel gamma-7 subunit	>tr|Q8C061|Q8C061_MOUSE Voltage-dependent calcium channel gamma subunit OS=Mus musculus GN=Cacng7 PE=2 SV=1;>tr|B9EJ14|B9EJ14_MOUSE Voltage-dependent calcium channel gamma subunit OS=Mus musculus GN=Cacng7 PE=2 SV=1;>sp|P62956|CCG7_MOUSE Voltage-dependent	3	2	13.1	30.988	266660	0	0	0	249590	0	418380	182420	1015700	247200	434040	365450
Clmn	B9EJ15;Q8C5W0;Q05D14;Q3UGS6;Q571C8	Calmin	>tr|B9EJ15|B9EJ15_MOUSE Calmin OS=Mus musculus GN=Clmn PE=2 SV=1;>sp|Q8C5W0|CLMN_MOUSE Calmin OS=Mus musculus GN=Clmn PE=1 SV=2;>tr|Q05D14|Q05D14_MOUSE Clmn protein (Fragment) OS=Mus musculus GN=Clmn PE=2 SV=1;>tr|Q3UGS6|Q3UGS6_MOUSE Putative uncharacteriz	5	19	21.8	117.19	974100	1760200	1332500	1011500	946890	1643900	1745000	1480500	1423100	2144100	1929800	1549400
Cask	B9EJ23		>tr|B9EJ23|B9EJ23_MOUSE Cask protein OS=Mus musculus GN=Cask PE=2 SV=1	1	1	1.5	100.19	326270	0	0	0	0	0	0	0	0	0	0	0
Plxna4	B9EJ29;Q80UG2	Plexin-A4	>tr|B9EJ29|B9EJ29_MOUSE Plexin A4 OS=Mus musculus GN=Plxna4 PE=2 SV=1;>sp|Q80UG2|PLXA4_MOUSE Plexin-A4 OS=Mus musculus GN=Plxna4 PE=1 SV=3	2	48	33.8	212.23	19707000	21649000	23688000	18517000	18027000	27825000	22823000	21209000	21921000	28350000	26240000	21914000
Nup205	B9EJ54;Q6PDG0;Q6ZQG1;Q6P9L5;Q6P9Y6;Q3UFI7;E9Q880;Q80VE6;Q9D6C1;B0LAE1		>tr|B9EJ54|B9EJ54_MOUSE MCG21756, isoform CRA_b OS=Mus musculus GN=Nup205 PE=1 SV=1;>tr|Q6PDG0|Q6PDG0_MOUSE Nup205 protein (Fragment) OS=Mus musculus GN=Nup205 PE=2 SV=1;>tr|Q6ZQG1|Q6ZQG1_MOUSE MCG21756, isoform CRA_a (Fragment) OS=Mus musculus GN=Nup205 P	10	22	15.6	227.46	2115100	2756100	1317800	2696800	2415200	2992000	2023300	2168800	1672800	2131900	2267800	2815800
Tanc1	Q8CHA0;E9QAF9;B9EJ77;Q0VGY8	Protein TANC1	>tr|Q8CHA0|Q8CHA0_MOUSE MKIAA1728 protein (Fragment) OS=Mus musculus GN=Tanc1 PE=2 SV=1;>tr|E9QAF9|E9QAF9_MOUSE Protein TANC1 OS=Mus musculus GN=Tanc1 PE=1 SV=1;>tr|B9EJ77|B9EJ77_MOUSE Tanc1 protein OS=Mus musculus GN=Tanc1 PE=2 SV=1;>sp|Q0VGY8|TANC1_MOUSE	4	2	2.4	143.52	207530	0	0	0	0	0	0	0	0	0	0	0
Pdzd8	B9EJ80;Q3UMB1		>tr|B9EJ80|B9EJ80_MOUSE PDZ domain containing 8 OS=Mus musculus GN=Pdzd8 PE=1 SV=1;>tr|Q3UMB1|Q3UMB1_MOUSE Putative uncharacterized protein OS=Mus musculus GN=Pdzd8 PE=2 SV=1	2	11	13	127.74	4714600	3209300	2028900	2480000	1522000	2132800	2357400	2193000	2279000	2102000	1150000	2340200
Osbpl8	B9EJ86;G3X9N6;Q69ZJ4	Oxysterol-binding protein	>tr|B9EJ86|B9EJ86_MOUSE Oxysterol-binding protein OS=Mus musculus GN=Osbpl8 PE=1 SV=1;>tr|G3X9N6|G3X9N6_MOUSE Oxysterol-binding protein OS=Mus musculus GN=Osbpl8 PE=1 SV=1	3	21	36.1	101.27	9339900	7681300	5651300	6568500	8136500	8755000	6065600	6737100	6513000	9194000	7829300	8059000
Arhgap26	B9EJ96;E9QAQ3;Q6ZQ82;Q9D0J3;D3Z1X5;F6XTB7;Q8BIY6;Q3U860	Rho GTPase-activating protein 26	>tr|B9EJ96|B9EJ96_MOUSE Arhgap26 protein OS=Mus musculus GN=Arhgap26 PE=2 SV=1;>tr|E9QAQ3|E9QAQ3_MOUSE Rho GTPase-activating protein 26 OS=Mus musculus GN=Arhgap26 PE=1 SV=1;>sp|Q6ZQ82|RHG26_MOUSE Rho GTPase-activating protein 26 OS=Mus musculus GN=Arhgap2	8	15	25.2	82.238	2644800	2596700	3490600	1936500	3546300	3949200	3548100	2332900	3702900	3681300	3705000	5257800
Cttnbp2	R7RU63;R7RVD4;B9EJA2;D3Z1E3;F6Q1W8;D3Z551	Cortactin-binding protein 2	>tr|R7RU63|R7RU63_MOUSE Cortactin-binding protein 2 short form OS=Mus musculus GN=Cttnbp2 PE=2 SV=1;>tr|R7RVD4|R7RVD4_MOUSE Cortactin-binding protein 2 intron retention form OS=Mus musculus GN=Cttnbp2 PE=2 SV=1;>sp|B9EJA2|CTTB2_MOUSE Cortactin-binding prot	6	24	44.1	67.548	27602000	28872000	23631000	20205000	26732000	26515000	21782000	19428000	29559000	15184000	14564000	16390000
Clasp2	F7DCH5;B9EJA4;Q3UF57;Q8R337		>tr|F7DCH5|F7DCH5_MOUSE CLIP-associating protein 2 OS=Mus musculus GN=Clasp2 PE=1 SV=1;>tr|B9EJA4|B9EJA4_MOUSE Clasp2 protein OS=Mus musculus GN=Clasp2 PE=2 SV=1	4	50	54.4	142.85	45183000	44279000	38151000	39209000	44209000	44802000	41383000	48873000	57337000	34542000	35783000	38678000
Tmem229a	B9EJI9	Transmembrane protein 229A	>sp|B9EJI9|T229A_MOUSE Transmembrane protein 229A OS=Mus musculus GN=Tmem229a PE=2 SV=1	1	2	8.9	41.525	0	0	0	0	0	0	0	0	0	117430	0	0
Hax1	B9EJR4;O35387;Q8R5I5;Q3UXX9	HCLS1-associated protein X-1	>tr|B9EJR4|B9EJR4_MOUSE HCLS1 associated X-1 OS=Mus musculus GN=Hax1 PE=2 SV=1;>sp|O35387|HAX1_MOUSE HCLS1-associated protein X-1 OS=Mus musculus GN=Hax1 PE=1 SV=1;>tr|Q8R5I5|Q8R5I5_MOUSE HAX1XS OS=Mus musculus GN=Hax1 PE=2 SV=1;>tr|Q3UXX9|Q3UXX9_MOUSE Put	4	6	31.4	31.654	1227800	1913800	842590	1161500	881680	1961500	1175300	1204000	1043000	1464700	1216100	792210
Ppil1	Q3U0J1;B9EJX8;Q9D0W5	Peptidyl-prolyl cis-trans isomerase;Peptidyl-prolyl cis-trans isomerase-like 1	>tr|Q3U0J1|Q3U0J1_MOUSE Peptidyl-prolyl cis-trans isomerase OS=Mus musculus GN=Ppil1 PE=2 SV=1;>tr|B9EJX8|B9EJX8_MOUSE Peptidyl-prolyl cis-trans isomerase OS=Mus musculus GN=Ppil1 PE=2 SV=1;>sp|Q9D0W5|PPIL1_MOUSE Peptidyl-prolyl cis-trans isomerase-like 1	3	4	28.9	18.223	3919300	2771400	2345200	2501600	3022000	2799300	3151500	2710700	4763000	1719900	1545100	2811700
Sipa1l2	B9EK76;Q80TE4;Q5EBP0	Signal-induced proliferation-associated 1-like protein 2	>tr|B9EK76|B9EK76_MOUSE Signal-induced proliferation-associated 1 like 2 OS=Mus musculus GN=Sipa1l2 PE=2 SV=1;>sp|Q80TE4|SI1L2_MOUSE Signal-induced proliferation-associated 1-like protein 2 OS=Mus musculus GN=Sipa1l2 PE=1 SV=3	3	4	3	189.4	0	0	0	0	0	0	0	0	0	0	0	248800
Snrk	B9EK90;Q8VDU5;D3Z1F6;D3YXV4;D3Z3V0;D3YVW4;A0AUN3	SNF-related serine/threonine-protein kinase	>tr|B9EK90|B9EK90_MOUSE SNF related kinase OS=Mus musculus GN=Snrk PE=2 SV=1;>sp|Q8VDU5|SNRK_MOUSE SNF-related serine/threonine-protein kinase OS=Mus musculus GN=Snrk PE=2 SV=1;>tr|D3Z1F6|D3Z1F6_MOUSE SNF-related serine/threonine-protein kinase (Fragment)	7	11	19.9	81.934	1857900	2055500	759010	1058200	2034400	976000	1126900	867580	0	1475200	1419200	1793600
Lamb1	Q3UR38;Q9CRX6;Q8K271;Q3UHL7;E9QN70;B9EKB0;P02469	Laminin subunit beta-1	>tr|Q3UR38|Q3UR38_MOUSE Putative uncharacterized protein OS=Mus musculus GN=Lamb1 PE=2 SV=1;>tr|Q9CRX6|Q9CRX6_MOUSE Putative uncharacterized protein (Fragment) OS=Mus musculus GN=Lamb1 PE=2 SV=1;>tr|Q8K271|Q8K271_MOUSE Lamb1-1 protein (Fragment) OS=Mus mus	7	3	13.2	38.39	0	0	0	0	0	0	0	0	0	274250	150950	79585
Wwp1	Q05CE4;Q3UV52;B9EKB3;Q8BZZ3;Q7TMG3;Q3TXI7	E3 ubiquitin-protein ligase;NEDD4-like E3 ubiquitin-protein ligase WWP1	>tr|Q05CE4|Q05CE4_MOUSE E3 ubiquitin-protein ligase OS=Mus musculus GN=Wwp1 PE=2 SV=1;>tr|Q3UV52|Q3UV52_MOUSE E3 ubiquitin-protein ligase OS=Mus musculus GN=Wwp1 PE=2 SV=1;>tr|B9EKB3|B9EKB3_MOUSE E3 ubiquitin-protein ligase OS=Mus musculus GN=Wwp1 PE=2 SV=	6	5	9.5	90.082	0	0	0	0	0	0	0	0	0	437860	466380	462900
Magi1	Q4H4B5;B9EKC0;Q4H4B4;Q6RHR9;Q5DTM1;Q3TQ86;E9PZ12;Q4VBG2;Q8CCP7;Q8BQR9	Membrane-associated guanylate kinase, WW and PDZ domain-containing protein 1	>tr|Q4H4B5|Q4H4B5_MOUSE MAGI1a OS=Mus musculus GN=Magi1 PE=2 SV=1;>tr|B9EKC0|B9EKC0_MOUSE Magi1 protein OS=Mus musculus GN=Magi1 PE=2 SV=1;>tr|Q4H4B4|Q4H4B4_MOUSE MAGI1c OS=Mus musculus GN=Magi1 PE=2 SV=1;>sp|Q6RHR9|MAGI1_MOUSE Membrane-associated guanylat	10	25	28.7	134.09	29314000	21706000	18104000	29118000	32139000	23682000	22948000	31354000	30459000	30163000	32154000	27412000
Tmed8	B9EKE7;Q3UHI4	Protein TMED8	>tr|B9EKE7|B9EKE7_MOUSE Tmed8 protein OS=Mus musculus GN=Tmed8 PE=2 SV=1;>sp|Q3UHI4|TMED8_MOUSE Protein TMED8 OS=Mus musculus GN=Tmed8 PE=2 SV=1	2	3	11	35.795	300190	336060	0	559220	642820	470560	470010	0	0	655470	595430	733360
Ddx3x;D1Pas1	B9EKE9;Q3TQX5;Q62167;B7ZWF1;B9EIA2;P16381	ATP-dependent RNA helicase DDX3X;Putative ATP-dependent RNA helicase Pl10	>tr|B9EKE9|B9EKE9_MOUSE Ddx3x protein OS=Mus musculus GN=Ddx3x PE=2 SV=1;>tr|Q3TQX5|Q3TQX5_MOUSE Putative uncharacterized protein OS=Mus musculus GN=Ddx3x PE=2 SV=1;>sp|Q62167|DDX3X_MOUSE ATP-dependent RNA helicase DDX3X OS=Mus musculus GN=Ddx3x PE=1 SV=3;	6	24	46.4	73.013	25267000	16844000	21792000	22711000	19702000	27372000	25167000	19457000	26116000	23945000	26029000	19834000
Tmf1	B9EKI3	TATA element modulatory factor	>sp|B9EKI3|TMF1_MOUSE TATA element modulatory factor OS=Mus musculus GN=Tmf1 PE=1 SV=2	1	2	1.8	121.8	0	0	0	0	0	0	0	0	45343	0	0	0
Mon2	B9EKJ3;Q80TL7;Q3TTT0;Q5XK24	Protein MON2 homolog	>tr|B9EKJ3|B9EKJ3_MOUSE Mon2 protein OS=Mus musculus GN=Mon2 PE=1 SV=1;>sp|Q80TL7|MON2_MOUSE Protein MON2 homolog OS=Mus musculus GN=Mon2 PE=2 SV=2	4	22	14.7	188.35	1626400	1093000	2230900	1936900	2349400	3558900	2462000	2141800	2132200	2211300	1926800	2408900
Tnks1bp1	B9EKJ7;P58871;Z4YJL4	182 kDa tankyrase-1-binding protein	>tr|B9EKJ7|B9EKJ7_MOUSE Tankyrase 1 binding protein 1 OS=Mus musculus GN=Tnks1bp1 PE=2 SV=1;>sp|P58871|TB182_MOUSE 182 kDa tankyrase-1-binding protein OS=Mus musculus GN=Tnks1bp1 PE=1 SV=2;>tr|Z4YJL4|Z4YJL4_MOUSE 182 kDa tankyrase-1-binding protein OS=Mus	3	48	41.4	181.82	10300000	9246500	10652000	11251000	10645000	9624800	11351000	8668100	9916100	9495600	10135000	8591700
Ptp4a1	B9EKL6;Q63739	Protein tyrosine phosphatase type IVA 1	>tr|B9EKL6|B9EKL6_MOUSE MCG114106 OS=Mus musculus GN=Ptp4a1 PE=2 SV=1;>sp|Q63739|TP4A1_MOUSE Protein tyrosine phosphatase type IVA 1 OS=Mus musculus GN=Ptp4a1 PE=1 SV=1	2	4	37	19.815	634370	516310	902750	741970	1040400	680520	583330	1130300	1197100	662900	546950	428770
Eml1	B9EKL9;Q05BC3;D6RII3;D3Z4J9	Echinoderm microtubule-associated protein-like 1	>tr|B9EKL9|B9EKL9_MOUSE Eml1 protein OS=Mus musculus GN=Eml1 PE=2 SV=1;>sp|Q05BC3|EMAL1_MOUSE Echinoderm microtubule-associated protein-like 1 OS=Mus musculus GN=Eml1 PE=1 SV=1;>tr|D6RII3|D6RII3_MOUSE Echinoderm microtubule-associated protein-like 1 OS=Mus	4	16	23.6	88.05	3797700	4346400	3526600	3284200	4090000	6713200	4038800	3884500	2996200	3286800	5608500	5184800
Sorbs2	B9EKP8;E9Q0B0;B7ZWM6;Q3UTJ2;D3Z080;B2RXQ9;D3YY43;D3Z4W6;D3YTN2;D3YUT0;F6V513;F6ZWT0;D3Z203	Sorbin and SH3 domain-containing protein 2	>tr|B9EKP8|B9EKP8_MOUSE Sorbin and SH3 domain-containing protein 2 OS=Mus musculus GN=Sorbs2 PE=1 SV=1;>tr|E9Q0B0|E9Q0B0_MOUSE Sorbin and SH3 domain-containing protein 2 OS=Mus musculus GN=Sorbs2 PE=1 SV=1;>tr|B7ZWM6|B7ZWM6_MOUSE Sorbin and SH3 domain-cont	13	32	35.6	136.2	6919500	15567000	18906000	17353000	24915000	19999000	15753000	17487000	14587000	17170000	16250000	19323000
Ptprz1	B9EKR1;B2RXS8;Q9WUT8;Q810U6;Q8C4M8;Q3US98;Q99LN6	Receptor-type tyrosine-protein phosphatase zeta	>sp|B9EKR1|PRPTZ_MOUSE Receptor-type tyrosine-protein phosphatase zeta OS=Mus musculus GN=Ptprz1 PE=1 SV=1;>tr|B2RXS8|B2RXS8_MOUSE Protein-tyrosine-phosphatase OS=Mus musculus GN=Ptprz1 PE=2 SV=1;>tr|Q9WUT8|Q9WUT8_MOUSE DSD-1-proteoglycan OS=Mus musculus G	7	27	14.2	254.4	92658000	98541000	110450000	84657000	76352000	102800000	97818000	95950000	101960000	77661000	78734000	104730000
Prex1	B9EKR4;Q69ZK0;B2RXQ5;I7HPV9;Q3U173	Phosphatidylinositol 3,4,5-trisphosphate-dependent Rac exchanger 1 protein	>tr|B9EKR4|B9EKR4_MOUSE Phosphatidylinositol-3,4, 5-trisphosphate-dependent Rac exchange factor 1 OS=Mus musculus GN=Prex1 PE=2 SV=1;>sp|Q69ZK0|PREX1_MOUSE Phosphatidylinositol 3,4,5-trisphosphate-dependent Rac exchanger 1 protein OS=Mus musculus GN=Prex1	5	27	22.1	184.94	7763200	5402600	5711600	6010500	5642200	10677000	6457600	4878800	4501200	4961200	5741400	6191000
Kdm3b	B9EKS2;Q6ZPY7	Lysine-specific demethylase 3B	>tr|B9EKS2|B9EKS2_MOUSE Jumonji domain containing 1B OS=Mus musculus GN=Kdm3b PE=1 SV=1;>sp|Q6ZPY7|KDM3B_MOUSE Lysine-specific demethylase 3B OS=Mus musculus GN=Kdm3b PE=2 SV=2	2	5	4.1	191.46	0	0	0	0	0	0	0	0	0	0	65402	64540
Pgs1	B9EKS7;Q8BHF7;Q3U6T3;F8WI04;F2Z427	CDP-diacylglycerol--glycerol-3-phosphate 3-phosphatidyltransferase, mitochondrial	>tr|B9EKS7|B9EKS7_MOUSE MCG19305, isoform CRA_b OS=Mus musculus GN=Pgs1 PE=2 SV=1;>sp|Q8BHF7|PGPS1_MOUSE CDP-diacylglycerol--glycerol-3-phosphate 3-phosphatidyltransferase, mitochondrial OS=Mus musculus GN=Pgs1 PE=2 SV=1;>tr|Q3U6T3|Q3U6T3_MOUSE Putative un	5	6	14.8	62.488	2585200	1746400	1909300	2368500	1980200	1646400	1637700	1857100	2589700	1929100	1977200	1766100
Dennd4b	B9EKY0;Q3U1Y4;F6RXE7	DENN domain-containing protein 4B	>tr|B9EKY0|B9EKY0_MOUSE Dennd4b protein OS=Mus musculus GN=Dennd4b PE=2 SV=1;>sp|Q3U1Y4|DEN4B_MOUSE DENN domain-containing protein 4B OS=Mus musculus GN=Dennd4b PE=2 SV=2	3	5	5.4	149.23	0	0	0	516970	353400	0	0	0	0	493210	400570	413460
Ache	Q543Z1;B9UIT4;P21836;Q78ED5	Acetylcholinesterase	>tr|Q543Z1|Q543Z1_MOUSE Carboxylic ester hydrolase OS=Mus musculus GN=Ache PE=2 SV=1;>tr|B9UIT4|B9UIT4_MOUSE Carboxylic ester hydrolase OS=Mus musculus GN=Ache PE=2 SV=1;>sp|P21836|ACES_MOUSE Acetylcholinesterase OS=Mus musculus GN=Ache PE=1 SV=1	4	8	22.3	68.168	0	0	573090	0	0	209390	221520	192450	0	2392800	394900	317470
Fv1	B9VU59;X2FTC5;X2FQP5;Q6JWR1;P70213	Friend virus susceptibility protein 1	>tr|B9VU59|B9VU59_MOUSE Fv1 gammaretrovirus restriction factor (Fragment) OS=Mus musculus PE=4 SV=1;>tr|X2FTC5|X2FTC5_MOUSE Fv1 restriction factor OS=Mus musculus PE=4 SV=1;>tr|X2FQP5|X2FQP5_MOUSE Fv1 restriction factor OS=Mus musculus PE=4 SV=1;>tr|Q6JWR1	5	4	12.8	49.927	0	0	0	0	0	0	0	0	0	310260	0	0
Reep2	C1IE02;Q8VCD6;Q3TYE9	Receptor expression-enhancing protein 2	>tr|C1IE02|C1IE02_MOUSE Receptor expression-enhancing protein OS=Mus musculus GN=Reep2 PE=2 SV=1;>sp|Q8VCD6|REEP2_MOUSE Receptor expression-enhancing protein 2 OS=Mus musculus GN=Reep2 PE=2 SV=2;>tr|Q3TYE9|Q3TYE9_MOUSE Putative uncharacterized protein (Fra	3	8	34.1	28.251	7395100	4334800	6758300	5174800	6771400	8875800	5542900	2878800	10346000	6365200	6451700	6648100
Herc2	C6EQH2;Q4U2R1	E3 ubiquitin-protein ligase HERC2	>tr|C6EQH2|C6EQH2_MOUSE ASL1/Herc2 fusion protein OS=Mus musculus PE=2 SV=1;>sp|Q4U2R1|HERC2_MOUSE E3 ubiquitin-protein ligase HERC2 OS=Mus musculus GN=Herc2 PE=1 SV=3	2	4	1.1	517.32	300040	300450	400680	233220	201780	223250	542950	162510	0	0	0	0
	C6EQI9		>tr|C6EQI9|C6EQI9_MOUSE ASL1/Sycp1 fusion protein OS=Mus musculus PE=2 SV=1	1	1	11.4	15.074	21025000	0	15630000	4465600	0	729910	0	0	0	3190200	0	856510
Abracl	E9QMV2;C6EQJ5;Q4KML4	Costars family protein ABRACL	>tr|E9QMV2|E9QMV2_MOUSE Costars family protein ABRACL OS=Mus musculus GN=Abracl PE=1 SV=1;>tr|C6EQJ5|C6EQJ5_MOUSE ASL1/3110003A17Rik fusion protein OS=Mus musculus PE=2 SV=1;>sp|Q4KML4|ABRAL_MOUSE Costars family protein ABRACL OS=Mus musculus GN=Abracl PE=	3	3	46.9	9.0583	2828500	803480	984750	1901000	1577400	1473000	2337200	2048400	2497200	3564300	3263300	5242900
P2rx7	C8YIX4;Q8CHP4;Q9Z1M0;Q8CHP3;Q3ULZ7;A2VCP3;Q3UM93;Q3UN00;Q3TBP1;F8WI93	P2X purinoceptor;P2X purinoceptor 7	>tr|C8YIX4|C8YIX4_MOUSE P2X purinoceptor OS=Mus musculus GN=P2rx7 PE=2 SV=1;>tr|Q8CHP4|Q8CHP4_MOUSE P2X purinoceptor OS=Mus musculus GN=P2rx7 PE=2 SV=1;>sp|Q9Z1M0|P2RX7_MOUSE P2X purinoceptor 7 OS=Mus musculus GN=P2rx7 PE=1 SV=2;>tr|Q8CHP3|Q8CHP3_MOUSE P2X	10	7	18.2	67.773	252470	0	0	272250	0	0	314690	414960	832070	583530	866540	246600
Gria1	Q6P9M2;Q7TNB5;C9K0Y4		>tr|Q6P9M2|Q6P9M2_MOUSE Gria1 protein (Fragment) OS=Mus musculus GN=Gria1 PE=2 SV=1;>tr|Q7TNB5|Q7TNB5_MOUSE Glutamate receptor 1 OS=Mus musculus GN=Gria1 PE=1 SV=1;>tr|C9K0Y4|C9K0Y4_MOUSE AMPA-selective glutamate receptor 1 flop type OS=Mus musculus GN=Gri	3	20	27.8	101.46	8601800	11231000	10968000	11147000	9810900	10509000	7957100	9598100	10027000	12147000	11057000	11238000
Gria3	C9K0Y5		>tr|C9K0Y5|C9K0Y5_MOUSE AMPA-selective glutamate receptor 3 flop type OS=Mus musculus GN=Gria3 PE=2 SV=1	1	1	1.6	100.3	0	0	0	0	0	366140	0	0	0	0	0	0
Cntfr	Q3UVR2;C9K0Z6;O88507;A2AMR7;Q9D586	Ciliary neurotrophic factor receptor subunit alpha	>tr|Q3UVR2|Q3UVR2_MOUSE Putative uncharacterized protein OS=Mus musculus GN=Cntfr PE=2 SV=1;>tr|C9K0Z6|C9K0Z6_MOUSE CNTF receptor alpha subunit OS=Mus musculus GN=Cntfr PE=2 SV=1;>sp|O88507|CNTFR_MOUSE Ciliary neurotrophic factor receptor subunit alpha OS=	5	4	14.2	40.85	1002400	768980	600840	1358200	2950600	2537700	1426300	1514400	1337900	2427100	1623800	1162800
Hcn2	C9K0Z8;O88703	Potassium/sodium hyperpolarization-activated cyclic nucleotide-gated channel 2	>tr|C9K0Z8|C9K0Z8_MOUSE Hyperpolarization-activated cation channel 2 OS=Mus musculus GN=Hcn2 PE=2 SV=1;>sp|O88703|HCN2_MOUSE Potassium/sodium hyperpolarization-activated cyclic nucleotide-gated channel 2 OS=Mus musculus GN=Hcn2 PE=1 SV=1	2	15	25.3	94.711	5428500	5501900	5458700	6806200	7832000	9636400	7887300	9658100	6845200	6098700	8907500	7662900
Fam174a	C9K0Z9;Q9D3L0	Membrane protein FAM174A	>tr|C9K0Z9|C9K0Z9_MOUSE NAA6 protein OS=Mus musculus GN=Fam174a PE=2 SV=1;>sp|Q9D3L0|F174A_MOUSE Membrane protein FAM174A OS=Mus musculus GN=Fam174a PE=2 SV=2	2	2	26.3	19.966	0	264490	0	0	0	0	0	0	0	184590	202310	0
Mark1	Q14DQ3;C9K101;Q8VHJ5;A0A0A6YY78	Serine/threonine-protein kinase MARK1	>tr|Q14DQ3|Q14DQ3_MOUSE Mark1 protein OS=Mus musculus GN=Mark1 PE=2 SV=1;>tr|C9K101|C9K101_MOUSE MAP/microtubule affinity-regulating kinase OS=Mus musculus GN=Mark1 PE=2 SV=1;>sp|Q8VHJ5|MARK1_MOUSE Serine/threonine-protein kinase MARK1 OS=Mus musculus GN=M	4	19	29.1	88.315	9774500	13150000	16099000	14814000	17925000	15508000	13167000	14221000	9224000	14360000	10360000	9181100
Tesc	D0EM45;Q9JKL5;D0EM46;D0EM47	Calcineurin B homologous protein 3	>tr|D0EM45|D0EM45_MOUSE Tescalcin variant 1 OS=Mus musculus GN=Tesc PE=2 SV=1;>sp|Q9JKL5|CHP3_MOUSE Calcineurin B homologous protein 3 OS=Mus musculus GN=Tesc PE=1 SV=2;>tr|D0EM46|D0EM46_MOUSE Calcineurin B homologous protein 3 OS=Mus musculus GN=Tesc PE=1	4	9	44.4	24.599	952710	762760	836490	925930	1197100	3471100	1471400	1110100	1915000	1840000	1230900	1404000
Mcfd2	Q99KV4;D0EW11;Q8K5B2;D3Z1G3;D3Z6A4	Multiple coagulation factor deficiency protein 2 homolog	>tr|Q99KV4|Q99KV4_MOUSE Mcfd2 protein OS=Mus musculus GN=Mcfd2 PE=2 SV=1;>tr|D0EW11|D0EW11_MOUSE Multiple coagulation factor deficiency 2 isoform 1 OS=Mus musculus GN=Mcfd2 PE=2 SV=1;>sp|Q8K5B2|MCFD2_MOUSE Multiple coagulation factor deficiency protein 2 h	5	3	81.2	9.0699	764770	0	515800	0	0	0	0	0	0	299440	433750	394480
Epb4.1l3	D0VYV6		>tr|D0VYV6|D0VYV6_MOUSE Erythrocyte protein band 4.1-like 3 isoform B OS=Mus musculus GN=Epb4.1l3 PE=2 SV=1	1	1	1.6	101.42	0	0	0	0	0	0	0	0	4035400	0	0	0
Atp2b4	F7AAP4;D1FNM8	Calcium-transporting ATPase	>tr|F7AAP4|F7AAP4_MOUSE Calcium-transporting ATPase OS=Mus musculus GN=Atp2b4 PE=1 SV=1;>tr|D1FNM8|D1FNM8_MOUSE Calcium-transporting ATPase OS=Mus musculus GN=Atp2b4 PE=2 SV=2	2	1	1.8	128.56	0	0	0	0	0	0	0	0	0	0	0	200700
Slc4a7	U3RKD2;D3Y273;E3UVT8;F8VQC9;H6WZF5;I1VGT4;J9S7F7;J9S4N6;J9RV59;H6WZ45;D3Y272;I1VGT6;I1VGT5;E3UVT9;J9RDH0;U3RF68;J9RZB2;J7H931;Q8BTY2;Q8BWZ4	Sodium bicarbonate cotransporter 3	>tr|U3RKD2|U3RKD2_MOUSE Anion exchange protein OS=Mus musculus GN=Slc4a7 PE=2 SV=1;>tr|D3Y273|D3Y273_MOUSE Anion exchange protein OS=Mus musculus GN=Slc4a7 PE=2 SV=2;>tr|E3UVT8|E3UVT8_MOUSE Anion exchange protein OS=Mus musculus GN=Slc4a7 PE=2 SV=1;>tr|F8V	20	5	6.4	113.31	0	6871500	3146000	3286400	2943400	1938100	3205600	0	0	3953700	4611700	5574200
Mtx3	D3YTP3		>tr|D3YTP3|D3YTP3_MOUSE Protein Mtx3 OS=Mus musculus GN=Mtx3 PE=1 SV=2	1	12	42.6	34.89	3046100	2431300	1907800	2494300	1064900	2181400	2982500	3252300	3554300	2658700	2936300	4231800
Mbd3	D3YTR5;D3YTR4;Q9Z2D8;F6WZH1	Methyl-CpG-binding domain protein 3	>tr|D3YTR5|D3YTR5_MOUSE Methyl-CpG-binding domain protein 3 OS=Mus musculus GN=Mbd3 PE=1 SV=1;>tr|D3YTR4|D3YTR4_MOUSE Methyl-CpG-binding domain protein 3 OS=Mus musculus GN=Mbd3 PE=1 SV=1;>sp|Q9Z2D8|MBD3_MOUSE Methyl-CpG-binding domain protein 3 OS=Mus mus	4	5	25.7	29.07	775820	1063300	629510	349510	542360	0	662150	607740	1336000	0	0	1118400
Spns1	D6REG2;D3YWU4;D3YWA9;D3YTR6;Q8R0G7	Protein spinster homolog 1	>tr|D6REG2|D6REG2_MOUSE Protein spinster homolog 1 OS=Mus musculus GN=Spns1 PE=1 SV=1;>tr|D3YWU4|D3YWU4_MOUSE Protein spinster homolog 1 (Fragment) OS=Mus musculus GN=Spns1 PE=1 SV=1;>tr|D3YWA9|D3YWA9_MOUSE Protein spinster homolog 1 OS=Mus musculus GN=Spn	5	1	8.5	17.993	0	0	0	0	0	0	0	0	0	0	486330	0
Sec11a	D3YWT0;D3Z569;D3YTS1;Q9R0P6;Q6PET3	Signal peptidase complex catalytic subunit SEC11A	>tr|D3YWT0|D3YWT0_MOUSE Signal peptidase complex catalytic subunit SEC11 OS=Mus musculus GN=Sec11a PE=1 SV=1;>tr|D3Z569|D3Z569_MOUSE Signal peptidase complex catalytic subunit SEC11 OS=Mus musculus GN=Sec11a PE=1 SV=1;>tr|D3YTS1|D3YTS1_MOUSE Signal peptida	5	5	17.1	19.569	1514000	0	833930	830020	879800	650560	1287300	0	1022400	692680	815740	637790
D630045J12Rik;Kiaa1549	D3YTS3;Q68FD9;F7ATU7;Q8C3K4	UPF0606 protein KIAA1549	>tr|D3YTS3|D3YTS3_MOUSE Protein D630045J12Rik OS=Mus musculus GN=D630045J12Rik PE=1 SV=1;>sp|Q68FD9|K1549_MOUSE UPF0606 protein KIAA1549 OS=Mus musculus GN=Kiaa1549 PE=1 SV=3;>tr|F7ATU7|F7ATU7_MOUSE Protein D630045J12Rik (Fragment) OS=Mus musculus GN=D6300	4	17	14.1	179.21	3838700	7122600	3760600	4126000	6356100	5583200	5446300	4140400	5861600	3912300	4645400	6263800
Osbpl3;mKIAA0704	D3Z194;D3YTT6;Q80UX3;F8WH20;Q9DBS9;Q6A012;D3YVF7	Oxysterol-binding protein;Oxysterol-binding protein-related protein 3	>tr|D3Z194|D3Z194_MOUSE Oxysterol-binding protein OS=Mus musculus GN=Osbpl3 PE=1 SV=1;>tr|D3YTT6|D3YTT6_MOUSE Oxysterol-binding protein OS=Mus musculus GN=Osbpl3 PE=1 SV=1;>tr|Q80UX3|Q80UX3_MOUSE Oxysterol-binding protein OS=Mus musculus GN=Osbpl3 PE=2 SV=	7	12	17.4	96.551	422660	772390	260400	449220	741820	794730	378370	641760	1403200	731570	929900	1159200
Vamp1	D3YTU0;Q9CXX2;Q62442	Vesicle-associated membrane protein 1	>tr|D3YTU0|D3YTU0_MOUSE Vesicle-associated membrane protein 1 OS=Mus musculus GN=Vamp1 PE=1 SV=1;>tr|Q9CXX2|Q9CXX2_MOUSE Putative uncharacterized protein OS=Mus musculus GN=Vamp1 PE=2 SV=1;>sp|Q62442|VAMP1_MOUSE Vesicle-associated membrane protein 1 OS=Mus	3	3	37.4	18.735	6331700	6537700	8022800	13875000	9087100	39254000	20842000	30407000	26887000	8701800	17138000	17801000
Ogfod1	D3YTU2;Q3U0K8	Prolyl 3-hydroxylase OGFOD1	>tr|D3YTU2|D3YTU2_MOUSE Prolyl 3-hydroxylase OGFOD1 OS=Mus musculus GN=Ogfod1 PE=1 SV=1;>sp|Q3U0K8|OGFD1_MOUSE Prolyl 3-hydroxylase OGFOD1 OS=Mus musculus GN=Ogfod1 PE=2 SV=1	2	11	29.1	61.159	1628300	3453400	1221200	1871300	1350000	2128900	1128100	1267500	1380900	1697400	2255100	2347600
Kcnt2	D3Z592;D3YTU6;D3Z649;Q8BHX7		>tr|D3Z592|D3Z592_MOUSE Protein Kcnt2 OS=Mus musculus GN=Kcnt2 PE=4 SV=1;>tr|D3YTU6|D3YTU6_MOUSE Protein Kcnt2 OS=Mus musculus GN=Kcnt2 PE=4 SV=1;>tr|D3Z649|D3Z649_MOUSE Protein Kcnt2 OS=Mus musculus GN=Kcnt2 PE=4 SV=1	4	4	5.2	122.42	0	0	0	0	0	0	0	0	0	0	0	491000
Lphn3	D3YTW7;K3W4M8;D3YVT9;D3Z4S7;D3Z5M6;Q80TS3;D3Z634;D3Z593;D3Z3G4;D3Z6H9;D3Z3X6;D3Z6H7;D3YU23;D3Z6J2;D3YWR3;D3Z4V0;D3YWB1;F6WMY5	Latrophilin-3	>tr|D3YTW7|D3YTW7_MOUSE Protein Adgrl3 OS=Mus musculus GN=Adgrl3 PE=4 SV=1;>tr|K3W4M8|K3W4M8_MOUSE Protein Adgrl3 OS=Mus musculus GN=Adgrl3 PE=4 SV=1;>tr|D3YVT9|D3YVT9_MOUSE Protein Adgrl3 OS=Mus musculus GN=Adgrl3 PE=4 SV=1;>tr|D3Z4S7|D3Z4S7_MOUSE Protein	18	31	26.7	170.7	12179000	14312000	10739000	18629000	15868000	8930900	10848000	12124000	13762000	10848000	9650900	13786000
Kng1	D3YTY9;O08677;D3Z2B2;Q6S9I0;Q6S9I2;Q6S9I3	Kininogen-1;Kininogen-1 heavy chain;Bradykinin;Kininogen-1 light chain	>tr|D3YTY9|D3YTY9_MOUSE Kininogen-1 OS=Mus musculus GN=Kng1 PE=1 SV=1;>sp|O08677|KNG1_MOUSE Kininogen-1 OS=Mus musculus GN=Kng1 PE=1 SV=1	6	11	31.5	53.204	8919100	6939700	13562000	14539000	11144000	8685500	5429500	6792100	5666200	8942700	7931600	7568100
Josd2	D3YTZ7;Q9CR30	Josephin-2	>tr|D3YTZ7|D3YTZ7_MOUSE Josephin-2 OS=Mus musculus GN=Josd2 PE=1 SV=1;>sp|Q9CR30|JOS2_MOUSE Josephin-2 OS=Mus musculus GN=Josd2 PE=2 SV=1	2	3	30.1	16.119	549790	625900	825190	542790	0	0	0	0	0	494370	430040	374730
Stard5	D3YU00;Q9EPQ7;Q78RK2;Q78YL5	StAR-related lipid transfer protein 5	>tr|D3YU00|D3YU00_MOUSE StAR-related lipid transfer (START) domain containing 5, isoform CRA_a OS=Mus musculus GN=Stard5 PE=1 SV=1;>sp|Q9EPQ7|STAR5_MOUSE StAR-related lipid transfer protein 5 OS=Mus musculus GN=Stard5 PE=2 SV=2;>tr|Q78RK2|Q78RK2_MOUSE Puta	4	2	12.1	23.166	0	0	0	0	0	0	0	0	0	0	0	234080
Plekha1	D3YU01;Q8BUL6;F6YLP9	Pleckstrin homology domain-containing family A member 1	>tr|D3YU01|D3YU01_MOUSE Pleckstrin homology domain-containing family A member 1 OS=Mus musculus GN=Plekha1 PE=1 SV=1;>sp|Q8BUL6|PKHA1_MOUSE Pleckstrin homology domain-containing family A member 1 OS=Mus musculus GN=Plekha1 PE=2 SV=1;>tr|F6YLP9|F6YLP9_MOUSE	3	6	22.2	37.965	1162700	0	299380	488480	640130	0	577700	0	0	0	0	0
Nmral1	D3YU12;Q8K2T1;G5E8S7	NmrA-like family domain-containing protein 1	>tr|D3YU12|D3YU12_MOUSE NmrA-like family domain-containing protein 1 OS=Mus musculus GN=Nmral1 PE=1 SV=1;>sp|Q8K2T1|NMRL1_MOUSE NmrA-like family domain-containing protein 1 OS=Mus musculus GN=Nmral1 PE=1 SV=1;>tr|G5E8S7|G5E8S7_MOUSE NmrA-like family domain	3	10	45.2	33.081	1465200	1490800	870970	1591600	2342600	5460600	3268000	1559100	3504700	4973200	2802800	2929500
Ncln	D3YU17;Q8VCM8;F6S731	Nicalin	>tr|D3YU17|D3YU17_MOUSE Nicalin OS=Mus musculus GN=Ncln PE=1 SV=1;>sp|Q8VCM8|NCLN_MOUSE Nicalin OS=Mus musculus GN=Ncln PE=2 SV=2	3	11	23.5	62.779	6502700	4989400	4671900	3676800	4090800	4739800	7797900	4486200	4579200	4562500	5792500	4375200
Limch1	D3Z589;D3YU22;D3YU59;Q3UH68;Q8CGB7;D3YV55;F6X3N8;D6RHT2	LIM and calponin homology domains-containing protein 1	>tr|D3Z589|D3Z589_MOUSE LIM and calponin homology domains-containing protein 1 OS=Mus musculus GN=Limch1 PE=1 SV=1;>tr|D3YU22|D3YU22_MOUSE LIM and calponin homology domains-containing protein 1 OS=Mus musculus GN=Limch1 PE=1 SV=1;>tr|D3YU59|D3YU59_MOUSE LI	8	17	25.1	109.33	3786600	1440100	3305700	2679500	2336400	3967700	3117200	2347700	2881300	3648000	2742400	2920300
Mboat7	D3YU33;Q8CHK3;F6UP63	Lysophospholipid acyltransferase 7	>tr|D3YU33|D3YU33_MOUSE Lysophospholipid acyltransferase 7 OS=Mus musculus GN=Mboat7 PE=1 SV=1;>sp|Q8CHK3|MBOA7_MOUSE Lysophospholipid acyltransferase 7 OS=Mus musculus GN=Mboat7 PE=2 SV=1	3	4	15.4	38.753	950600	1370300	1078000	1424000	1749600	2908700	2301400	2379700	728260	2057200	1702300	2621600
Chpt1	D6RCW3;D3Z6W4;D3YU39;Q8C025	Cholinephosphotransferase 1	>tr|D6RCW3|D6RCW3_MOUSE Cholinephosphotransferase 1 OS=Mus musculus GN=Chpt1 PE=1 SV=1;>tr|D3Z6W4|D3Z6W4_MOUSE Choline phosphotransferase 1, isoform CRA_d OS=Mus musculus GN=Chpt1 PE=1 SV=1;>tr|D3YU39|D3YU39_MOUSE Cholinephosphotransferase 1 OS=Mus musculu	4	1	5.5	24.437	0	0	0	0	0	0	0	0	0	0	0	139350
Lemd3	E9QP59;D3YU56;Q9WU40	Inner nuclear membrane protein Man1	>tr|E9QP59|E9QP59_MOUSE Inner nuclear membrane protein Man1 OS=Mus musculus GN=Lemd3 PE=1 SV=1;>tr|D3YU56|D3YU56_MOUSE Inner nuclear membrane protein Man1 OS=Mus musculus GN=Lemd3 PE=1 SV=1;>sp|Q9WU40|MAN1_MOUSE Inner nuclear membrane protein Man1 OS=Mus m	3	9	15.5	100.16	1332200	2396200	825870	917290	749710	1285400	1512500	960310	1596400	978970	1009800	1014100
Anapc7	D3YU58;Q9WVM3	Anaphase-promoting complex subunit 7	>tr|D3YU58|D3YU58_MOUSE Anaphase-promoting complex subunit 7 OS=Mus musculus GN=Anapc7 PE=1 SV=1;>sp|Q9WVM3|APC7_MOUSE Anaphase-promoting complex subunit 7 OS=Mus musculus GN=Anapc7 PE=1 SV=3	2	9	21.3	56.167	414530	262790	391350	0	260210	480390	331500	0	378270	196010	245990	266470
Mgst1	D3YU60;Q53ZD4;E9QJW0;Q91VS7	Microsomal glutathione S-transferase 1	>tr|D3YU60|D3YU60_MOUSE Microsomal glutathione S-transferase 1 OS=Mus musculus GN=Mgst1 PE=1 SV=1;>tr|Q53ZD4|Q53ZD4_MOUSE Microsomal glutathione S-transferase 1 OS=Mus musculus GN=Mgst1 PE=4 SV=1;>tr|E9QJW0|E9QJW0_MOUSE Microsomal glutathione S-transferase	4	1	12.7	11.687	426830	0	0	0	0	0	0	0	0	0	0	0
Cit	E9QL53;D3YU89;P49025;F6SBR5;D3Z1U0	Citron Rho-interacting kinase	>tr|E9QL53|E9QL53_MOUSE Citron Rho-interacting kinase OS=Mus musculus GN=Cit PE=1 SV=1;>tr|D3YU89|D3YU89_MOUSE Citron Rho-interacting kinase OS=Mus musculus GN=Cit PE=1 SV=1;>sp|P49025|CTRO_MOUSE Citron Rho-interacting kinase OS=Mus musculus GN=Cit PE=1 SV	5	46	27.6	235.36	13762000	15307000	11711000	11471000	17839000	9590500	12431000	8464300	9823500	11408000	14465000	10780000
Cyth2	Q99KH2;Q5HZZ0;D3YU95;P63034;D3YU96;D6RCZ5;D3Z5C3	Cytohesin-2	>tr|Q99KH2|Q99KH2_MOUSE Cytohesin 2 OS=Mus musculus GN=Cyth2 PE=1 SV=1;>tr|Q5HZZ0|Q5HZZ0_MOUSE Cytohesin 2 OS=Mus musculus GN=Cyth2 PE=2 SV=1;>tr|D3YU95|D3YU95_MOUSE Cytohesin-2 OS=Mus musculus GN=Cyth2 PE=1 SV=1;>sp|P63034|CYH2_MOUSE Cytohesin-2 OS=Mus mu	7	13	39.1	46.514	4819300	5197500	6611300	5350700	3534200	5970500	6773500	4697800	6994900	4489400	6154000	5213400
Kdelr1;Kdelr2	D3YUA0;Q99JH8;D3YU99;Q9CQM2	ER lumen protein-retaining receptor;ER lumen protein-retaining receptor 1;ER lumen protein-retaining receptor 2	>tr|D3YUA0|D3YUA0_MOUSE ER lumen protein-retaining receptor OS=Mus musculus GN=Kdelr1 PE=1 SV=1;>sp|Q99JH8|ERD21_MOUSE ER lumen protein-retaining receptor 1 OS=Mus musculus GN=Kdelr1 PE=2 SV=1;>tr|D3YU99|D3YU99_MOUSE ER lumen protein-retaining receptor OS=	4	2	20	17.504	773180	1129400	401520	1074200	834680	0	656760	864270	807460	690550	550990	0
Mllt4	D3Z7L2;D3YUD2		>tr|D3Z7L2|D3Z7L2_MOUSE Afadin (Fragment) OS=Mus musculus GN=Mllt4 PE=1 SV=5;>tr|D3YUD2|D3YUD2_MOUSE Afadin (Fragment) OS=Mus musculus GN=Mllt4 PE=1 SV=1	2	1	5.9	25.663	0	0	0	0	0	0	0	0	0	0	0	240050
Fam151b	D3YUE4		>tr|D3YUE4|D3YUE4_MOUSE Protein Fam151b OS=Mus musculus GN=Fam151b PE=1 SV=1	1	6	34.1	31.408	403910	379050	250540	251970	194970	458590	0	294460	491980	658130	828120	738700
Rps19	D3YUT3;D3YUG3;Q5M9P3;D3Z5R8;D3Z722;Q9CZX8;S4R223	40S ribosomal protein S19	>tr|D3YUT3|D3YUT3_MOUSE 40S ribosomal protein S19 (Fragment) OS=Mus musculus GN=Rps19 PE=1 SV=2;>tr|D3YUG3|D3YUG3_MOUSE 40S ribosomal protein S19 (Fragment) OS=Mus musculus GN=Rps19 PE=1 SV=5;>tr|Q5M9P3|Q5M9P3_MOUSE Rps19 protein (Fragment) OS=Mus musculus	7	5	35.3	14.896	25491000	14950000	24853000	15910000	17953000	23043000	16198000	25982000	21343000	20920000	20676000	35547000
Gbp3;Gbp4	D3YVW6;D3YUH5;Q61107	Guanylate-binding protein 4	>tr|D3YVW6|D3YVW6_MOUSE Guanylate-binding protein 4 (Fragment) OS=Mus musculus GN=Gbp3 PE=1 SV=1;>tr|D3YUH5|D3YUH5_MOUSE Guanylate-binding protein 4 (Fragment) OS=Mus musculus GN=Gbp3 PE=1 SV=5;>sp|Q61107|GBP4_MOUSE Guanylate-binding protein 4 OS=Mus muscu	3	1	14.5	9.3179	0	0	0	0	0	0	0	0	0	0	41101	0
Arhgap20	D3YUH8;Q6IFT4	Rho GTPase-activating protein 20	>tr|D3YUH8|D3YUH8_MOUSE Rho GTPase-activating protein 20 OS=Mus musculus GN=Arhgap20 PE=1 SV=1;>sp|Q6IFT4|RHG20_MOUSE Rho GTPase-activating protein 20 OS=Mus musculus GN=Arhgap20 PE=2 SV=1	2	2	2.9	127.76	0	0	0	0	0	0	0	0	0	0	0	90185
Rnf181	D3YUJ1;Q9CY62;S4R2J5	E3 ubiquitin-protein ligase RNF181	>tr|D3YUJ1|D3YUJ1_MOUSE E3 ubiquitin-protein ligase RNF181 OS=Mus musculus GN=Rnf181 PE=1 SV=1;>sp|Q9CY62|RN181_MOUSE E3 ubiquitin-protein ligase RNF181 OS=Mus musculus GN=Rnf181 PE=2 SV=1;>tr|S4R2J5|S4R2J5_MOUSE E3 ubiquitin-protein ligase RNF181 OS=Mus m	3	2	11.7	23.02	0	0	0	0	0	0	0	0	0	2750700	2479000	1262600
Ccnyl1	E9Q226;D3YUJ3		>tr|E9Q226|E9Q226_MOUSE Protein Ccnyl1 OS=Mus musculus GN=Ccnyl1 PE=1 SV=1;>tr|D3YUJ3|D3YUJ3_MOUSE Protein Ccnyl1 OS=Mus musculus GN=Ccnyl1 PE=1 SV=1	2	1	5.8	33.709	0	0	0	0	0	0	0	0	0	0	230420	0
Ndufv1	D3YUM1;Q91YT0;D3Z1U9;D3Z0K1;D3YXX5;D6RG60	NADH dehydrogenase [ubiquinone] flavoprotein 1, mitochondrial	>tr|D3YUM1|D3YUM1_MOUSE NADH dehydrogenase [ubiquinone] flavoprotein 1, mitochondrial OS=Mus musculus GN=Ndufv1 PE=1 SV=1;>sp|Q91YT0|NDUV1_MOUSE NADH dehydrogenase [ubiquinone] flavoprotein 1, mitochondrial OS=Mus musculus GN=Ndufv1 PE=1 SV=1;>tr|D3Z1U9|D3	6	18	55.4	49.913	64188000	75591000	86264000	95412000	111450000	100720000	100230000	110900000	104050000	85996000	81992000	71518000
Vps8	F8WI64;D3YUP0;Q0P5W1;Q8CIG5;F6ZLN8;D3Z5P1;D3YU67;D3Z2G2	Vacuolar protein sorting-associated protein 8 homolog	>tr|F8WI64|F8WI64_MOUSE Vacuolar protein sorting-associated protein 8 homolog OS=Mus musculus GN=Vps8 PE=1 SV=2;>tr|D3YUP0|D3YUP0_MOUSE Vacuolar protein sorting-associated protein 8 homolog OS=Mus musculus GN=Vps8 PE=1 SV=1;>sp|Q0P5W1|VPS8_MOUSE Vacuolar p	8	17	15.5	158.04	1312400	2061400	1037600	1295000	531470	1814100	1356700	1153300	1281000	2120800	1851500	1234300
Carm1	D3YUP1;Q9WVG6;D6RFA7	Histone-arginine methyltransferase CARM1	>tr|D3YUP1|D3YUP1_MOUSE Histone-arginine methyltransferase CARM1 OS=Mus musculus GN=Carm1 PE=1 SV=1;>sp|Q9WVG6|CARM1_MOUSE Histone-arginine methyltransferase CARM1 OS=Mus musculus GN=Carm1 PE=1 SV=2	3	8	18.1	70.322	1735700	2875200	2572900	1687200	2913400	1648500	2327900	1872400	2104400	1935300	1947800	1305400
Ing3	D3YX13;Q3V3Y2;D3YUP8;Q8VEK6	Inhibitor of growth protein 3	>tr|D3YX13|D3YX13_MOUSE Inhibitor of growth protein 3 (Fragment) OS=Mus musculus GN=Ing3 PE=1 SV=1;>tr|Q3V3Y2|Q3V3Y2_MOUSE Inhibitor of growth protein (Fragment) OS=Mus musculus GN=Ing3 PE=2 SV=1;>tr|D3YUP8|D3YUP8_MOUSE Inhibitor of growth protein OS=Mus m	4	1	4.9	29.473	0	0	0	0	0	0	0	0	0	0	61421	0
Rundc3b	D3YUQ5;Q6PDC0	RUN domain-containing protein 3B	>tr|D3YUQ5|D3YUQ5_MOUSE Gene model 440, (NCBI) OS=Mus musculus GN=Rundc3b PE=1 SV=1;>sp|Q6PDC0|RUN3B_MOUSE RUN domain-containing protein 3B OS=Mus musculus GN=Rundc3b PE=2 SV=1	2	4	16.2	50.838	0	0	0	0	0	874240	540800	0	394450	495570	455600	365640
Rasal2	D3YUS5;E9PW37;Q0VAV5;Q8BU92;Q3TPW3;D3YWZ9;D3Z7S1;D3Z1T6		>tr|D3YUS5|D3YUS5_MOUSE Protein Rasal2 OS=Mus musculus GN=Rasal2 PE=1 SV=1;>tr|E9PW37|E9PW37_MOUSE Protein Rasal2 OS=Mus musculus GN=Rasal2 PE=1 SV=1;>tr|Q0VAV5|Q0VAV5_MOUSE RAS protein activator like 2 OS=Mus musculus GN=Rasal2 PE=2 SV=1	8	31	31.2	142.01	8352600	8511700	7608500	9051600	8935000	6907500	8552700	9183200	9689700	6691600	8358100	7953600
Eif4e2	D3Z730;Q3UUT0;Q9D334;G3X9H1;D3Z729;Q0P688;Q80ZJ3;D3YUV9;Q8BMB3	Eukaryotic translation initiation factor 4E type 2	>tr|D3Z730|D3Z730_MOUSE Eukaryotic translation initiation factor 4E type 2 OS=Mus musculus GN=Eif4e2 PE=1 SV=1;>tr|Q3UUT0|Q3UUT0_MOUSE Eukaryotic translation initiation factor 4E type 2 OS=Mus musculus GN=Eif4e2 PE=1 SV=1;>tr|Q9D334|Q9D334_MOUSE Putative u	9	1	4.8	25.919	0	0	0	0	0	0	0	0	0	0	174860	0
Mpdz	D3YUX2;Q8VBX6;B2RQR2;A3KG81;A3KG84;A3KG83;A3KG82;A2ADS6;A2ADL9;Q63ZW7	Multiple PDZ domain protein	>tr|D3YUX2|D3YUX2_MOUSE Multiple PDZ domain protein OS=Mus musculus GN=Mpdz PE=1 SV=1;>sp|Q8VBX6|MPDZ_MOUSE Multiple PDZ domain protein OS=Mus musculus GN=Mpdz PE=1 SV=2;>tr|B2RQR2|B2RQR2_MOUSE Mpdz protein OS=Mus musculus GN=Mpdz PE=2 SV=1;>tr|A3KG81|A3KG	10	14	9.4	218.8	0	0	563010	0	1113300	749980	0	522730	637770	994000	1237300	760610
Pip5k1a	D3YUY3;F8WI18;P70182	Phosphatidylinositol 4-phosphate 5-kinase type-1 alpha	>tr|D3YUY3|D3YUY3_MOUSE Phosphatidylinositol 4-phosphate 5-kinase type-1 alpha OS=Mus musculus GN=Pip5k1a PE=1 SV=1;>tr|F8WI18|F8WI18_MOUSE Phosphatidylinositol 4-phosphate 5-kinase type-1 alpha OS=Mus musculus GN=Pip5k1a PE=1 SV=1;>sp|P70182|PI51A_MOUSE P	3	5	12.7	55.36	0	0	1333800	955530	1067900	0	0	0	0	1298800	968880	1577300
Dtx3	D3YV13;Q80V91;Q3UFK3;E9Q3J1	Probable E3 ubiquitin-protein ligase DTX3	>tr|D3YV13|D3YV13_MOUSE Probable E3 ubiquitin-protein ligase DTX3 OS=Mus musculus GN=Dtx3 PE=1 SV=1;>sp|Q80V91|DTX3_MOUSE Probable E3 ubiquitin-protein ligase DTX3 OS=Mus musculus GN=Dtx3 PE=2 SV=2;>tr|Q3UFK3|Q3UFK3_MOUSE Putative uncharacterized protein O	4	4	18.9	38.149	1013000	511820	0	629430	0	0	910590	0	597010	948950	1021300	1156600
Rab30	D3YV16;Q0PD24;Q923S9	Ras-related protein Rab-30	>tr|D3YV16|D3YV16_MOUSE Ras-related protein Rab-30 OS=Mus musculus GN=Rab30 PE=1 SV=1;>tr|Q0PD24|Q0PD24_MOUSE RAB30, member RAS oncogene family, isoform CRA_a OS=Mus musculus GN=Rab30 PE=2 SV=1;>sp|Q923S9|RAB30_MOUSE Ras-related protein Rab-30 OS=Mus muscu	3	8	50.3	20.13	659680	2110800	1177600	1015400	1021800	1108200	1016500	854160	763870	989480	918180	882620
Mest	D3Z328;D3YV56;D3Z383;Q07646;D3Z3U2;D3YZU2;D3YZ83	Mesoderm-specific transcript protein	>tr|D3Z328|D3Z328_MOUSE Mesoderm-specific transcript protein (Fragment) OS=Mus musculus GN=Mest PE=1 SV=1;>tr|D3YV56|D3YV56_MOUSE Mesoderm-specific transcript protein (Fragment) OS=Mus musculus GN=Mest PE=1 SV=1;>tr|D3Z383|D3Z383_MOUSE Mesoderm-specific tr	7	2	14.8	21.105	0	0	0	0	0	0	0	0	0	0	0	208340
Khk	Q9CPP1;D3YVB6;E9Q1Q9;P97328	Ketohexokinase	>tr|Q9CPP1|Q9CPP1_MOUSE Putative uncharacterized protein (Fragment) OS=Mus musculus GN=Khk PE=2 SV=1;>tr|D3YVB6|D3YVB6_MOUSE Ketohexokinase (Fragment) OS=Mus musculus GN=Khk PE=1 SV=5;>tr|E9Q1Q9|E9Q1Q9_MOUSE Ketohexokinase OS=Mus musculus GN=Khk PE=1 SV=1;	4	1	5.9	16.504	0	0	0	0	0	0	0	0	277270	0	0	0
Slc35g2	D3YVE8	Solute carrier family 35 member G2	>sp|D3YVE8|S35G2_MOUSE Solute carrier family 35 member G2 OS=Mus musculus GN=Slc35g2 PE=3 SV=1	1	3	9	46.395	0	0	0	0	166210	0	0	0	0	211680	0	0
Akap5	H3BIV5;D3YVF0	A-kinase anchor protein 5	>tr|H3BIV5|H3BIV5_MOUSE A-kinase anchor protein 5 OS=Mus musculus GN=Akap5 PE=1 SV=1;>sp|D3YVF0|AKAP5_MOUSE A-kinase anchor protein 5 OS=Mus musculus GN=Akap5 PE=1 SV=2	2	28	70.2	80.202	46138000	76885000	72236000	65405000	67920000	42169000	60623000	73394000	44370000	65713000	52684000	47117000
Unc45a	D3YVI2;D3YZN8		>tr|D3YVI2|D3YVI2_MOUSE Protein unc-45 homolog A (Fragment) OS=Mus musculus GN=Unc45a PE=1 SV=1;>tr|D3YZN8|D3YZN8_MOUSE Protein unc-45 homolog A (Fragment) OS=Mus musculus GN=Unc45a PE=1 SV=1	2	1	10.7	9.0279	0	0	0	0	0	0	0	0	0	0	462740	0
Bloc1s1	D3YVM8;O55102;D3Z4L7	Biogenesis of lysosome-related organelles complex 1 subunit 1	>tr|D3YVM8|D3YVM8_MOUSE Biogenesis of lysosome-related organelles complex 1 subunit 1 OS=Mus musculus GN=Bloc1s1 PE=1 SV=1;>sp|O55102|BL1S1_MOUSE Biogenesis of lysosome-related organelles complex 1 subunit 1 OS=Mus musculus GN=Bloc1s1 PE=1 SV=2;>tr|D3Z4L7|	3	4	50.4	13.9	0	398160	0	401010	405530	0	502260	382190	155810	632880	544400	972510
Cystm1	D3YVS7;Q8K353	Cysteine-rich and transmembrane domain-containing protein 1	>tr|D3YVS7|D3YVS7_MOUSE Cysteine-rich and transmembrane domain-containing protein 1 (Fragment) OS=Mus musculus GN=Cystm1 PE=1 SV=1;>sp|Q8K353|CYTM1_MOUSE Cysteine-rich and transmembrane domain-containing protein 1 OS=Mus musculus GN=Cystm1 PE=3 SV=1	2	2	13.1	9.1651	0	0	0	0	3138400	0	0	0	0	0	0	0
Ankrd29	D3YVV3;D3YTU5;Q3TS37		>tr|D3YVV3|D3YVV3_MOUSE Protein Ankrd29 OS=Mus musculus GN=Ankrd29 PE=1 SV=1;>tr|D3YTU5|D3YTU5_MOUSE Protein Ankrd29 OS=Mus musculus GN=Ankrd29 PE=1 SV=1;>tr|Q3TS37|Q3TS37_MOUSE Putative uncharacterized protein (Fragment) OS=Mus musculus GN=Ankrd29 PE=2 SV	3	10	50.5	33.176	1236400	377130	611950	0	424130	0	0	0	0	984340	832440	2701400
Nova2	D3YVV7;G3UYX3		>tr|D3YVV7|D3YVV7_MOUSE Protein Nova2 OS=Mus musculus GN=Nova2 PE=1 SV=2;>tr|G3UYX3|G3UYX3_MOUSE Protein Nova2 OS=Mus musculus GN=Nova2 PE=1 SV=1	2	6	19.9	49.066	4465600	3732800	5124000	5536600	4241600	5994900	4484500	5496000	7977000	4650900	4789300	4137800
Golim4	D3YVW2;Q8BXA1;F6RUD1	Golgi integral membrane protein 4	>tr|D3YVW2|D3YVW2_MOUSE Golgi integral membrane protein 4 OS=Mus musculus GN=Golim4 PE=1 SV=1;>sp|Q8BXA1|GOLI4_MOUSE Golgi integral membrane protein 4 OS=Mus musculus GN=Golim4 PE=1 SV=1;>tr|F6RUD1|F6RUD1_MOUSE Golgi integral membrane protein 4 (Fragment)	3	2	3.8	79.904	0	0	0	0	0	0	0	0	0	0	38381	0
[truncated: 5,992 more rows]

## Sheet: GO_DAVID
	Table 2: Gene Ontology analysis of regulated proteins using DAVID
[truncated: 48 more rows]
